# Supplementary material for: Verbalizing phylogenomic conflict: Representation of node congruence across competing reconstructions of the neoavian explosion
Source: PLoS Comput Biol. 2019 Feb 15;15(2):e1006493. doi: 10.1371/journal.pcbi.1006493 (PMC6395011; doi:10.1371/journal.pcbi.1006493)
Supplement: S1 File — (A) Reasoner input constraints for the 2015./2014.Psittaciformes alignment, with coverage globally applied. (B) Input visualization for the 2015./2014.Psittaciformes alignment, with coverage globally applied. (ZIP) [file pcbi.1006493.s001.zip]

Archive with 5 entries (4 files):
- S1A-Psittaciformes-Coverage-Applied.txt
- __MACOSX/
- __MACOSX/._S1A-Psittaciformes-Coverage-Applied.txt
- S1B-Psittaciformes-Coverage-Applied.pdf
- __MACOSX/._S1B-Psittaciformes-Coverage-Applied.pdf
