# Supplementary material for: Verbalizing phylogenomic conflict: Representation of node congruence across competing reconstructions of the neoavian explosion
Source: PLoS Comput Biol. 2019 Feb 15;15(2):e1006493. doi: 10.1371/journal.pcbi.1006493 (PMC6395011; doi:10.1371/journal.pcbi.1006493)
Supplement: S1 File — (A) Reasoner input constraints for the 2015./2014.Psittaciformes alignment, with coverage globally applied. (B) Input visualization for the 2015./2014.Psittaciformes alignment, with coverage globally applied. (ZIP) [file pcbi.1006493.s001.zip › S1A-Psittaciformes-Coverage-Applied.txt]

# Input data file - Euler/X software toolkit
# https://github.com/EulerProject/EulerX
# Source: Franz et al. 2018: Verbalizing phylogenomic conflict: Representation of node congruence across competing reconstructions of the neoavian explosion
# DOI:10.1371/journal.pcbi.1006493
# Supporting information. S1A File. "S1A-Psittaciformes-Coverage-Applied.txt"
# Euler/X run commands: euler2 align [name]; euler2 show iv; euler2 show pw

taxonomy 2015 Prum_et_al
(Psittaciformes Psittacidae)
(Psittacidae Psittacidae_Clade1 Nestor)
(Nestor Nestor_meridionalis)
(Psittacidae_Clade1 Psittacidae_Clade2 Probosciger)
(Probosciger Probosciger_aterrimus)
(Psittacidae_Clade2 Psittacidae_Clade3 Psittacidae_Clade4) 
(Psittacidae_Clade3 Barnardius Psittrichas)
(Barnardius Barnardius_zonarius)
(Psittrichas Psittrichas_fulgidus)
(Psittacidae_Clade4 Deroptyus Psittacus)
(Deroptyus Deroptyus_accipitrinus)
(Psittacus Psittacus_erithacus)

taxonomy 2014 Jarvis_et_al
(Psittaciformes Psittacidae)
(Psittacidae Melopsittacus Nestor)
(Melopsittacus Melopsittacus_undulatus)
(Nestor Nestor_notabilis)

articulation 2015-2014 Prum_et_al-Jarvis_et_al
[2015.Barnardius_zonarius ! 2014.Psittaciformes]
[2015.Deroptyus_accipitrinus ! 2014.Psittaciformes]
[2015.Nestor_meridionalis ! 2014.Psittaciformes]
[2015.Probosciger_aterrimus ! 2014.Psittaciformes]
[2015.Psittacus_erithacus ! 2014.Psittaciformes]
[2015.Psittrichas_fulgidus ! 2014.Psittaciformes]
[2015.Psittaciformes ! 2014.Melopsittacus_undulatus]
[2015.Psittaciformes ! 2014.Nestor_notabilis]
