# Supplementary material for: Verbalizing phylogenomic conflict: Representation of node congruence across competing reconstructions of the neoavian explosion
Source: PLoS Comput Biol. 2019 Feb 15;15(2):e1006493. doi: 10.1371/journal.pcbi.1006493 (PMC6395011; doi:10.1371/journal.pcbi.1006493)
Supplement: S2 File — (A) Alignment visualization for the 2015./2014.Psittaciformes alignment, with coverage globally applied. (B) Set of Maximally Informative Relations (MIR) inferred for the 2015./2014.Psittaciformes alignment, with coverage globally applied. Total = 108 MIR. (ZIP) [file pcbi.1006493.s002.zip]

Archive with 5 entries (4 files):
- S2B-Psittaciformes-Coverage-Applied-mir.csv
- __MACOSX/
- __MACOSX/._S2B-Psittaciformes-Coverage-Applied-mir.csv
- S2A-Psittaciformes-Coverage-Applied-0-mnpw.pdf
- __MACOSX/._S2A-Psittaciformes-Coverage-Applied-0-mnpw.pdf
