# Supplementary material for: Verbalizing phylogenomic conflict: Representation of node congruence across competing reconstructions of the neoavian explosion
Source: PLoS Comput Biol. 2019 Feb 15;15(2):e1006493. doi: 10.1371/journal.pcbi.1006493 (PMC6395011; doi:10.1371/journal.pcbi.1006493)
Supplement: S2 File — (A) Alignment visualization for the 2015./2014.Psittaciformes alignment, with coverage globally applied. (B) Set of Maximally Informative Relations (MIR) inferred for the 2015./2014.Psittaciformes alignment, with coverage globally applied. Total = 108 MIR. (ZIP) [file pcbi.1006493.s002.zip › S2B-Psittaciformes-Coverage-Applied-mir.csv]

2015.Barnardius	!	2014.Melopsittacus	inferred
2015.Barnardius	!	2014.Melopsittacus_undulatus	inferred
2015.Barnardius	!	2014.Nestor	inferred
2015.Barnardius	!	2014.Nestor_notabilis	inferred
2015.Barnardius	!	2014.Psittacidae	inferred
2015.Barnardius	!	2014.Psittaciformes	inferred
2015.Barnardius_zonarius	!	2014.Melopsittacus	inferred
2015.Barnardius_zonarius	!	2014.Melopsittacus_undulatus	inferred
2015.Barnardius_zonarius	!	2014.Nestor	inferred
2015.Barnardius_zonarius	!	2014.Nestor_notabilis	inferred
2015.Barnardius_zonarius	!	2014.Psittacidae	inferred
2015.Deroptyus	!	2014.Melopsittacus	inferred
2015.Deroptyus	!	2014.Melopsittacus_undulatus	inferred
2015.Deroptyus	!	2014.Nestor	inferred
2015.Deroptyus	!	2014.Nestor_notabilis	inferred
2015.Deroptyus	!	2014.Psittacidae	inferred
2015.Deroptyus	!	2014.Psittaciformes	inferred
2015.Deroptyus_accipitrinus	!	2014.Melopsittacus	inferred
2015.Deroptyus_accipitrinus	!	2014.Melopsittacus_undulatus	inferred
2015.Deroptyus_accipitrinus	!	2014.Nestor	inferred
2015.Deroptyus_accipitrinus	!	2014.Nestor_notabilis	inferred
2015.Deroptyus_accipitrinus	!	2014.Psittacidae	inferred
2015.Nestor	!	2014.Melopsittacus	inferred
2015.Nestor	!	2014.Melopsittacus_undulatus	inferred
2015.Nestor	!	2014.Nestor	inferred
2015.Nestor	!	2014.Nestor_notabilis	inferred
2015.Nestor	!	2014.Psittacidae	inferred
2015.Nestor	!	2014.Psittaciformes	inferred
2015.Nestor_meridionalis	!	2014.Melopsittacus	inferred
2015.Nestor_meridionalis	!	2014.Melopsittacus_undulatus	inferred
2015.Nestor_meridionalis	!	2014.Nestor	inferred
2015.Nestor_meridionalis	!	2014.Nestor_notabilis	inferred
2015.Nestor_meridionalis	!	2014.Psittacidae	inferred
2015.Probosciger	!	2014.Melopsittacus	inferred
2015.Probosciger	!	2014.Melopsittacus_undulatus	inferred
2015.Probosciger	!	2014.Nestor	inferred
2015.Probosciger	!	2014.Nestor_notabilis	inferred
2015.Probosciger	!	2014.Psittacidae	inferred
2015.Probosciger	!	2014.Psittaciformes	inferred
2015.Probosciger_aterrimus	!	2014.Melopsittacus	inferred
2015.Probosciger_aterrimus	!	2014.Melopsittacus_undulatus	inferred
2015.Probosciger_aterrimus	!	2014.Nestor	inferred
2015.Probosciger_aterrimus	!	2014.Nestor_notabilis	inferred
2015.Probosciger_aterrimus	!	2014.Psittacidae	inferred
2015.Psittacidae	!	2014.Melopsittacus	inferred
2015.Psittacidae	!	2014.Melopsittacus_undulatus	inferred
2015.Psittacidae	!	2014.Nestor	inferred
2015.Psittacidae	!	2014.Nestor_notabilis	inferred
2015.Psittacidae	!	2014.Psittacidae	inferred
2015.Psittacidae	!	2014.Psittaciformes	inferred
2015.Psittacidae_Clade1	!	2014.Melopsittacus	inferred
2015.Psittacidae_Clade1	!	2014.Melopsittacus_undulatus	inferred
2015.Psittacidae_Clade1	!	2014.Nestor	inferred
2015.Psittacidae_Clade1	!	2014.Nestor_notabilis	inferred
2015.Psittacidae_Clade1	!	2014.Psittacidae	inferred
2015.Psittacidae_Clade1	!	2014.Psittaciformes	inferred
2015.Psittacidae_Clade2	!	2014.Melopsittacus	inferred
2015.Psittacidae_Clade2	!	2014.Melopsittacus_undulatus	inferred
2015.Psittacidae_Clade2	!	2014.Nestor	inferred
2015.Psittacidae_Clade2	!	2014.Nestor_notabilis	inferred
2015.Psittacidae_Clade2	!	2014.Psittacidae	inferred
2015.Psittacidae_Clade2	!	2014.Psittaciformes	inferred
2015.Psittacidae_Clade3	!	2014.Melopsittacus	inferred
2015.Psittacidae_Clade3	!	2014.Melopsittacus_undulatus	inferred
2015.Psittacidae_Clade3	!	2014.Nestor	inferred
2015.Psittacidae_Clade3	!	2014.Nestor_notabilis	inferred
2015.Psittacidae_Clade3	!	2014.Psittacidae	inferred
2015.Psittacidae_Clade3	!	2014.Psittaciformes	inferred
2015.Psittacidae_Clade4	!	2014.Melopsittacus	inferred
2015.Psittacidae_Clade4	!	2014.Melopsittacus_undulatus	inferred
2015.Psittacidae_Clade4	!	2014.Nestor	inferred
2015.Psittacidae_Clade4	!	2014.Nestor_notabilis	inferred
2015.Psittacidae_Clade4	!	2014.Psittacidae	inferred
2015.Psittacidae_Clade4	!	2014.Psittaciformes	inferred
2015.Psittaciformes	!	2014.Melopsittacus	inferred
2015.Psittaciformes	!	2014.Nestor	inferred
2015.Psittaciformes	!	2014.Psittacidae	inferred
2015.Psittaciformes	!	2014.Psittaciformes	inferred
2015.Psittacus	!	2014.Melopsittacus	inferred
2015.Psittacus	!	2014.Melopsittacus_undulatus	inferred
2015.Psittacus	!	2014.Nestor	inferred
2015.Psittacus	!	2014.Nestor_notabilis	inferred
2015.Psittacus	!	2014.Psittacidae	inferred
2015.Psittacus	!	2014.Psittaciformes	inferred
2015.Psittacus_erithacus	!	2014.Melopsittacus	inferred
2015.Psittacus_erithacus	!	2014.Melopsittacus_undulatus	inferred
2015.Psittacus_erithacus	!	2014.Nestor	inferred
2015.Psittacus_erithacus	!	2014.Nestor_notabilis	inferred
2015.Psittacus_erithacus	!	2014.Psittacidae	inferred
2015.Psittrichas	!	2014.Melopsittacus	inferred
2015.Psittrichas	!	2014.Melopsittacus_undulatus	inferred
2015.Psittrichas	!	2014.Nestor	inferred
2015.Psittrichas	!	2014.Nestor_notabilis	inferred
2015.Psittrichas	!	2014.Psittacidae	inferred
2015.Psittrichas	!	2014.Psittaciformes	inferred
2015.Psittrichas_fulgidus	!	2014.Melopsittacus	inferred
2015.Psittrichas_fulgidus	!	2014.Melopsittacus_undulatus	inferred
2015.Psittrichas_fulgidus	!	2014.Nestor	inferred
2015.Psittrichas_fulgidus	!	2014.Nestor_notabilis	inferred
2015.Psittrichas_fulgidus	!	2014.Psittacidae	inferred
2015.Barnardius_zonarius	!	2014.Psittaciformes	input
2015.Deroptyus_accipitrinus	!	2014.Psittaciformes	input
2015.Nestor_meridionalis	!	2014.Psittaciformes	input
2015.Probosciger_aterrimus	!	2014.Psittaciformes	input
2015.Psittaciformes	!	2014.Melopsittacus_undulatus	input
2015.Psittaciformes	!	2014.Nestor_notabilis	input
2015.Psittacus_erithacus	!	2014.Psittaciformes	input
2015.Psittrichas_fulgidus	!	2014.Psittaciformes	input
