# Supplementary material for: Verbalizing phylogenomic conflict: Representation of node congruence across competing reconstructions of the neoavian explosion
Source: PLoS Comput Biol. 2019 Feb 15;15(2):e1006493. doi: 10.1371/journal.pcbi.1006493 (PMC6395011; doi:10.1371/journal.pcbi.1006493)
Supplement: S3 File — (A) Reasoner input constraints for the 2015./2014.Psittaciformes alignment, with coverage locally relaxed. Includes information on run commands; and 4 instances of "no coverage". (B) Input visualization for the 2015./2014.Psittaciformes alignment, with coverage locally relaxed. (ZIP) [file pcbi.1006493.s003.zip]

Archive with 5 entries (4 files):
- S3A-Psittaciformes-Coverage-Relaxed.txt
- __MACOSX/
- __MACOSX/._S3A-Psittaciformes-Coverage-Relaxed.txt
- S3B-Psittaciformes-Coverage-Relaxed.pdf
- __MACOSX/._S3B-Psittaciformes-Coverage-Relaxed.pdf
