# Supplementary material for: Verbalizing phylogenomic conflict: Representation of node congruence across competing reconstructions of the neoavian explosion
Source: PLoS Comput Biol. 2019 Feb 15;15(2):e1006493. doi: 10.1371/journal.pcbi.1006493 (PMC6395011; doi:10.1371/journal.pcbi.1006493)
Supplement: S3 File — (A) Reasoner input constraints for the 2015./2014.Psittaciformes alignment, with coverage locally relaxed. Includes information on run commands; and 4 instances of "no coverage". (B) Input visualization for the 2015./2014.Psittaciformes alignment, with coverage locally relaxed. (ZIP) [file pcbi.1006493.s003.zip › S3A-Psittaciformes-Coverage-Relaxed.txt]

# Input data file - Euler/X software toolkit
# https://github.com/EulerProject/EulerX
# Source: Franz et al. 2018: Verbalizing phylogenomic conflict: Representation of node congruence across competing reconstructions of the neoavian explosion
# DOI:10.1371/journal.pcbi.1006493
# Supporting information. S3A File. "S3A-Psittaciformes-Coverage-Relaxed.txt"
# Euler/X run commands: euler2 align [name]; euler2 show iv; euler2 show pw

taxonomy 2015 Prum_et_al
(Psittaciformes Psittacidae)
(Psittacidae Psittacidae_Clade1 Nestor nc_Psittacidae)
(Nestor Nestor_meridionalis nc_Nestor)
(Psittacidae_Clade1 Psittacidae_Clade2 Probosciger)
(Probosciger Probosciger_aterrimus)
(Psittacidae_Clade2 Psittacidae_Clade3 Psittacidae_Clade4) 
(Psittacidae_Clade3 Barnardius Psittrichas)
(Barnardius Barnardius_zonarius)
(Psittrichas Psittrichas_fulgidus)
(Psittacidae_Clade4 Deroptyus Psittacus)
(Deroptyus Deroptyus_accipitrinus)
(Psittacus Psittacus_erithacus)

taxonomy 2014 Jarvis_et_al
(Psittaciformes Psittacidae)
(Psittacidae Melopsittacus Nestor nc_Psittacidae)
(Melopsittacus Melopsittacus_undulatus)
(Nestor Nestor_notabilis nc_Nestor)

articulation 2015-2014 Prum_et_al-Jarvis_et_al
[2015.Psittaciformes equals 2014.Psittaciformes]
[2015.Psittacidae equals 2014.Psittacidae]
[2015.nc_Psittacidae disjoint 2014.nc_Psittacidae]
[2015.Nestor equals 2014.Nestor]
[2015.Nestor_meridionalis disjoint 2014.Nestor_notabilis]
[2015.Nestor_meridionalis is_included_in 2014.Nestor]
[2015.Nestor includes 2014.Nestor_notabilis]
[2015.nc_Nestor disjoint 2014.nc_Nestor]
[2015.Barnardius_zonarius is_included_in 2014.Psittacidae]
[2015.Deroptyus_accipitrinus is_included_in 2014.Psittacidae]
[2015.Probosciger_aterrimus is_included_in 2014.Psittacidae]
[2015.Psittacus_erithacus is_included_in 2014.Psittacidae]
[2015.Psittrichas_fulgidus is_included_in 2014.Psittacidae]
[2015.Psittacidae includes 2014.Melopsittacus_undulatus]
[2015.Barnardius disjoint 2014.Melopsittacus]
[2015.Deroptyus disjoint 2014.Melopsittacus]
[2015.Probosciger disjoint 2014.Melopsittacus]
[2015.Psittacus disjoint 2014.Melopsittacus]
[2015.Psittrichas disjoint 2014.Melopsittacus]
