# Supplementary material for: Verbalizing phylogenomic conflict: Representation of node congruence across competing reconstructions of the neoavian explosion
Source: PLoS Comput Biol. 2019 Feb 15;15(2):e1006493. doi: 10.1371/journal.pcbi.1006493 (PMC6395011; doi:10.1371/journal.pcbi.1006493)
Supplement: S4 File — (A) Alignment visualization for the 2015./2014.Psittaciformes alignment, with coverage locally relaxed. (B) Set of Maximally Informative Relations (MIR) inferred for the 2015./2014.Psittaciformes alignment, with coverage locally relaxed. Total = 160 MIR. (ZIP) [file pcbi.1006493.s004.zip]

Archive with 5 entries (4 files):
- S4A-Psittaciformes-Coverage-Relaxed-0-mnpw.pdf
- __MACOSX/
- __MACOSX/._S4A-Psittaciformes-Coverage-Relaxed-0-mnpw.pdf
- S4B-Psittaciformes-Coverage-Relaxed-mir.csv
- __MACOSX/._S4B-Psittaciformes-Coverage-Relaxed-mir.csv
