# Supplementary material for: Verbalizing phylogenomic conflict: Representation of node congruence across competing reconstructions of the neoavian explosion
Source: PLoS Comput Biol. 2019 Feb 15;15(2):e1006493. doi: 10.1371/journal.pcbi.1006493 (PMC6395011; doi:10.1371/journal.pcbi.1006493)
Supplement: S4 File — (A) Alignment visualization for the 2015./2014.Psittaciformes alignment, with coverage locally relaxed. (B) Set of Maximally Informative Relations (MIR) inferred for the 2015./2014.Psittaciformes alignment, with coverage locally relaxed. Total = 160 MIR. (ZIP) [file pcbi.1006493.s004.zip › S4B-Psittaciformes-Coverage-Relaxed-mir.csv]

2015.Nestor	!	2014.Melopsittacus	deduced
2015.Nestor	!	2014.Melopsittacus_undulatus	deduced
2015.Nestor	>	2014.nc_Nestor	deduced
2015.Nestor	!	2014.nc_Psittacidae	deduced
2015.Psittacidae	>	2014.Melopsittacus	deduced
2015.Psittacidae	>	2014.Nestor	deduced
2015.Psittacidae	>	2014.Nestor_notabilis	deduced
2015.Psittacidae	>	2014.nc_Nestor	deduced
2015.Psittacidae	>	2014.nc_Psittacidae	deduced
2015.Psittacidae_Clade1	!	2014.Nestor	deduced
2015.nc_Nestor	<	2014.Nestor	deduced
2015.nc_Nestor	<	2014.Psittacidae	deduced
2015.nc_Psittacidae	!	2014.Nestor	deduced
2015.nc_Psittacidae	<	2014.Psittacidae	deduced
2015.Barnardius	!	2014.Melopsittacus_undulatus	inferred
2015.Barnardius	!	2014.Nestor	inferred
2015.Barnardius	!	2014.Nestor_notabilis	inferred
2015.Barnardius	<	2014.Psittacidae	inferred
2015.Barnardius	<	2014.Psittaciformes	inferred
2015.Barnardius	{=	>	<	!	><}	2014.nc_Nestor	inferred
2015.Barnardius	{=	>	<	!	><}	2014.nc_Psittacidae	inferred
2015.Barnardius_zonarius	!	2014.Melopsittacus	inferred
2015.Barnardius_zonarius	!	2014.Melopsittacus_undulatus	inferred
2015.Barnardius_zonarius	!	2014.Nestor	inferred
2015.Barnardius_zonarius	!	2014.Nestor_notabilis	inferred
2015.Barnardius_zonarius	<	2014.Psittaciformes	inferred
2015.Barnardius_zonarius	{=	>	<	!	><}	2014.nc_Nestor	inferred
2015.Barnardius_zonarius	{=	>	<	!	><}	2014.nc_Psittacidae	inferred
2015.Deroptyus	!	2014.Melopsittacus_undulatus	inferred
2015.Deroptyus	!	2014.Nestor	inferred
2015.Deroptyus	!	2014.Nestor_notabilis	inferred
2015.Deroptyus	<	2014.Psittacidae	inferred
2015.Deroptyus	<	2014.Psittaciformes	inferred
2015.Deroptyus	{=	>	<	!	><}	2014.nc_Nestor	inferred
2015.Deroptyus	{=	>	<	!	><}	2014.nc_Psittacidae	inferred
2015.Deroptyus_accipitrinus	!	2014.Melopsittacus	inferred
2015.Deroptyus_accipitrinus	!	2014.Melopsittacus_undulatus	inferred
2015.Deroptyus_accipitrinus	!	2014.Nestor	inferred
2015.Deroptyus_accipitrinus	!	2014.Nestor_notabilis	inferred
2015.Deroptyus_accipitrinus	<	2014.Psittaciformes	inferred
2015.Deroptyus_accipitrinus	{=	>	<	!	><}	2014.nc_Nestor	inferred
2015.Deroptyus_accipitrinus	{=	>	<	!	><}	2014.nc_Psittacidae	inferred
2015.Nestor	<	2014.Psittacidae	inferred
2015.Nestor	<	2014.Psittaciformes	inferred
2015.Nestor_meridionalis	!	2014.Melopsittacus	inferred
2015.Nestor_meridionalis	!	2014.Melopsittacus_undulatus	inferred
2015.Nestor_meridionalis	<	2014.Psittacidae	inferred
2015.Nestor_meridionalis	<	2014.Psittaciformes	inferred
2015.Nestor_meridionalis	{=	>	<	!	><}	2014.nc_Nestor	inferred
2015.Nestor_meridionalis	{=	>	<	!	><}	2014.nc_Psittacidae	inferred
2015.Probosciger	!	2014.Melopsittacus_undulatus	inferred
2015.Probosciger	!	2014.Nestor	inferred
2015.Probosciger	!	2014.Nestor_notabilis	inferred
2015.Probosciger	<	2014.Psittacidae	inferred
2015.Probosciger	<	2014.Psittaciformes	inferred
2015.Probosciger	{=	>	<	!	><}	2014.nc_Nestor	inferred
2015.Probosciger	{=	>	<	!	><}	2014.nc_Psittacidae	inferred
2015.Probosciger_aterrimus	!	2014.Melopsittacus	inferred
2015.Probosciger_aterrimus	!	2014.Melopsittacus_undulatus	inferred
2015.Probosciger_aterrimus	!	2014.Nestor	inferred
2015.Probosciger_aterrimus	!	2014.Nestor_notabilis	inferred
2015.Probosciger_aterrimus	<	2014.Psittaciformes	inferred
2015.Probosciger_aterrimus	{=	>	<	!	><}	2014.nc_Nestor	inferred
2015.Probosciger_aterrimus	{=	>	<	!	><}	2014.nc_Psittacidae	inferred
2015.Psittacidae	=	2014.Psittaciformes	inferred
2015.Psittacidae_Clade1	!	2014.Melopsittacus	inferred
2015.Psittacidae_Clade1	!	2014.Melopsittacus_undulatus	inferred
2015.Psittacidae_Clade1	!	2014.Nestor_notabilis	inferred
2015.Psittacidae_Clade1	<	2014.Psittacidae	inferred
2015.Psittacidae_Clade1	<	2014.Psittaciformes	inferred
2015.Psittacidae_Clade1	{=	>	<	!	><}	2014.nc_Nestor	inferred
2015.Psittacidae_Clade1	{=	>	<	!	><}	2014.nc_Psittacidae	inferred
2015.Psittacidae_Clade2	!	2014.Melopsittacus	inferred
2015.Psittacidae_Clade2	!	2014.Melopsittacus_undulatus	inferred
2015.Psittacidae_Clade2	!	2014.Nestor	inferred
2015.Psittacidae_Clade2	!	2014.Nestor_notabilis	inferred
2015.Psittacidae_Clade2	<	2014.Psittacidae	inferred
2015.Psittacidae_Clade2	<	2014.Psittaciformes	inferred
2015.Psittacidae_Clade2	{=	>	<	!	><}	2014.nc_Nestor	inferred
2015.Psittacidae_Clade2	{=	>	<	!	><}	2014.nc_Psittacidae	inferred
2015.Psittacidae_Clade3	!	2014.Melopsittacus	inferred
2015.Psittacidae_Clade3	!	2014.Melopsittacus_undulatus	inferred
2015.Psittacidae_Clade3	!	2014.Nestor	inferred
2015.Psittacidae_Clade3	!	2014.Nestor_notabilis	inferred
2015.Psittacidae_Clade3	<	2014.Psittacidae	inferred
2015.Psittacidae_Clade3	<	2014.Psittaciformes	inferred
2015.Psittacidae_Clade3	{=	>	<	!	><}	2014.nc_Nestor	inferred
2015.Psittacidae_Clade3	{=	>	<	!	><}	2014.nc_Psittacidae	inferred
2015.Psittacidae_Clade4	!	2014.Melopsittacus	inferred
2015.Psittacidae_Clade4	!	2014.Melopsittacus_undulatus	inferred
2015.Psittacidae_Clade4	!	2014.Nestor	inferred
2015.Psittacidae_Clade4	!	2014.Nestor_notabilis	inferred
2015.Psittacidae_Clade4	<	2014.Psittacidae	inferred
2015.Psittacidae_Clade4	<	2014.Psittaciformes	inferred
2015.Psittacidae_Clade4	{=	>	<	!	><}	2014.nc_Nestor	inferred
2015.Psittacidae_Clade4	{=	>	<	!	><}	2014.nc_Psittacidae	inferred
2015.Psittaciformes	>	2014.Melopsittacus	inferred
2015.Psittaciformes	>	2014.Melopsittacus_undulatus	inferred
2015.Psittaciformes	>	2014.Nestor	inferred
2015.Psittaciformes	>	2014.Nestor_notabilis	inferred
2015.Psittaciformes	=	2014.Psittacidae	inferred
2015.Psittaciformes	{=	>	<	!	><}	2014.nc_Nestor	inferred
2015.Psittaciformes	{=	>	<	!	><}	2014.nc_Psittacidae	inferred
2015.Psittacus	!	2014.Melopsittacus_undulatus	inferred
2015.Psittacus	!	2014.Nestor	inferred
2015.Psittacus	!	2014.Nestor_notabilis	inferred
2015.Psittacus	<	2014.Psittacidae	inferred
2015.Psittacus	<	2014.Psittaciformes	inferred
2015.Psittacus	{=	>	<	!	><}	2014.nc_Nestor	inferred
2015.Psittacus	{=	>	<	!	><}	2014.nc_Psittacidae	inferred
2015.Psittacus_erithacus	!	2014.Melopsittacus	inferred
2015.Psittacus_erithacus	!	2014.Melopsittacus_undulatus	inferred
2015.Psittacus_erithacus	!	2014.Nestor	inferred
2015.Psittacus_erithacus	!	2014.Nestor_notabilis	inferred
2015.Psittacus_erithacus	<	2014.Psittaciformes	inferred
2015.Psittacus_erithacus	{=	>	<	!	><}	2014.nc_Nestor	inferred
2015.Psittacus_erithacus	{=	>	<	!	><}	2014.nc_Psittacidae	inferred
2015.Psittrichas	!	2014.Melopsittacus_undulatus	inferred
2015.Psittrichas	!	2014.Nestor	inferred
2015.Psittrichas	!	2014.Nestor_notabilis	inferred
2015.Psittrichas	<	2014.Psittacidae	inferred
2015.Psittrichas	<	2014.Psittaciformes	inferred
2015.Psittrichas	{=	>	<	!	><}	2014.nc_Nestor	inferred
2015.Psittrichas	{=	>	<	!	><}	2014.nc_Psittacidae	inferred
2015.Psittrichas_fulgidus	!	2014.Melopsittacus	inferred
2015.Psittrichas_fulgidus	!	2014.Melopsittacus_undulatus	inferred
2015.Psittrichas_fulgidus	!	2014.Nestor	inferred
2015.Psittrichas_fulgidus	!	2014.Nestor_notabilis	inferred
2015.Psittrichas_fulgidus	<	2014.Psittaciformes	inferred
2015.Psittrichas_fulgidus	{=	>	<	!	><}	2014.nc_Nestor	inferred
2015.Psittrichas_fulgidus	{=	>	<	!	><}	2014.nc_Psittacidae	inferred
2015.nc_Nestor	{=	>	<	!	><}	2014.Melopsittacus	inferred
2015.nc_Nestor	{=	>	<	!	><}	2014.Melopsittacus_undulatus	inferred
2015.nc_Nestor	{=	>	<	!	><}	2014.Nestor_notabilis	inferred
2015.nc_Nestor	{=	>	<	!	><}	2014.Psittaciformes	inferred
2015.nc_Nestor	{=	>	<	!	><}	2014.nc_Psittacidae	inferred
2015.nc_Psittacidae	{=	>	<	!	><}	2014.Melopsittacus	inferred
2015.nc_Psittacidae	{=	>	<	!	><}	2014.Melopsittacus_undulatus	inferred
2015.nc_Psittacidae	{=	>	<	!	><}	2014.Nestor_notabilis	inferred
2015.nc_Psittacidae	{=	>	<	!	><}	2014.Psittaciformes	inferred
2015.nc_Psittacidae	{=	>	<	!	><}	2014.nc_Nestor	inferred
2015.Barnardius	!	2014.Melopsittacus	input
2015.Barnardius_zonarius	<	2014.Psittacidae	input
2015.Deroptyus	!	2014.Melopsittacus	input
2015.Deroptyus_accipitrinus	<	2014.Psittacidae	input
2015.Nestor	=	2014.Nestor	input
2015.Nestor	>	2014.Nestor_notabilis	input
2015.Nestor_meridionalis	<	2014.Nestor	input
2015.Nestor_meridionalis	!	2014.Nestor_notabilis	input
2015.Probosciger	!	2014.Melopsittacus	input
2015.Probosciger_aterrimus	<	2014.Psittacidae	input
2015.Psittacidae	>	2014.Melopsittacus_undulatus	input
2015.Psittacidae	=	2014.Psittacidae	input
2015.Psittaciformes	=	2014.Psittaciformes	input
2015.Psittacus	!	2014.Melopsittacus	input
2015.Psittacus_erithacus	<	2014.Psittacidae	input
2015.Psittrichas	!	2014.Melopsittacus	input
2015.Psittrichas_fulgidus	<	2014.Psittacidae	input
2015.nc_Nestor	!	2014.nc_Nestor	input
2015.nc_Psittacidae	!	2014.nc_Psittacidae	input
