# Supplementary material for: Verbalizing phylogenomic conflict: Representation of node congruence across competing reconstructions of the neoavian explosion
Source: PLoS Comput Biol. 2019 Feb 15;15(2):e1006493. doi: 10.1371/journal.pcbi.1006493 (PMC6395011; doi:10.1371/journal.pcbi.1006493)
Supplement: S5 File — (A) Reasoner input constraints for the alignment of passeriform clade concepts ("Phylo2015") sec. 2015.PEA with the corresponding classification concepts ("Class2015") sec. Gill & Donsker (2015); including the (paraphyletic) Class2015.Eurylaimidae. Includes information on run commands; and 0 instances of "no coverage". (B) Input visualization for the alignment of passeriform clade concepts ("Phylo2015") sec. 2015.PEA with the corresponding classification concepts ("Class2015") sec. Gill & Donsker (2015); including the (paraphyletic) Class2015.Eurylaimidae. (ZIP) [file pcbi.1006493.s005.zip]

Archive with 5 entries (4 files):
- S5A-Eurylaimidae-Paraphyletic.txt
- __MACOSX/
- __MACOSX/._S5A-Eurylaimidae-Paraphyletic.txt
- S5B-Eurylaimidae-Paraphyletic.pdf
- __MACOSX/._S5B-Eurylaimidae-Paraphyletic.pdf
