# Supplementary material for: Verbalizing phylogenomic conflict: Representation of node congruence across competing reconstructions of the neoavian explosion
Source: PLoS Comput Biol. 2019 Feb 15;15(2):e1006493. doi: 10.1371/journal.pcbi.1006493 (PMC6395011; doi:10.1371/journal.pcbi.1006493)
Supplement: S5 File — (A) Reasoner input constraints for the alignment of passeriform clade concepts ("Phylo2015") sec. 2015.PEA with the corresponding classification concepts ("Class2015") sec. Gill & Donsker (2015); including the (paraphyletic) Class2015.Eurylaimidae. Includes information on run commands; and 0 instances of "no coverage". (B) Input visualization for the alignment of passeriform clade concepts ("Phylo2015") sec. 2015.PEA with the corresponding classification concepts ("Class2015") sec. Gill & Donsker (2015); including the (paraphyletic) Class2015.Eurylaimidae. (ZIP) [file pcbi.1006493.s005.zip › S5A-Eurylaimidae-Paraphyletic.txt]

# Input data file - Euler/X software toolkit
# https://github.com/EulerProject/EulerX
# Source: Franz et al. 2018: Verbalizing phylogenomic conflict: Representation of node congruence across competing reconstructions of the neoavian explosion
# DOI:10.1371/journal.pcbi.1006493
# Supporting information. S5A File. "S5A-Eurylaimidae-Paraphyletic.txt"
# Euler/X run commands: euler2 align [name]; euler2 show iv; euler2 show pw

taxonomy Phylo2015 Prum_et_al
(Eurylaimides Eurylaimides_Clade1 Eurylaimides_Clade3)
(Eurylaimides_Clade1 Eurylaimides_Clade2 Pittidae)
(Eurylaimides_Clade2 Calyptomeria Smithornis)
(Eurylaimides_Clade3 Eurylaimus Neodrepanis)

taxonomy Class2015 Gill_and_Donsker
(Eurylaimides Eurylaimidae Pittidae)
(Eurylaimidae Calyptomeria Eurylaimus Neodrepanis Smithornis)

articulation Phylo-Class Prum_et_al-Gill_and_Donsker
[Phylo2015.Eurylaimides = Class2015.Eurylaimides]
[Phylo2015.Pittidae = Class2015.Pittidae]
[Phylo2015.Calyptomeria = Class2015.Calyptomeria]
[Phylo2015.Eurylaimus = Class2015.Eurylaimus]
[Phylo2015.Neodrepanis = Class2015.Neodrepanis]
[Phylo2015.Smithornis = Class2015.Smithornis]
