# Supplementary material for: Verbalizing phylogenomic conflict: Representation of node congruence across competing reconstructions of the neoavian explosion
Source: PLoS Comput Biol. 2019 Feb 15;15(2):e1006493. doi: 10.1371/journal.pcbi.1006493 (PMC6395011; doi:10.1371/journal.pcbi.1006493)
Supplement: S6 File — (A) Alignment visualization for the alignment of passeriform clade concepts ("Phylo2015") sec. 2015.PEA with the corresponding classification concepts ("Class2015") sec. Gill & Donsker (2015); including the (paraphyletic) Class2015.Eurylaimidae. (B) Set of Maximally Informative Relations (MIR) inferred for the alignment of passeriform clade concepts ("Phylo2015") sec. 2015.PEA with the corresponding classification concepts ("Class2015") sec. Gill & Donsker (2015); including the (paraphyletic) Class2015.Eurylaimidae. Total = 63 MIR. (ZIP) [file pcbi.1006493.s006.zip]

Archive with 5 entries (4 files):
- S6B-Eurylaimidae-Paraphyletic-mir.csv
- __MACOSX/
- __MACOSX/._S6B-Eurylaimidae-Paraphyletic-mir.csv
- S6A-Eurylaimidae-Paraphyletic-0-mnpw.pdf
- __MACOSX/._S6A-Eurylaimidae-Paraphyletic-0-mnpw.pdf
