# Supplementary material for: Verbalizing phylogenomic conflict: Representation of node congruence across competing reconstructions of the neoavian explosion
Source: PLoS Comput Biol. 2019 Feb 15;15(2):e1006493. doi: 10.1371/journal.pcbi.1006493 (PMC6395011; doi:10.1371/journal.pcbi.1006493)
Supplement: S6 File — (A) Alignment visualization for the alignment of passeriform clade concepts ("Phylo2015") sec. 2015.PEA with the corresponding classification concepts ("Class2015") sec. Gill & Donsker (2015); including the (paraphyletic) Class2015.Eurylaimidae. (B) Set of Maximally Informative Relations (MIR) inferred for the alignment of passeriform clade concepts ("Phylo2015") sec. 2015.PEA with the corresponding classification concepts ("Class2015") sec. Gill & Donsker (2015); including the (paraphyletic) Class2015.Eurylaimidae. Total = 63 MIR. (ZIP) [file pcbi.1006493.s006.zip › S6B-Eurylaimidae-Paraphyletic-mir.csv]

Phylo2015.Calyptomeria	<	Class2015.Eurylaimidae	inferred
Phylo2015.Calyptomeria	<	Class2015.Eurylaimides	inferred
Phylo2015.Calyptomeria	!	Class2015.Eurylaimus	inferred
Phylo2015.Calyptomeria	!	Class2015.Neodrepanis	inferred
Phylo2015.Calyptomeria	!	Class2015.Pittidae	inferred
Phylo2015.Calyptomeria	!	Class2015.Smithornis	inferred
Phylo2015.Eurylaimides	>	Class2015.Calyptomeria	inferred
Phylo2015.Eurylaimides	>	Class2015.Eurylaimidae	inferred
Phylo2015.Eurylaimides	>	Class2015.Eurylaimus	inferred
Phylo2015.Eurylaimides	>	Class2015.Neodrepanis	inferred
Phylo2015.Eurylaimides	>	Class2015.Pittidae	inferred
Phylo2015.Eurylaimides	>	Class2015.Smithornis	inferred
Phylo2015.Eurylaimides_Clade1	>	Class2015.Calyptomeria	inferred
Phylo2015.Eurylaimides_Clade1	><	Class2015.Eurylaimidae	inferred
Phylo2015.Eurylaimides_Clade1	<	Class2015.Eurylaimides	inferred
Phylo2015.Eurylaimides_Clade1	!	Class2015.Eurylaimus	inferred
Phylo2015.Eurylaimides_Clade1	!	Class2015.Neodrepanis	inferred
Phylo2015.Eurylaimides_Clade1	>	Class2015.Pittidae	inferred
Phylo2015.Eurylaimides_Clade1	>	Class2015.Smithornis	inferred
Phylo2015.Eurylaimides_Clade2	>	Class2015.Calyptomeria	inferred
Phylo2015.Eurylaimides_Clade2	<	Class2015.Eurylaimidae	inferred
Phylo2015.Eurylaimides_Clade2	<	Class2015.Eurylaimides	inferred
Phylo2015.Eurylaimides_Clade2	!	Class2015.Eurylaimus	inferred
Phylo2015.Eurylaimides_Clade2	!	Class2015.Neodrepanis	inferred
Phylo2015.Eurylaimides_Clade2	!	Class2015.Pittidae	inferred
Phylo2015.Eurylaimides_Clade2	>	Class2015.Smithornis	inferred
Phylo2015.Eurylaimides_Clade3	!	Class2015.Calyptomeria	inferred
Phylo2015.Eurylaimides_Clade3	<	Class2015.Eurylaimidae	inferred
Phylo2015.Eurylaimides_Clade3	<	Class2015.Eurylaimides	inferred
Phylo2015.Eurylaimides_Clade3	>	Class2015.Eurylaimus	inferred
Phylo2015.Eurylaimides_Clade3	>	Class2015.Neodrepanis	inferred
Phylo2015.Eurylaimides_Clade3	!	Class2015.Pittidae	inferred
Phylo2015.Eurylaimides_Clade3	!	Class2015.Smithornis	inferred
Phylo2015.Eurylaimus	!	Class2015.Calyptomeria	inferred
Phylo2015.Eurylaimus	<	Class2015.Eurylaimidae	inferred
Phylo2015.Eurylaimus	<	Class2015.Eurylaimides	inferred
Phylo2015.Eurylaimus	!	Class2015.Neodrepanis	inferred
Phylo2015.Eurylaimus	!	Class2015.Pittidae	inferred
Phylo2015.Eurylaimus	!	Class2015.Smithornis	inferred
Phylo2015.Neodrepanis	!	Class2015.Calyptomeria	inferred
Phylo2015.Neodrepanis	<	Class2015.Eurylaimidae	inferred
Phylo2015.Neodrepanis	<	Class2015.Eurylaimides	inferred
Phylo2015.Neodrepanis	!	Class2015.Eurylaimus	inferred
Phylo2015.Neodrepanis	!	Class2015.Pittidae	inferred
Phylo2015.Neodrepanis	!	Class2015.Smithornis	inferred
Phylo2015.Pittidae	!	Class2015.Calyptomeria	inferred
Phylo2015.Pittidae	!	Class2015.Eurylaimidae	inferred
Phylo2015.Pittidae	<	Class2015.Eurylaimides	inferred
Phylo2015.Pittidae	!	Class2015.Eurylaimus	inferred
Phylo2015.Pittidae	!	Class2015.Neodrepanis	inferred
Phylo2015.Pittidae	!	Class2015.Smithornis	inferred
Phylo2015.Smithornis	!	Class2015.Calyptomeria	inferred
Phylo2015.Smithornis	<	Class2015.Eurylaimidae	inferred
Phylo2015.Smithornis	<	Class2015.Eurylaimides	inferred
Phylo2015.Smithornis	!	Class2015.Eurylaimus	inferred
Phylo2015.Smithornis	!	Class2015.Neodrepanis	inferred
Phylo2015.Smithornis	!	Class2015.Pittidae	inferred
Phylo2015.Calyptomeria	=	Class2015.Calyptomeria	input
Phylo2015.Eurylaimides	=	Class2015.Eurylaimides	input
Phylo2015.Eurylaimus	=	Class2015.Eurylaimus	input
Phylo2015.Neodrepanis	=	Class2015.Neodrepanis	input
Phylo2015.Pittidae	=	Class2015.Pittidae	input
Phylo2015.Smithornis	=	Class2015.Smithornis	input
