# Supplementary material for: Verbalizing phylogenomic conflict: Representation of node congruence across competing reconstructions of the neoavian explosion
Source: PLoS Comput Biol. 2019 Feb 15;15(2):e1006493. doi: 10.1371/journal.pcbi.1006493 (PMC6395011; doi:10.1371/journal.pcbi.1006493)
Supplement: S7 File — Supporting files for the alignment of tyrannoid clade concepts ("Phylo2015") sec. 2015.PEA with the corresponding classification concepts ("Class2015") sec. Gill & Donsker (2015); including the (paraphyletic) Class2015.Tityridae. (A) Reasoner input constraints. Includes information on run commands; and 0 instances of "no coverage". (B) Input visualization. (C) Alignment visualization. (D) Set of Maximally Informative Relations (MIR). Total = 140 MIR. (ZIP) [file pcbi.1006493.s007.zip]

Archive with 9 entries (8 files):
- S7D-Tityridae-Paraphyletic-mir.csv
- __MACOSX/
- __MACOSX/._S7D-Tityridae-Paraphyletic-mir.csv
- S7A-Tityridae-Paraphyletic.txt
- __MACOSX/._S7A-Tityridae-Paraphyletic.txt
- S7C-Tityridae-Paraphyletic-0-mnpw.pdf
- __MACOSX/._S7C-Tityridae-Paraphyletic-0-mnpw.pdf
- S7B-Tityridae-Paraphyletic.pdf
- __MACOSX/._S7B-Tityridae-Paraphyletic.pdf
