# Supplementary material for: Verbalizing phylogenomic conflict: Representation of node congruence across competing reconstructions of the neoavian explosion
Source: PLoS Comput Biol. 2019 Feb 15;15(2):e1006493. doi: 10.1371/journal.pcbi.1006493 (PMC6395011; doi:10.1371/journal.pcbi.1006493)
Supplement: S7 File — Supporting files for the alignment of tyrannoid clade concepts ("Phylo2015") sec. 2015.PEA with the corresponding classification concepts ("Class2015") sec. Gill & Donsker (2015); including the (paraphyletic) Class2015.Tityridae. (A) Reasoner input constraints. Includes information on run commands; and 0 instances of "no coverage". (B) Input visualization. (C) Alignment visualization. (D) Set of Maximally Informative Relations (MIR). Total = 140 MIR. (ZIP) [file pcbi.1006493.s007.zip › S7D-Tityridae-Paraphyletic-mir.csv]

Phylo2015.Cotingidae	!	Class2015.Myiobius	inferred
Phylo2015.Cotingidae	!	Class2015.Oxyruncidae	inferred
Phylo2015.Cotingidae	!	Class2015.Piprites	inferred
Phylo2015.Cotingidae	!	Class2015.Schiffornis	inferred
Phylo2015.Cotingidae	!	Class2015.Tityra	inferred
Phylo2015.Cotingidae	!	Class2015.Tityridae	inferred
Phylo2015.Cotingidae	!	Class2015.Tyrannidae	inferred
Phylo2015.Cotingidae	!	Class2015.Tyrannoidea_Incertae_Sedis	inferred
Phylo2015.Cotingidae	<	Class2015.Tyrannoidea_Part	inferred
Phylo2015.Myiobius	!	Class2015.Cotingidae	inferred
Phylo2015.Myiobius	!	Class2015.Oxyruncidae	inferred
Phylo2015.Myiobius	!	Class2015.Piprites	inferred
Phylo2015.Myiobius	!	Class2015.Schiffornis	inferred
Phylo2015.Myiobius	!	Class2015.Tityra	inferred
Phylo2015.Myiobius	<	Class2015.Tityridae	inferred
Phylo2015.Myiobius	!	Class2015.Tyrannidae	inferred
Phylo2015.Myiobius	!	Class2015.Tyrannoidea_Incertae_Sedis	inferred
Phylo2015.Myiobius	<	Class2015.Tyrannoidea_Part	inferred
Phylo2015.Oxyruncidae	!	Class2015.Cotingidae	inferred
Phylo2015.Oxyruncidae	!	Class2015.Myiobius	inferred
Phylo2015.Oxyruncidae	!	Class2015.Piprites	inferred
Phylo2015.Oxyruncidae	!	Class2015.Schiffornis	inferred
Phylo2015.Oxyruncidae	!	Class2015.Tityra	inferred
Phylo2015.Oxyruncidae	!	Class2015.Tityridae	inferred
Phylo2015.Oxyruncidae	!	Class2015.Tyrannidae	inferred
Phylo2015.Oxyruncidae	!	Class2015.Tyrannoidea_Incertae_Sedis	inferred
Phylo2015.Oxyruncidae	<	Class2015.Tyrannoidea_Part	inferred
Phylo2015.Piprites	!	Class2015.Cotingidae	inferred
Phylo2015.Piprites	!	Class2015.Myiobius	inferred
Phylo2015.Piprites	!	Class2015.Oxyruncidae	inferred
Phylo2015.Piprites	!	Class2015.Schiffornis	inferred
Phylo2015.Piprites	!	Class2015.Tityra	inferred
Phylo2015.Piprites	!	Class2015.Tityridae	inferred
Phylo2015.Piprites	!	Class2015.Tyrannidae	inferred
Phylo2015.Piprites	=	Class2015.Tyrannoidea_Incertae_Sedis	inferred
Phylo2015.Piprites	<	Class2015.Tyrannoidea_Part	inferred
Phylo2015.Schiffornis	!	Class2015.Cotingidae	inferred
Phylo2015.Schiffornis	!	Class2015.Myiobius	inferred
Phylo2015.Schiffornis	!	Class2015.Oxyruncidae	inferred
Phylo2015.Schiffornis	!	Class2015.Piprites	inferred
Phylo2015.Schiffornis	!	Class2015.Tityra	inferred
Phylo2015.Schiffornis	<	Class2015.Tityridae	inferred
Phylo2015.Schiffornis	!	Class2015.Tyrannidae	inferred
Phylo2015.Schiffornis	!	Class2015.Tyrannoidea_Incertae_Sedis	inferred
Phylo2015.Schiffornis	<	Class2015.Tyrannoidea_Part	inferred
Phylo2015.Tityra	!	Class2015.Cotingidae	inferred
Phylo2015.Tityra	!	Class2015.Myiobius	inferred
Phylo2015.Tityra	!	Class2015.Oxyruncidae	inferred
Phylo2015.Tityra	!	Class2015.Piprites	inferred
Phylo2015.Tityra	!	Class2015.Schiffornis	inferred
Phylo2015.Tityra	<	Class2015.Tityridae	inferred
Phylo2015.Tityra	!	Class2015.Tyrannidae	inferred
Phylo2015.Tityra	!	Class2015.Tyrannoidea_Incertae_Sedis	inferred
Phylo2015.Tityra	<	Class2015.Tyrannoidea_Part	inferred
Phylo2015.Tyrannidae	!	Class2015.Cotingidae	inferred
Phylo2015.Tyrannidae	!	Class2015.Myiobius	inferred
Phylo2015.Tyrannidae	!	Class2015.Oxyruncidae	inferred
Phylo2015.Tyrannidae	!	Class2015.Piprites	inferred
Phylo2015.Tyrannidae	!	Class2015.Schiffornis	inferred
Phylo2015.Tyrannidae	!	Class2015.Tityra	inferred
Phylo2015.Tyrannidae	!	Class2015.Tityridae	inferred
Phylo2015.Tyrannidae	!	Class2015.Tyrannoidea_Incertae_Sedis	inferred
Phylo2015.Tyrannidae	<	Class2015.Tyrannoidea_Part	inferred
Phylo2015.Tyrannoidea_Clade1	>	Class2015.Cotingidae	inferred
Phylo2015.Tyrannoidea_Clade1	>	Class2015.Myiobius	inferred
Phylo2015.Tyrannoidea_Clade1	>	Class2015.Oxyruncidae	inferred
Phylo2015.Tyrannoidea_Clade1	>	Class2015.Piprites	inferred
Phylo2015.Tyrannoidea_Clade1	>	Class2015.Schiffornis	inferred
Phylo2015.Tyrannoidea_Clade1	>	Class2015.Tityra	inferred
Phylo2015.Tyrannoidea_Clade1	>	Class2015.Tityridae	inferred
Phylo2015.Tyrannoidea_Clade1	>	Class2015.Tyrannidae	inferred
Phylo2015.Tyrannoidea_Clade1	>	Class2015.Tyrannoidea_Incertae_Sedis	inferred
Phylo2015.Tyrannoidea_Clade2	!	Class2015.Cotingidae	inferred
Phylo2015.Tyrannoidea_Clade2	>	Class2015.Myiobius	inferred
Phylo2015.Tyrannoidea_Clade2	>	Class2015.Oxyruncidae	inferred
Phylo2015.Tyrannoidea_Clade2	>	Class2015.Piprites	inferred
Phylo2015.Tyrannoidea_Clade2	>	Class2015.Schiffornis	inferred
Phylo2015.Tyrannoidea_Clade2	>	Class2015.Tityra	inferred
Phylo2015.Tyrannoidea_Clade2	>	Class2015.Tityridae	inferred
Phylo2015.Tyrannoidea_Clade2	>	Class2015.Tyrannidae	inferred
Phylo2015.Tyrannoidea_Clade2	>	Class2015.Tyrannoidea_Incertae_Sedis	inferred
Phylo2015.Tyrannoidea_Clade2	<	Class2015.Tyrannoidea_Part	inferred
Phylo2015.Tyrannoidea_Clade3	!	Class2015.Cotingidae	inferred
Phylo2015.Tyrannoidea_Clade3	!	Class2015.Myiobius	inferred
Phylo2015.Tyrannoidea_Clade3	!	Class2015.Oxyruncidae	inferred
Phylo2015.Tyrannoidea_Clade3	>	Class2015.Piprites	inferred
Phylo2015.Tyrannoidea_Clade3	>	Class2015.Schiffornis	inferred
Phylo2015.Tyrannoidea_Clade3	>	Class2015.Tityra	inferred
Phylo2015.Tyrannoidea_Clade3	><	Class2015.Tityridae	inferred
Phylo2015.Tyrannoidea_Clade3	>	Class2015.Tyrannidae	inferred
Phylo2015.Tyrannoidea_Clade3	>	Class2015.Tyrannoidea_Incertae_Sedis	inferred
Phylo2015.Tyrannoidea_Clade3	<	Class2015.Tyrannoidea_Part	inferred
Phylo2015.Tyrannoidea_Clade4	!	Class2015.Cotingidae	inferred
Phylo2015.Tyrannoidea_Clade4	!	Class2015.Myiobius	inferred
Phylo2015.Tyrannoidea_Clade4	!	Class2015.Oxyruncidae	inferred
Phylo2015.Tyrannoidea_Clade4	>	Class2015.Piprites	inferred
Phylo2015.Tyrannoidea_Clade4	!	Class2015.Schiffornis	inferred
Phylo2015.Tyrannoidea_Clade4	!	Class2015.Tityra	inferred
Phylo2015.Tyrannoidea_Clade4	!	Class2015.Tityridae	inferred
Phylo2015.Tyrannoidea_Clade4	>	Class2015.Tyrannidae	inferred
Phylo2015.Tyrannoidea_Clade4	>	Class2015.Tyrannoidea_Incertae_Sedis	inferred
Phylo2015.Tyrannoidea_Clade4	<	Class2015.Tyrannoidea_Part	inferred
Phylo2015.Tyrannoidea_Clade5	!	Class2015.Cotingidae	inferred
Phylo2015.Tyrannoidea_Clade5	!	Class2015.Myiobius	inferred
Phylo2015.Tyrannoidea_Clade5	!	Class2015.Oxyruncidae	inferred
Phylo2015.Tyrannoidea_Clade5	!	Class2015.Piprites	inferred
Phylo2015.Tyrannoidea_Clade5	>	Class2015.Schiffornis	inferred
Phylo2015.Tyrannoidea_Clade5	>	Class2015.Tityra	inferred
Phylo2015.Tyrannoidea_Clade5	<	Class2015.Tityridae	inferred
Phylo2015.Tyrannoidea_Clade5	!	Class2015.Tyrannidae	inferred
Phylo2015.Tyrannoidea_Clade5	!	Class2015.Tyrannoidea_Incertae_Sedis	inferred
Phylo2015.Tyrannoidea_Clade5	<	Class2015.Tyrannoidea_Part	inferred
Phylo2015.Tyrannoidea_Clade6	!	Class2015.Cotingidae	inferred
Phylo2015.Tyrannoidea_Clade6	>	Class2015.Myiobius	inferred
Phylo2015.Tyrannoidea_Clade6	>	Class2015.Oxyruncidae	inferred
Phylo2015.Tyrannoidea_Clade6	!	Class2015.Piprites	inferred
Phylo2015.Tyrannoidea_Clade6	!	Class2015.Schiffornis	inferred
Phylo2015.Tyrannoidea_Clade6	!	Class2015.Tityra	inferred
Phylo2015.Tyrannoidea_Clade6	><	Class2015.Tityridae	inferred
Phylo2015.Tyrannoidea_Clade6	!	Class2015.Tyrannidae	inferred
Phylo2015.Tyrannoidea_Clade6	!	Class2015.Tyrannoidea_Incertae_Sedis	inferred
Phylo2015.Tyrannoidea_Clade6	<	Class2015.Tyrannoidea_Part	inferred
Phylo2015.Tyrannoidea_Incertae_Sedis	!	Class2015.Cotingidae	inferred
Phylo2015.Tyrannoidea_Incertae_Sedis	!	Class2015.Myiobius	inferred
Phylo2015.Tyrannoidea_Incertae_Sedis	!	Class2015.Oxyruncidae	inferred
Phylo2015.Tyrannoidea_Incertae_Sedis	=	Class2015.Piprites	inferred
Phylo2015.Tyrannoidea_Incertae_Sedis	!	Class2015.Schiffornis	inferred
Phylo2015.Tyrannoidea_Incertae_Sedis	!	Class2015.Tityra	inferred
Phylo2015.Tyrannoidea_Incertae_Sedis	!	Class2015.Tityridae	inferred
Phylo2015.Tyrannoidea_Incertae_Sedis	!	Class2015.Tyrannidae	inferred
Phylo2015.Tyrannoidea_Incertae_Sedis	=	Class2015.Tyrannoidea_Incertae_Sedis	inferred
Phylo2015.Tyrannoidea_Incertae_Sedis	<	Class2015.Tyrannoidea_Part	inferred
Phylo2015.Cotingidae	=	Class2015.Cotingidae	input
Phylo2015.Myiobius	=	Class2015.Myiobius	input
Phylo2015.Oxyruncidae	=	Class2015.Oxyruncidae	input
Phylo2015.Piprites	=	Class2015.Piprites	input
Phylo2015.Schiffornis	=	Class2015.Schiffornis	input
Phylo2015.Tityra	=	Class2015.Tityra	input
Phylo2015.Tyrannidae	=	Class2015.Tyrannidae	input
Phylo2015.Tyrannoidea_Clade1	=	Class2015.Tyrannoidea_Part	input
