# Supplementary material for: Verbalizing phylogenomic conflict: Representation of node congruence across competing reconstructions of the neoavian explosion
Source: PLoS Comput Biol. 2019 Feb 15;15(2):e1006493. doi: 10.1371/journal.pcbi.1006493 (PMC6395011; doi:10.1371/journal.pcbi.1006493)
Supplement: S7 File — Supporting files for the alignment of tyrannoid clade concepts ("Phylo2015") sec. 2015.PEA with the corresponding classification concepts ("Class2015") sec. Gill & Donsker (2015); including the (paraphyletic) Class2015.Tityridae. (A) Reasoner input constraints. Includes information on run commands; and 0 instances of "no coverage". (B) Input visualization. (C) Alignment visualization. (D) Set of Maximally Informative Relations (MIR). Total = 140 MIR. (ZIP) [file pcbi.1006493.s007.zip › S7A-Tityridae-Paraphyletic.txt]

# Input data file - Euler/X software toolkit
# https://github.com/EulerProject/EulerX
# Source: Franz et al. 2018: Verbalizing phylogenomic conflict: Representation of node congruence across competing reconstructions of the neoavian explosion
# DOI:10.1371/journal.pcbi.1006493
# Supporting information. S7A File. "S7A-Tityridae-Paraphyletic.txt"
# Euler/X run commands: euler2 align [name]; euler2 show iv; euler2 show pw

taxonomy Phylo2015 Prum_et_al
(Tyrannoidea_Clade1 Cotingidae Tyrannoidea_Clade2)
(Tyrannoidea_Clade2 Tyrannoidea_Clade6 Tyrannoidea_Clade3)
(Tyrannoidea_Clade6 Myiobius Oxyruncidae) 
(Tyrannoidea_Clade3 Tyrannoidea_Clade5 Tyrannoidea_Clade4)
(Tyrannoidea_Clade5 Schiffornis Tityra)
(Tyrannoidea_Clade4 Tyrannoidea_Incertae_Sedis Tyrannidae)
(Tyrannoidea_Incertae_Sedis Piprites)

taxonomy Class2015 Gill_and_Donsker
(Tyrannoidea_Part Cotingidae Tyrannoidea_Incertae_Sedis Oxyruncidae Tityridae Tyrannidae)
(Tityridae Myiobius Schiffornis Tityra)
(Tyrannoidea_Incertae_Sedis Piprites)

articulation Phylo-Class Prum_et_al-Gill_and_Donsker
[Phylo2015.Tyrannoidea_Clade1 = Class2015.Tyrannoidea_Part]
[Phylo2015.Cotingidae = Class2015.Cotingidae]
[Phylo2015.Oxyruncidae = Class2015.Oxyruncidae]
[Phylo2015.Tyrannidae = Class2015.Tyrannidae]
[Phylo2015.Myiobius = Class2015.Myiobius]
[Phylo2015.Piprites = Class2015.Piprites]
[Phylo2015.Schiffornis = Class2015.Schiffornis]
[Phylo2015.Tityra = Class2015.Tityra]
