# Supplementary material for: Verbalizing phylogenomic conflict: Representation of node congruence across competing reconstructions of the neoavian explosion
Source: PLoS Comput Biol. 2019 Feb 15;15(2):e1006493. doi: 10.1371/journal.pcbi.1006493 (PMC6395011; doi:10.1371/journal.pcbi.1006493)
Supplement: S8 File — (A) Reasoner input constraints for the alignment of procellariiform clade concepts ("Phylo2015") sec. 2015.PEA with the corresponding classification concepts ("Class2015") sec. Gill & Donsker (2015); including the (paraphyletic) Class2015.Hydrobatidae and Class2015.Procellariidae. Includes information on run commands; and 0 instances of "no coverage". (B) Input visualization for the alignment of procellariiform clade concepts ("Phylo2015") sec. 2015.PEA with the corresponding classification concepts ("Class2015") sec. Gill & Donsker (2015); including the (paraphyletic) Class2015.Hydrobatidae and Class2015.Procellariidae. (C) Alignment visualization for the alignment of procellariiform clade concepts ("Phylo2015") sec. 2015.PEA with the corresponding classification concepts ("Class2015") sec. Gill & Donsker (2015); including the (paraphyletic) Class2015.Hydrobatidae and Class2015.Procellariidae. (D) Set of Maximally Informative Relations (MIR) inferred for the alignment of procellariiform clade concepts ("Phylo2015") sec. 2015.PEA with the corresponding classification concepts ("Class2015") sec. Gill & Donsker (2015); including the (paraphyletic) Class2015.Hydrobatidae and Class2015.Procellariidae. Total = 221 MIR. (ZIP) [file pcbi.1006493.s008.zip]

Archive with 9 entries (8 files):
- S8B-Hydrobatidae-Procellariidae-Paraphyletic.pdf
- __MACOSX/
- __MACOSX/._S8B-Hydrobatidae-Procellariidae-Paraphyletic.pdf
- S8A-Hydrobatidae-Procellariidae-Paraphyletic.txt
- __MACOSX/._S8A-Hydrobatidae-Procellariidae-Paraphyletic.txt
- S8D-Hydrobatidae-Procellariidae-Paraphyletic-mir.csv
- __MACOSX/._S8D-Hydrobatidae-Procellariidae-Paraphyletic-mir.csv
- S8C-Hydrobatidae-Procellariidae-Paraphyletic-0-mnpw.pdf
- __MACOSX/._S8C-Hydrobatidae-Procellariidae-Paraphyletic-0-mnpw.pdf
