# Supplementary material for: Verbalizing phylogenomic conflict: Representation of node congruence across competing reconstructions of the neoavian explosion
Source: PLoS Comput Biol. 2019 Feb 15;15(2):e1006493. doi: 10.1371/journal.pcbi.1006493 (PMC6395011; doi:10.1371/journal.pcbi.1006493)
Supplement: S8 File — (A) Reasoner input constraints for the alignment of procellariiform clade concepts ("Phylo2015") sec. 2015.PEA with the corresponding classification concepts ("Class2015") sec. Gill & Donsker (2015); including the (paraphyletic) Class2015.Hydrobatidae and Class2015.Procellariidae. Includes information on run commands; and 0 instances of "no coverage". (B) Input visualization for the alignment of procellariiform clade concepts ("Phylo2015") sec. 2015.PEA with the corresponding classification concepts ("Class2015") sec. Gill & Donsker (2015); including the (paraphyletic) Class2015.Hydrobatidae and Class2015.Procellariidae. (C) Alignment visualization for the alignment of procellariiform clade concepts ("Phylo2015") sec. 2015.PEA with the corresponding classification concepts ("Class2015") sec. Gill & Donsker (2015); including the (paraphyletic) Class2015.Hydrobatidae and Class2015.Procellariidae. (D) Set of Maximally Informative Relations (MIR) inferred for the alignment of procellariiform clade concepts ("Phylo2015") sec. 2015.PEA with the corresponding classification concepts ("Class2015") sec. Gill & Donsker (2015); including the (paraphyletic) Class2015.Hydrobatidae and Class2015.Procellariidae. Total = 221 MIR. (ZIP) [file pcbi.1006493.s008.zip › S8A-Hydrobatidae-Procellariidae-Paraphyletic.txt]

# Input data file - Euler/X software toolkit
# https://github.com/EulerProject/EulerX
# Source: Franz et al. 2018: Verbalizing phylogenomic conflict: Representation of node congruence across competing reconstructions of the neoavian explosion
# DOI:10.1371/journal.pcbi.1006493
# Supporting information. S8A File. "S8A-Hydrobatidae-Procellariidae-Paraphyletic.txt"
# Euler/X run commands: euler2 align [name]; euler2 show iv; euler2 show pw

taxonomy Phylo2015 Prum_et_al
(Procellariiformes Diomedeidae Procellariiformes_Clade1)
(Diomedeidae Phoebastria)
(Procellariiformes_Clade1 Procellariiformes_Clade2 Procellariiformes_Clade3)
(Procellariiformes_Clade2 Oceanites Pelagodroma)
(Procellariiformes_Clade3 Oceanodroma Procellariiformes_Clade4)
(Procellariiformes_Clade4 Fulmarus Procellariiformes_Clade5)
(Procellariiformes_Clade5 Puffinus Procellariiformes_Clade6)
(Procellariiformes_Clade6 Pelecanoididae Pterodroma)
(Pelecanoididae Pelecanoides)

taxonomy Class2015 Gill_and_Donsker
(Procellariiformes Diomedeidae Hydrobatidae Pelecanoididae Procellariidae)
(Diomedeidae Phoebastria)
(Hydrobatidae Oceanites Oceanodroma Pelagodroma)
(Pelecanoididae Pelecanoides)
(Procellariidae Fulmarus Pterodroma Puffinus)

articulation Phylo-Class Prum_et_al-Gill_and_Donsker
[Phylo2015.Procellariiformes = Class2015.Procellariiformes]
[Phylo2015.Fulmarus = Class2015.Fulmarus]
[Phylo2015.Pelagodroma = Class2015.Pelagodroma]
[Phylo2015.Pelecanoides = Class2015.Pelecanoides]
[Phylo2015.Phoebastria = Class2015.Phoebastria]
[Phylo2015.Pterodroma = Class2015.Pterodroma]
[Phylo2015.Puffinus = Class2015.Puffinus]
[Phylo2015.Oceanites = Class2015.Oceanites]
[Phylo2015.Oceanodroma = Class2015.Oceanodroma]
