# Supplementary material for: Verbalizing phylogenomic conflict: Representation of node congruence across competing reconstructions of the neoavian explosion
Source: PLoS Comput Biol. 2019 Feb 15;15(2):e1006493. doi: 10.1371/journal.pcbi.1006493 (PMC6395011; doi:10.1371/journal.pcbi.1006493)
Supplement: S8 File — (A) Reasoner input constraints for the alignment of procellariiform clade concepts ("Phylo2015") sec. 2015.PEA with the corresponding classification concepts ("Class2015") sec. Gill & Donsker (2015); including the (paraphyletic) Class2015.Hydrobatidae and Class2015.Procellariidae. Includes information on run commands; and 0 instances of "no coverage". (B) Input visualization for the alignment of procellariiform clade concepts ("Phylo2015") sec. 2015.PEA with the corresponding classification concepts ("Class2015") sec. Gill & Donsker (2015); including the (paraphyletic) Class2015.Hydrobatidae and Class2015.Procellariidae. (C) Alignment visualization for the alignment of procellariiform clade concepts ("Phylo2015") sec. 2015.PEA with the corresponding classification concepts ("Class2015") sec. Gill & Donsker (2015); including the (paraphyletic) Class2015.Hydrobatidae and Class2015.Procellariidae. (D) Set of Maximally Informative Relations (MIR) inferred for the alignment of procellariiform clade concepts ("Phylo2015") sec. 2015.PEA with the corresponding classification concepts ("Class2015") sec. Gill & Donsker (2015); including the (paraphyletic) Class2015.Hydrobatidae and Class2015.Procellariidae. Total = 221 MIR. (ZIP) [file pcbi.1006493.s008.zip › S8D-Hydrobatidae-Procellariidae-Paraphyletic-mir.csv]

Phylo2015.Diomedeidae	=	Class2015.Diomedeidae	inferred
Phylo2015.Diomedeidae	!	Class2015.Fulmarus	inferred
Phylo2015.Diomedeidae	!	Class2015.Hydrobatidae	inferred
Phylo2015.Diomedeidae	!	Class2015.Oceanites	inferred
Phylo2015.Diomedeidae	!	Class2015.Oceanodroma	inferred
Phylo2015.Diomedeidae	!	Class2015.Pelagodroma	inferred
Phylo2015.Diomedeidae	!	Class2015.Pelecanoides	inferred
Phylo2015.Diomedeidae	!	Class2015.Pelecanoididae	inferred
Phylo2015.Diomedeidae	=	Class2015.Phoebastria	inferred
Phylo2015.Diomedeidae	!	Class2015.Procellariidae	inferred
Phylo2015.Diomedeidae	<	Class2015.Procellariiformes	inferred
Phylo2015.Diomedeidae	!	Class2015.Pterodroma	inferred
Phylo2015.Diomedeidae	!	Class2015.Puffinus	inferred
Phylo2015.Fulmarus	!	Class2015.Diomedeidae	inferred
Phylo2015.Fulmarus	!	Class2015.Hydrobatidae	inferred
Phylo2015.Fulmarus	!	Class2015.Oceanites	inferred
Phylo2015.Fulmarus	!	Class2015.Oceanodroma	inferred
Phylo2015.Fulmarus	!	Class2015.Pelagodroma	inferred
Phylo2015.Fulmarus	!	Class2015.Pelecanoides	inferred
Phylo2015.Fulmarus	!	Class2015.Pelecanoididae	inferred
Phylo2015.Fulmarus	!	Class2015.Phoebastria	inferred
Phylo2015.Fulmarus	<	Class2015.Procellariidae	inferred
Phylo2015.Fulmarus	<	Class2015.Procellariiformes	inferred
Phylo2015.Fulmarus	!	Class2015.Pterodroma	inferred
Phylo2015.Fulmarus	!	Class2015.Puffinus	inferred
Phylo2015.Oceanites	!	Class2015.Diomedeidae	inferred
Phylo2015.Oceanites	!	Class2015.Fulmarus	inferred
Phylo2015.Oceanites	<	Class2015.Hydrobatidae	inferred
Phylo2015.Oceanites	!	Class2015.Oceanodroma	inferred
Phylo2015.Oceanites	!	Class2015.Pelagodroma	inferred
Phylo2015.Oceanites	!	Class2015.Pelecanoides	inferred
Phylo2015.Oceanites	!	Class2015.Pelecanoididae	inferred
Phylo2015.Oceanites	!	Class2015.Phoebastria	inferred
Phylo2015.Oceanites	!	Class2015.Procellariidae	inferred
Phylo2015.Oceanites	<	Class2015.Procellariiformes	inferred
Phylo2015.Oceanites	!	Class2015.Pterodroma	inferred
Phylo2015.Oceanites	!	Class2015.Puffinus	inferred
Phylo2015.Oceanodroma	!	Class2015.Diomedeidae	inferred
Phylo2015.Oceanodroma	!	Class2015.Fulmarus	inferred
Phylo2015.Oceanodroma	<	Class2015.Hydrobatidae	inferred
Phylo2015.Oceanodroma	!	Class2015.Oceanites	inferred
Phylo2015.Oceanodroma	!	Class2015.Pelagodroma	inferred
Phylo2015.Oceanodroma	!	Class2015.Pelecanoides	inferred
Phylo2015.Oceanodroma	!	Class2015.Pelecanoididae	inferred
Phylo2015.Oceanodroma	!	Class2015.Phoebastria	inferred
Phylo2015.Oceanodroma	!	Class2015.Procellariidae	inferred
Phylo2015.Oceanodroma	<	Class2015.Procellariiformes	inferred
Phylo2015.Oceanodroma	!	Class2015.Pterodroma	inferred
Phylo2015.Oceanodroma	!	Class2015.Puffinus	inferred
Phylo2015.Pelagodroma	!	Class2015.Diomedeidae	inferred
Phylo2015.Pelagodroma	!	Class2015.Fulmarus	inferred
Phylo2015.Pelagodroma	<	Class2015.Hydrobatidae	inferred
Phylo2015.Pelagodroma	!	Class2015.Oceanites	inferred
Phylo2015.Pelagodroma	!	Class2015.Oceanodroma	inferred
Phylo2015.Pelagodroma	!	Class2015.Pelecanoides	inferred
Phylo2015.Pelagodroma	!	Class2015.Pelecanoididae	inferred
Phylo2015.Pelagodroma	!	Class2015.Phoebastria	inferred
Phylo2015.Pelagodroma	!	Class2015.Procellariidae	inferred
Phylo2015.Pelagodroma	<	Class2015.Procellariiformes	inferred
Phylo2015.Pelagodroma	!	Class2015.Pterodroma	inferred
Phylo2015.Pelagodroma	!	Class2015.Puffinus	inferred
Phylo2015.Pelecanoides	!	Class2015.Diomedeidae	inferred
Phylo2015.Pelecanoides	!	Class2015.Fulmarus	inferred
Phylo2015.Pelecanoides	!	Class2015.Hydrobatidae	inferred
Phylo2015.Pelecanoides	!	Class2015.Oceanites	inferred
Phylo2015.Pelecanoides	!	Class2015.Oceanodroma	inferred
Phylo2015.Pelecanoides	!	Class2015.Pelagodroma	inferred
Phylo2015.Pelecanoides	=	Class2015.Pelecanoididae	inferred
Phylo2015.Pelecanoides	!	Class2015.Phoebastria	inferred
Phylo2015.Pelecanoides	!	Class2015.Procellariidae	inferred
Phylo2015.Pelecanoides	<	Class2015.Procellariiformes	inferred
Phylo2015.Pelecanoides	!	Class2015.Pterodroma	inferred
Phylo2015.Pelecanoides	!	Class2015.Puffinus	inferred
Phylo2015.Pelecanoididae	!	Class2015.Diomedeidae	inferred
Phylo2015.Pelecanoididae	!	Class2015.Fulmarus	inferred
Phylo2015.Pelecanoididae	!	Class2015.Hydrobatidae	inferred
Phylo2015.Pelecanoididae	!	Class2015.Oceanites	inferred
Phylo2015.Pelecanoididae	!	Class2015.Oceanodroma	inferred
Phylo2015.Pelecanoididae	!	Class2015.Pelagodroma	inferred
Phylo2015.Pelecanoididae	=	Class2015.Pelecanoides	inferred
Phylo2015.Pelecanoididae	=	Class2015.Pelecanoididae	inferred
Phylo2015.Pelecanoididae	!	Class2015.Phoebastria	inferred
Phylo2015.Pelecanoididae	!	Class2015.Procellariidae	inferred
Phylo2015.Pelecanoididae	<	Class2015.Procellariiformes	inferred
Phylo2015.Pelecanoididae	!	Class2015.Pterodroma	inferred
Phylo2015.Pelecanoididae	!	Class2015.Puffinus	inferred
Phylo2015.Phoebastria	=	Class2015.Diomedeidae	inferred
Phylo2015.Phoebastria	!	Class2015.Fulmarus	inferred
Phylo2015.Phoebastria	!	Class2015.Hydrobatidae	inferred
Phylo2015.Phoebastria	!	Class2015.Oceanites	inferred
Phylo2015.Phoebastria	!	Class2015.Oceanodroma	inferred
Phylo2015.Phoebastria	!	Class2015.Pelagodroma	inferred
Phylo2015.Phoebastria	!	Class2015.Pelecanoides	inferred
Phylo2015.Phoebastria	!	Class2015.Pelecanoididae	inferred
Phylo2015.Phoebastria	!	Class2015.Procellariidae	inferred
Phylo2015.Phoebastria	<	Class2015.Procellariiformes	inferred
Phylo2015.Phoebastria	!	Class2015.Pterodroma	inferred
Phylo2015.Phoebastria	!	Class2015.Puffinus	inferred
Phylo2015.Procellariiformes	>	Class2015.Diomedeidae	inferred
Phylo2015.Procellariiformes	>	Class2015.Fulmarus	inferred
Phylo2015.Procellariiformes	>	Class2015.Hydrobatidae	inferred
Phylo2015.Procellariiformes	>	Class2015.Oceanites	inferred
Phylo2015.Procellariiformes	>	Class2015.Oceanodroma	inferred
Phylo2015.Procellariiformes	>	Class2015.Pelagodroma	inferred
Phylo2015.Procellariiformes	>	Class2015.Pelecanoides	inferred
Phylo2015.Procellariiformes	>	Class2015.Pelecanoididae	inferred
Phylo2015.Procellariiformes	>	Class2015.Phoebastria	inferred
Phylo2015.Procellariiformes	>	Class2015.Procellariidae	inferred
Phylo2015.Procellariiformes	>	Class2015.Pterodroma	inferred
Phylo2015.Procellariiformes	>	Class2015.Puffinus	inferred
Phylo2015.Procellariiformes_Clade1	!	Class2015.Diomedeidae	inferred
Phylo2015.Procellariiformes_Clade1	>	Class2015.Fulmarus	inferred
Phylo2015.Procellariiformes_Clade1	>	Class2015.Hydrobatidae	inferred
Phylo2015.Procellariiformes_Clade1	>	Class2015.Oceanites	inferred
Phylo2015.Procellariiformes_Clade1	>	Class2015.Oceanodroma	inferred
Phylo2015.Procellariiformes_Clade1	>	Class2015.Pelagodroma	inferred
Phylo2015.Procellariiformes_Clade1	>	Class2015.Pelecanoides	inferred
Phylo2015.Procellariiformes_Clade1	>	Class2015.Pelecanoididae	inferred
Phylo2015.Procellariiformes_Clade1	!	Class2015.Phoebastria	inferred
Phylo2015.Procellariiformes_Clade1	>	Class2015.Procellariidae	inferred
Phylo2015.Procellariiformes_Clade1	<	Class2015.Procellariiformes	inferred
Phylo2015.Procellariiformes_Clade1	>	Class2015.Pterodroma	inferred
Phylo2015.Procellariiformes_Clade1	>	Class2015.Puffinus	inferred
Phylo2015.Procellariiformes_Clade2	!	Class2015.Diomedeidae	inferred
Phylo2015.Procellariiformes_Clade2	!	Class2015.Fulmarus	inferred
Phylo2015.Procellariiformes_Clade2	<	Class2015.Hydrobatidae	inferred
Phylo2015.Procellariiformes_Clade2	>	Class2015.Oceanites	inferred
Phylo2015.Procellariiformes_Clade2	!	Class2015.Oceanodroma	inferred
Phylo2015.Procellariiformes_Clade2	>	Class2015.Pelagodroma	inferred
Phylo2015.Procellariiformes_Clade2	!	Class2015.Pelecanoides	inferred
Phylo2015.Procellariiformes_Clade2	!	Class2015.Pelecanoididae	inferred
Phylo2015.Procellariiformes_Clade2	!	Class2015.Phoebastria	inferred
Phylo2015.Procellariiformes_Clade2	!	Class2015.Procellariidae	inferred
Phylo2015.Procellariiformes_Clade2	<	Class2015.Procellariiformes	inferred
Phylo2015.Procellariiformes_Clade2	!	Class2015.Pterodroma	inferred
Phylo2015.Procellariiformes_Clade2	!	Class2015.Puffinus	inferred
Phylo2015.Procellariiformes_Clade3	!	Class2015.Diomedeidae	inferred
Phylo2015.Procellariiformes_Clade3	>	Class2015.Fulmarus	inferred
Phylo2015.Procellariiformes_Clade3	><	Class2015.Hydrobatidae	inferred
Phylo2015.Procellariiformes_Clade3	!	Class2015.Oceanites	inferred
Phylo2015.Procellariiformes_Clade3	>	Class2015.Oceanodroma	inferred
Phylo2015.Procellariiformes_Clade3	!	Class2015.Pelagodroma	inferred
Phylo2015.Procellariiformes_Clade3	>	Class2015.Pelecanoides	inferred
Phylo2015.Procellariiformes_Clade3	>	Class2015.Pelecanoididae	inferred
Phylo2015.Procellariiformes_Clade3	!	Class2015.Phoebastria	inferred
Phylo2015.Procellariiformes_Clade3	>	Class2015.Procellariidae	inferred
Phylo2015.Procellariiformes_Clade3	<	Class2015.Procellariiformes	inferred
Phylo2015.Procellariiformes_Clade3	>	Class2015.Pterodroma	inferred
Phylo2015.Procellariiformes_Clade3	>	Class2015.Puffinus	inferred
Phylo2015.Procellariiformes_Clade4	!	Class2015.Diomedeidae	inferred
Phylo2015.Procellariiformes_Clade4	>	Class2015.Fulmarus	inferred
Phylo2015.Procellariiformes_Clade4	!	Class2015.Hydrobatidae	inferred
Phylo2015.Procellariiformes_Clade4	!	Class2015.Oceanites	inferred
Phylo2015.Procellariiformes_Clade4	!	Class2015.Oceanodroma	inferred
Phylo2015.Procellariiformes_Clade4	!	Class2015.Pelagodroma	inferred
Phylo2015.Procellariiformes_Clade4	>	Class2015.Pelecanoides	inferred
Phylo2015.Procellariiformes_Clade4	>	Class2015.Pelecanoididae	inferred
Phylo2015.Procellariiformes_Clade4	!	Class2015.Phoebastria	inferred
Phylo2015.Procellariiformes_Clade4	>	Class2015.Procellariidae	inferred
Phylo2015.Procellariiformes_Clade4	<	Class2015.Procellariiformes	inferred
Phylo2015.Procellariiformes_Clade4	>	Class2015.Pterodroma	inferred
Phylo2015.Procellariiformes_Clade4	>	Class2015.Puffinus	inferred
Phylo2015.Procellariiformes_Clade5	!	Class2015.Diomedeidae	inferred
Phylo2015.Procellariiformes_Clade5	!	Class2015.Fulmarus	inferred
Phylo2015.Procellariiformes_Clade5	!	Class2015.Hydrobatidae	inferred
Phylo2015.Procellariiformes_Clade5	!	Class2015.Oceanites	inferred
Phylo2015.Procellariiformes_Clade5	!	Class2015.Oceanodroma	inferred
Phylo2015.Procellariiformes_Clade5	!	Class2015.Pelagodroma	inferred
Phylo2015.Procellariiformes_Clade5	>	Class2015.Pelecanoides	inferred
Phylo2015.Procellariiformes_Clade5	>	Class2015.Pelecanoididae	inferred
Phylo2015.Procellariiformes_Clade5	!	Class2015.Phoebastria	inferred
Phylo2015.Procellariiformes_Clade5	><	Class2015.Procellariidae	inferred
Phylo2015.Procellariiformes_Clade5	<	Class2015.Procellariiformes	inferred
Phylo2015.Procellariiformes_Clade5	>	Class2015.Pterodroma	inferred
Phylo2015.Procellariiformes_Clade5	>	Class2015.Puffinus	inferred
Phylo2015.Procellariiformes_Clade6	!	Class2015.Diomedeidae	inferred
Phylo2015.Procellariiformes_Clade6	!	Class2015.Fulmarus	inferred
Phylo2015.Procellariiformes_Clade6	!	Class2015.Hydrobatidae	inferred
Phylo2015.Procellariiformes_Clade6	!	Class2015.Oceanites	inferred
Phylo2015.Procellariiformes_Clade6	!	Class2015.Oceanodroma	inferred
Phylo2015.Procellariiformes_Clade6	!	Class2015.Pelagodroma	inferred
Phylo2015.Procellariiformes_Clade6	>	Class2015.Pelecanoides	inferred
Phylo2015.Procellariiformes_Clade6	>	Class2015.Pelecanoididae	inferred
Phylo2015.Procellariiformes_Clade6	!	Class2015.Phoebastria	inferred
Phylo2015.Procellariiformes_Clade6	><	Class2015.Procellariidae	inferred
Phylo2015.Procellariiformes_Clade6	<	Class2015.Procellariiformes	inferred
Phylo2015.Procellariiformes_Clade6	>	Class2015.Pterodroma	inferred
Phylo2015.Procellariiformes_Clade6	!	Class2015.Puffinus	inferred
Phylo2015.Pterodroma	!	Class2015.Diomedeidae	inferred
Phylo2015.Pterodroma	!	Class2015.Fulmarus	inferred
Phylo2015.Pterodroma	!	Class2015.Hydrobatidae	inferred
Phylo2015.Pterodroma	!	Class2015.Oceanites	inferred
Phylo2015.Pterodroma	!	Class2015.Oceanodroma	inferred
Phylo2015.Pterodroma	!	Class2015.Pelagodroma	inferred
Phylo2015.Pterodroma	!	Class2015.Pelecanoides	inferred
Phylo2015.Pterodroma	!	Class2015.Pelecanoididae	inferred
Phylo2015.Pterodroma	!	Class2015.Phoebastria	inferred
Phylo2015.Pterodroma	<	Class2015.Procellariidae	inferred
Phylo2015.Pterodroma	<	Class2015.Procellariiformes	inferred
Phylo2015.Pterodroma	!	Class2015.Puffinus	inferred
Phylo2015.Puffinus	!	Class2015.Diomedeidae	inferred
Phylo2015.Puffinus	!	Class2015.Fulmarus	inferred
Phylo2015.Puffinus	!	Class2015.Hydrobatidae	inferred
Phylo2015.Puffinus	!	Class2015.Oceanites	inferred
Phylo2015.Puffinus	!	Class2015.Oceanodroma	inferred
Phylo2015.Puffinus	!	Class2015.Pelagodroma	inferred
Phylo2015.Puffinus	!	Class2015.Pelecanoides	inferred
Phylo2015.Puffinus	!	Class2015.Pelecanoididae	inferred
Phylo2015.Puffinus	!	Class2015.Phoebastria	inferred
Phylo2015.Puffinus	<	Class2015.Procellariidae	inferred
Phylo2015.Puffinus	<	Class2015.Procellariiformes	inferred
Phylo2015.Puffinus	!	Class2015.Pterodroma	inferred
Phylo2015.Fulmarus	=	Class2015.Fulmarus	input
Phylo2015.Oceanites	=	Class2015.Oceanites	input
Phylo2015.Oceanodroma	=	Class2015.Oceanodroma	input
Phylo2015.Pelagodroma	=	Class2015.Pelagodroma	input
Phylo2015.Pelecanoides	=	Class2015.Pelecanoides	input
Phylo2015.Phoebastria	=	Class2015.Phoebastria	input
Phylo2015.Procellariiformes	=	Class2015.Procellariiformes	input
Phylo2015.Pterodroma	=	Class2015.Pterodroma	input
Phylo2015.Puffinus	=	Class2015.Puffinus	input
