# Supplementary material for: Verbalizing phylogenomic conflict: Representation of node congruence across competing reconstructions of the neoavian explosion
Source: PLoS Comput Biol. 2019 Feb 15;15(2):e1006493. doi: 10.1371/journal.pcbi.1006493 (PMC6395011; doi:10.1371/journal.pcbi.1006493)
Supplement: S9 File — (A) Reasoner input constraints for the alignment of caprimulgiform clade concepts ("Phylo2015") sec. 2015.PEA with the corresponding classification concepts ("Class2015") sec. Gill & Donsker (2015); including the (paraphyletic) Class2015.Caprimulgiformes. Includes information on run commands; and 0 instances of "no coverage". (B) Input visualization for the alignment of caprimulgiform clade concepts ("Phylo2015") sec. 2015.PEA with the corresponding classification concepts ("Class2015") sec. Gill & Donsker (2015); including the (paraphyletic) Class2015.Caprimulgiformes. (C) Alignment visualization for the alignment of caprimulgiform clade concepts ("Phylo2015") sec. 2015.PEA with the corresponding classification concepts ("Class2015") sec. Gill & Donsker (2015); including the (paraphyletic) Class2015.Caprimulgiformes. (D) Set of Maximally Informative Relations (MIR) inferred for the alignment of caprimulgiform clade concepts ("Phylo2015") sec. 2015.PEA with the corresponding classification concepts ("Class2015") sec. Gill & Donsker (2015); including the (paraphyletic) Class2015.Caprimulgiformes. Total = 672 MIR. (ZIP) [file pcbi.1006493.s009.zip › S9D-Caprimulgiformes-Paraphyletic-mir.csv]

Phylo2015.Aegotheles	=	Class2015.Aegothelidae	inferred
Phylo2015.Aegotheles	!	Class2015.Apodidae	inferred
Phylo2015.Aegotheles	<	Class2015.Apodiformes	inferred
Phylo2015.Aegotheles	!	Class2015.Archilochus	inferred
Phylo2015.Aegotheles	!	Class2015.Caprimulgidae	inferred
Phylo2015.Aegotheles	!	Class2015.Caprimulgiformes	inferred
Phylo2015.Aegotheles	!	Class2015.Caprimulgus	inferred
Phylo2015.Aegotheles	!	Class2015.Chaetura	inferred
Phylo2015.Aegotheles	!	Class2015.Chordeiles	inferred
Phylo2015.Aegotheles	!	Class2015.Eurostopodus	inferred
Phylo2015.Aegotheles	!	Class2015.Hemiprocne	inferred
Phylo2015.Aegotheles	!	Class2015.Hemiprocnidae	inferred
Phylo2015.Aegotheles	!	Class2015.Nyctibiidae	inferred
Phylo2015.Aegotheles	!	Class2015.Nyctibius	inferred
Phylo2015.Aegotheles	!	Class2015.Phaethornis	inferred
Phylo2015.Aegotheles	!	Class2015.Podargidae	inferred
Phylo2015.Aegotheles	!	Class2015.Podargus	inferred
Phylo2015.Aegotheles	!	Class2015.Steatornis	inferred
Phylo2015.Aegotheles	!	Class2015.Steatornithidae	inferred
Phylo2015.Aegotheles	!	Class2015.Streptoprocne	inferred
Phylo2015.Aegotheles	<	Class2015.Strisores	inferred
Phylo2015.Aegotheles	!	Class2015.Topaza	inferred
Phylo2015.Aegotheles	!	Class2015.Trochilidae	inferred
Phylo2015.Aegothelidae	=	Class2015.Aegotheles	inferred
Phylo2015.Aegothelidae	=	Class2015.Aegothelidae	inferred
Phylo2015.Aegothelidae	!	Class2015.Apodidae	inferred
Phylo2015.Aegothelidae	<	Class2015.Apodiformes	inferred
Phylo2015.Aegothelidae	!	Class2015.Archilochus	inferred
Phylo2015.Aegothelidae	!	Class2015.Caprimulgidae	inferred
Phylo2015.Aegothelidae	!	Class2015.Caprimulgiformes	inferred
Phylo2015.Aegothelidae	!	Class2015.Caprimulgus	inferred
Phylo2015.Aegothelidae	!	Class2015.Chaetura	inferred
Phylo2015.Aegothelidae	!	Class2015.Chordeiles	inferred
Phylo2015.Aegothelidae	!	Class2015.Eurostopodus	inferred
Phylo2015.Aegothelidae	!	Class2015.Hemiprocne	inferred
Phylo2015.Aegothelidae	!	Class2015.Hemiprocnidae	inferred
Phylo2015.Aegothelidae	!	Class2015.Nyctibiidae	inferred
Phylo2015.Aegothelidae	!	Class2015.Nyctibius	inferred
Phylo2015.Aegothelidae	!	Class2015.Phaethornis	inferred
Phylo2015.Aegothelidae	!	Class2015.Podargidae	inferred
Phylo2015.Aegothelidae	!	Class2015.Podargus	inferred
Phylo2015.Aegothelidae	!	Class2015.Steatornis	inferred
Phylo2015.Aegothelidae	!	Class2015.Steatornithidae	inferred
Phylo2015.Aegothelidae	!	Class2015.Streptoprocne	inferred
Phylo2015.Aegothelidae	<	Class2015.Strisores	inferred
Phylo2015.Aegothelidae	!	Class2015.Topaza	inferred
Phylo2015.Aegothelidae	!	Class2015.Trochilidae	inferred
Phylo2015.Apodidae	!	Class2015.Aegotheles	inferred
Phylo2015.Apodidae	!	Class2015.Aegothelidae	inferred
Phylo2015.Apodidae	=	Class2015.Apodidae	inferred
Phylo2015.Apodidae	<	Class2015.Apodiformes	inferred
Phylo2015.Apodidae	!	Class2015.Archilochus	inferred
Phylo2015.Apodidae	!	Class2015.Caprimulgidae	inferred
Phylo2015.Apodidae	!	Class2015.Caprimulgiformes	inferred
Phylo2015.Apodidae	!	Class2015.Caprimulgus	inferred
Phylo2015.Apodidae	>	Class2015.Chaetura	inferred
Phylo2015.Apodidae	!	Class2015.Chordeiles	inferred
Phylo2015.Apodidae	!	Class2015.Eurostopodus	inferred
Phylo2015.Apodidae	!	Class2015.Hemiprocne	inferred
Phylo2015.Apodidae	!	Class2015.Hemiprocnidae	inferred
Phylo2015.Apodidae	!	Class2015.Nyctibiidae	inferred
Phylo2015.Apodidae	!	Class2015.Nyctibius	inferred
Phylo2015.Apodidae	!	Class2015.Phaethornis	inferred
Phylo2015.Apodidae	!	Class2015.Podargidae	inferred
Phylo2015.Apodidae	!	Class2015.Podargus	inferred
Phylo2015.Apodidae	!	Class2015.Steatornis	inferred
Phylo2015.Apodidae	!	Class2015.Steatornithidae	inferred
Phylo2015.Apodidae	>	Class2015.Streptoprocne	inferred
Phylo2015.Apodidae	<	Class2015.Strisores	inferred
Phylo2015.Apodidae	!	Class2015.Topaza	inferred
Phylo2015.Apodidae	!	Class2015.Trochilidae	inferred
Phylo2015.Apodiformes	!	Class2015.Aegotheles	inferred
Phylo2015.Apodiformes	!	Class2015.Aegothelidae	inferred
Phylo2015.Apodiformes	>	Class2015.Apodidae	inferred
Phylo2015.Apodiformes	<	Class2015.Apodiformes	inferred
Phylo2015.Apodiformes	>	Class2015.Archilochus	inferred
Phylo2015.Apodiformes	!	Class2015.Caprimulgidae	inferred
Phylo2015.Apodiformes	!	Class2015.Caprimulgiformes	inferred
Phylo2015.Apodiformes	!	Class2015.Caprimulgus	inferred
Phylo2015.Apodiformes	>	Class2015.Chaetura	inferred
Phylo2015.Apodiformes	!	Class2015.Chordeiles	inferred
Phylo2015.Apodiformes	!	Class2015.Eurostopodus	inferred
Phylo2015.Apodiformes	>	Class2015.Hemiprocne	inferred
Phylo2015.Apodiformes	>	Class2015.Hemiprocnidae	inferred
Phylo2015.Apodiformes	!	Class2015.Nyctibiidae	inferred
Phylo2015.Apodiformes	!	Class2015.Nyctibius	inferred
Phylo2015.Apodiformes	>	Class2015.Phaethornis	inferred
Phylo2015.Apodiformes	!	Class2015.Podargidae	inferred
Phylo2015.Apodiformes	!	Class2015.Podargus	inferred
Phylo2015.Apodiformes	!	Class2015.Steatornis	inferred
Phylo2015.Apodiformes	!	Class2015.Steatornithidae	inferred
Phylo2015.Apodiformes	>	Class2015.Streptoprocne	inferred
Phylo2015.Apodiformes	<	Class2015.Strisores	inferred
Phylo2015.Apodiformes	>	Class2015.Topaza	inferred
Phylo2015.Apodiformes	>	Class2015.Trochilidae	inferred
Phylo2015.Apodiformes_Clade1	!	Class2015.Aegotheles	inferred
Phylo2015.Apodiformes_Clade1	!	Class2015.Aegothelidae	inferred
Phylo2015.Apodiformes_Clade1	>	Class2015.Apodidae	inferred
Phylo2015.Apodiformes_Clade1	<	Class2015.Apodiformes	inferred
Phylo2015.Apodiformes_Clade1	!	Class2015.Archilochus	inferred
Phylo2015.Apodiformes_Clade1	!	Class2015.Caprimulgidae	inferred
Phylo2015.Apodiformes_Clade1	!	Class2015.Caprimulgiformes	inferred
Phylo2015.Apodiformes_Clade1	!	Class2015.Caprimulgus	inferred
Phylo2015.Apodiformes_Clade1	>	Class2015.Chaetura	inferred
Phylo2015.Apodiformes_Clade1	!	Class2015.Chordeiles	inferred
Phylo2015.Apodiformes_Clade1	!	Class2015.Eurostopodus	inferred
Phylo2015.Apodiformes_Clade1	>	Class2015.Hemiprocne	inferred
Phylo2015.Apodiformes_Clade1	>	Class2015.Hemiprocnidae	inferred
Phylo2015.Apodiformes_Clade1	!	Class2015.Nyctibiidae	inferred
Phylo2015.Apodiformes_Clade1	!	Class2015.Nyctibius	inferred
Phylo2015.Apodiformes_Clade1	!	Class2015.Phaethornis	inferred
Phylo2015.Apodiformes_Clade1	!	Class2015.Podargidae	inferred
Phylo2015.Apodiformes_Clade1	!	Class2015.Podargus	inferred
Phylo2015.Apodiformes_Clade1	!	Class2015.Steatornis	inferred
Phylo2015.Apodiformes_Clade1	!	Class2015.Steatornithidae	inferred
Phylo2015.Apodiformes_Clade1	>	Class2015.Streptoprocne	inferred
Phylo2015.Apodiformes_Clade1	<	Class2015.Strisores	inferred
Phylo2015.Apodiformes_Clade1	!	Class2015.Topaza	inferred
Phylo2015.Apodiformes_Clade1	!	Class2015.Trochilidae	inferred
Phylo2015.Archilochus	!	Class2015.Aegotheles	inferred
Phylo2015.Archilochus	!	Class2015.Aegothelidae	inferred
Phylo2015.Archilochus	!	Class2015.Apodidae	inferred
Phylo2015.Archilochus	<	Class2015.Apodiformes	inferred
Phylo2015.Archilochus	!	Class2015.Caprimulgidae	inferred
Phylo2015.Archilochus	!	Class2015.Caprimulgiformes	inferred
Phylo2015.Archilochus	!	Class2015.Caprimulgus	inferred
Phylo2015.Archilochus	!	Class2015.Chaetura	inferred
Phylo2015.Archilochus	!	Class2015.Chordeiles	inferred
Phylo2015.Archilochus	!	Class2015.Eurostopodus	inferred
Phylo2015.Archilochus	!	Class2015.Hemiprocne	inferred
Phylo2015.Archilochus	!	Class2015.Hemiprocnidae	inferred
Phylo2015.Archilochus	!	Class2015.Nyctibiidae	inferred
Phylo2015.Archilochus	!	Class2015.Nyctibius	inferred
Phylo2015.Archilochus	!	Class2015.Phaethornis	inferred
Phylo2015.Archilochus	!	Class2015.Podargidae	inferred
Phylo2015.Archilochus	!	Class2015.Podargus	inferred
Phylo2015.Archilochus	!	Class2015.Steatornis	inferred
Phylo2015.Archilochus	!	Class2015.Steatornithidae	inferred
Phylo2015.Archilochus	!	Class2015.Streptoprocne	inferred
Phylo2015.Archilochus	<	Class2015.Strisores	inferred
Phylo2015.Archilochus	!	Class2015.Topaza	inferred
Phylo2015.Archilochus	<	Class2015.Trochilidae	inferred
Phylo2015.Caprimulgidae	!	Class2015.Aegotheles	inferred
Phylo2015.Caprimulgidae	!	Class2015.Aegothelidae	inferred
Phylo2015.Caprimulgidae	!	Class2015.Apodidae	inferred
Phylo2015.Caprimulgidae	!	Class2015.Apodiformes	inferred
Phylo2015.Caprimulgidae	!	Class2015.Archilochus	inferred
Phylo2015.Caprimulgidae	=	Class2015.Caprimulgidae	inferred
Phylo2015.Caprimulgidae	<	Class2015.Caprimulgiformes	inferred
Phylo2015.Caprimulgidae	>	Class2015.Caprimulgus	inferred
Phylo2015.Caprimulgidae	!	Class2015.Chaetura	inferred
Phylo2015.Caprimulgidae	>	Class2015.Chordeiles	inferred
Phylo2015.Caprimulgidae	>	Class2015.Eurostopodus	inferred
Phylo2015.Caprimulgidae	!	Class2015.Hemiprocne	inferred
Phylo2015.Caprimulgidae	!	Class2015.Hemiprocnidae	inferred
Phylo2015.Caprimulgidae	!	Class2015.Nyctibiidae	inferred
Phylo2015.Caprimulgidae	!	Class2015.Nyctibius	inferred
Phylo2015.Caprimulgidae	!	Class2015.Phaethornis	inferred
Phylo2015.Caprimulgidae	!	Class2015.Podargidae	inferred
Phylo2015.Caprimulgidae	!	Class2015.Podargus	inferred
Phylo2015.Caprimulgidae	!	Class2015.Steatornis	inferred
Phylo2015.Caprimulgidae	!	Class2015.Steatornithidae	inferred
Phylo2015.Caprimulgidae	!	Class2015.Streptoprocne	inferred
Phylo2015.Caprimulgidae	<	Class2015.Strisores	inferred
Phylo2015.Caprimulgidae	!	Class2015.Topaza	inferred
Phylo2015.Caprimulgidae	!	Class2015.Trochilidae	inferred
Phylo2015.Caprimulgus	!	Class2015.Aegotheles	inferred
Phylo2015.Caprimulgus	!	Class2015.Aegothelidae	inferred
Phylo2015.Caprimulgus	!	Class2015.Apodidae	inferred
Phylo2015.Caprimulgus	!	Class2015.Apodiformes	inferred
Phylo2015.Caprimulgus	!	Class2015.Archilochus	inferred
Phylo2015.Caprimulgus	<	Class2015.Caprimulgidae	inferred
Phylo2015.Caprimulgus	<	Class2015.Caprimulgiformes	inferred
Phylo2015.Caprimulgus	!	Class2015.Chaetura	inferred
Phylo2015.Caprimulgus	!	Class2015.Chordeiles	inferred
Phylo2015.Caprimulgus	!	Class2015.Eurostopodus	inferred
Phylo2015.Caprimulgus	!	Class2015.Hemiprocne	inferred
Phylo2015.Caprimulgus	!	Class2015.Hemiprocnidae	inferred
Phylo2015.Caprimulgus	!	Class2015.Nyctibiidae	inferred
Phylo2015.Caprimulgus	!	Class2015.Nyctibius	inferred
Phylo2015.Caprimulgus	!	Class2015.Phaethornis	inferred
Phylo2015.Caprimulgus	!	Class2015.Podargidae	inferred
Phylo2015.Caprimulgus	!	Class2015.Podargus	inferred
Phylo2015.Caprimulgus	!	Class2015.Steatornis	inferred
Phylo2015.Caprimulgus	!	Class2015.Steatornithidae	inferred
Phylo2015.Caprimulgus	!	Class2015.Streptoprocne	inferred
Phylo2015.Caprimulgus	<	Class2015.Strisores	inferred
Phylo2015.Caprimulgus	!	Class2015.Topaza	inferred
Phylo2015.Caprimulgus	!	Class2015.Trochilidae	inferred
Phylo2015.Chaetura	!	Class2015.Aegotheles	inferred
Phylo2015.Chaetura	!	Class2015.Aegothelidae	inferred
Phylo2015.Chaetura	<	Class2015.Apodidae	inferred
Phylo2015.Chaetura	<	Class2015.Apodiformes	inferred
Phylo2015.Chaetura	!	Class2015.Archilochus	inferred
Phylo2015.Chaetura	!	Class2015.Caprimulgidae	inferred
Phylo2015.Chaetura	!	Class2015.Caprimulgiformes	inferred
Phylo2015.Chaetura	!	Class2015.Caprimulgus	inferred
Phylo2015.Chaetura	!	Class2015.Chordeiles	inferred
Phylo2015.Chaetura	!	Class2015.Eurostopodus	inferred
Phylo2015.Chaetura	!	Class2015.Hemiprocne	inferred
Phylo2015.Chaetura	!	Class2015.Hemiprocnidae	inferred
Phylo2015.Chaetura	!	Class2015.Nyctibiidae	inferred
Phylo2015.Chaetura	!	Class2015.Nyctibius	inferred
Phylo2015.Chaetura	!	Class2015.Phaethornis	inferred
Phylo2015.Chaetura	!	Class2015.Podargidae	inferred
Phylo2015.Chaetura	!	Class2015.Podargus	inferred
Phylo2015.Chaetura	!	Class2015.Steatornis	inferred
Phylo2015.Chaetura	!	Class2015.Steatornithidae	inferred
Phylo2015.Chaetura	!	Class2015.Streptoprocne	inferred
Phylo2015.Chaetura	<	Class2015.Strisores	inferred
Phylo2015.Chaetura	!	Class2015.Topaza	inferred
Phylo2015.Chaetura	!	Class2015.Trochilidae	inferred
Phylo2015.Chordeiles	!	Class2015.Aegotheles	inferred
Phylo2015.Chordeiles	!	Class2015.Aegothelidae	inferred
Phylo2015.Chordeiles	!	Class2015.Apodidae	inferred
Phylo2015.Chordeiles	!	Class2015.Apodiformes	inferred
Phylo2015.Chordeiles	!	Class2015.Archilochus	inferred
Phylo2015.Chordeiles	<	Class2015.Caprimulgidae	inferred
Phylo2015.Chordeiles	<	Class2015.Caprimulgiformes	inferred
Phylo2015.Chordeiles	!	Class2015.Caprimulgus	inferred
Phylo2015.Chordeiles	!	Class2015.Chaetura	inferred
Phylo2015.Chordeiles	!	Class2015.Eurostopodus	inferred
Phylo2015.Chordeiles	!	Class2015.Hemiprocne	inferred
Phylo2015.Chordeiles	!	Class2015.Hemiprocnidae	inferred
Phylo2015.Chordeiles	!	Class2015.Nyctibiidae	inferred
Phylo2015.Chordeiles	!	Class2015.Nyctibius	inferred
Phylo2015.Chordeiles	!	Class2015.Phaethornis	inferred
Phylo2015.Chordeiles	!	Class2015.Podargidae	inferred
Phylo2015.Chordeiles	!	Class2015.Podargus	inferred
Phylo2015.Chordeiles	!	Class2015.Steatornis	inferred
Phylo2015.Chordeiles	!	Class2015.Steatornithidae	inferred
Phylo2015.Chordeiles	!	Class2015.Streptoprocne	inferred
Phylo2015.Chordeiles	<	Class2015.Strisores	inferred
Phylo2015.Chordeiles	!	Class2015.Topaza	inferred
Phylo2015.Chordeiles	!	Class2015.Trochilidae	inferred
Phylo2015.Eurostopodus	!	Class2015.Aegotheles	inferred
Phylo2015.Eurostopodus	!	Class2015.Aegothelidae	inferred
Phylo2015.Eurostopodus	!	Class2015.Apodidae	inferred
Phylo2015.Eurostopodus	!	Class2015.Apodiformes	inferred
Phylo2015.Eurostopodus	!	Class2015.Archilochus	inferred
Phylo2015.Eurostopodus	<	Class2015.Caprimulgidae	inferred
Phylo2015.Eurostopodus	<	Class2015.Caprimulgiformes	inferred
Phylo2015.Eurostopodus	!	Class2015.Caprimulgus	inferred
Phylo2015.Eurostopodus	!	Class2015.Chaetura	inferred
Phylo2015.Eurostopodus	!	Class2015.Chordeiles	inferred
Phylo2015.Eurostopodus	!	Class2015.Hemiprocne	inferred
Phylo2015.Eurostopodus	!	Class2015.Hemiprocnidae	inferred
Phylo2015.Eurostopodus	!	Class2015.Nyctibiidae	inferred
Phylo2015.Eurostopodus	!	Class2015.Nyctibius	inferred
Phylo2015.Eurostopodus	!	Class2015.Phaethornis	inferred
Phylo2015.Eurostopodus	!	Class2015.Podargidae	inferred
Phylo2015.Eurostopodus	!	Class2015.Podargus	inferred
Phylo2015.Eurostopodus	!	Class2015.Steatornis	inferred
Phylo2015.Eurostopodus	!	Class2015.Steatornithidae	inferred
Phylo2015.Eurostopodus	!	Class2015.Streptoprocne	inferred
Phylo2015.Eurostopodus	<	Class2015.Strisores	inferred
Phylo2015.Eurostopodus	!	Class2015.Topaza	inferred
Phylo2015.Eurostopodus	!	Class2015.Trochilidae	inferred
Phylo2015.Hemiprocne	!	Class2015.Aegotheles	inferred
Phylo2015.Hemiprocne	!	Class2015.Aegothelidae	inferred
Phylo2015.Hemiprocne	!	Class2015.Apodidae	inferred
Phylo2015.Hemiprocne	<	Class2015.Apodiformes	inferred
Phylo2015.Hemiprocne	!	Class2015.Archilochus	inferred
Phylo2015.Hemiprocne	!	Class2015.Caprimulgidae	inferred
Phylo2015.Hemiprocne	!	Class2015.Caprimulgiformes	inferred
Phylo2015.Hemiprocne	!	Class2015.Caprimulgus	inferred
Phylo2015.Hemiprocne	!	Class2015.Chaetura	inferred
Phylo2015.Hemiprocne	!	Class2015.Chordeiles	inferred
Phylo2015.Hemiprocne	!	Class2015.Eurostopodus	inferred
Phylo2015.Hemiprocne	=	Class2015.Hemiprocnidae	inferred
Phylo2015.Hemiprocne	!	Class2015.Nyctibiidae	inferred
Phylo2015.Hemiprocne	!	Class2015.Nyctibius	inferred
Phylo2015.Hemiprocne	!	Class2015.Phaethornis	inferred
Phylo2015.Hemiprocne	!	Class2015.Podargidae	inferred
Phylo2015.Hemiprocne	!	Class2015.Podargus	inferred
Phylo2015.Hemiprocne	!	Class2015.Steatornis	inferred
Phylo2015.Hemiprocne	!	Class2015.Steatornithidae	inferred
Phylo2015.Hemiprocne	!	Class2015.Streptoprocne	inferred
Phylo2015.Hemiprocne	<	Class2015.Strisores	inferred
Phylo2015.Hemiprocne	!	Class2015.Topaza	inferred
Phylo2015.Hemiprocne	!	Class2015.Trochilidae	inferred
Phylo2015.Hemiprocnidae	!	Class2015.Aegotheles	inferred
Phylo2015.Hemiprocnidae	!	Class2015.Aegothelidae	inferred
Phylo2015.Hemiprocnidae	!	Class2015.Apodidae	inferred
Phylo2015.Hemiprocnidae	<	Class2015.Apodiformes	inferred
Phylo2015.Hemiprocnidae	!	Class2015.Archilochus	inferred
Phylo2015.Hemiprocnidae	!	Class2015.Caprimulgidae	inferred
Phylo2015.Hemiprocnidae	!	Class2015.Caprimulgiformes	inferred
Phylo2015.Hemiprocnidae	!	Class2015.Caprimulgus	inferred
Phylo2015.Hemiprocnidae	!	Class2015.Chaetura	inferred
Phylo2015.Hemiprocnidae	!	Class2015.Chordeiles	inferred
Phylo2015.Hemiprocnidae	!	Class2015.Eurostopodus	inferred
Phylo2015.Hemiprocnidae	=	Class2015.Hemiprocne	inferred
Phylo2015.Hemiprocnidae	=	Class2015.Hemiprocnidae	inferred
Phylo2015.Hemiprocnidae	!	Class2015.Nyctibiidae	inferred
Phylo2015.Hemiprocnidae	!	Class2015.Nyctibius	inferred
Phylo2015.Hemiprocnidae	!	Class2015.Phaethornis	inferred
Phylo2015.Hemiprocnidae	!	Class2015.Podargidae	inferred
Phylo2015.Hemiprocnidae	!	Class2015.Podargus	inferred
Phylo2015.Hemiprocnidae	!	Class2015.Steatornis	inferred
Phylo2015.Hemiprocnidae	!	Class2015.Steatornithidae	inferred
Phylo2015.Hemiprocnidae	!	Class2015.Streptoprocne	inferred
Phylo2015.Hemiprocnidae	<	Class2015.Strisores	inferred
Phylo2015.Hemiprocnidae	!	Class2015.Topaza	inferred
Phylo2015.Hemiprocnidae	!	Class2015.Trochilidae	inferred
Phylo2015.Nyctibiidae	!	Class2015.Aegotheles	inferred
Phylo2015.Nyctibiidae	!	Class2015.Aegothelidae	inferred
Phylo2015.Nyctibiidae	!	Class2015.Apodidae	inferred
Phylo2015.Nyctibiidae	!	Class2015.Apodiformes	inferred
Phylo2015.Nyctibiidae	!	Class2015.Archilochus	inferred
Phylo2015.Nyctibiidae	!	Class2015.Caprimulgidae	inferred
Phylo2015.Nyctibiidae	<	Class2015.Caprimulgiformes	inferred
Phylo2015.Nyctibiidae	!	Class2015.Caprimulgus	inferred
Phylo2015.Nyctibiidae	!	Class2015.Chaetura	inferred
Phylo2015.Nyctibiidae	!	Class2015.Chordeiles	inferred
Phylo2015.Nyctibiidae	!	Class2015.Eurostopodus	inferred
Phylo2015.Nyctibiidae	!	Class2015.Hemiprocne	inferred
Phylo2015.Nyctibiidae	!	Class2015.Hemiprocnidae	inferred
Phylo2015.Nyctibiidae	=	Class2015.Nyctibiidae	inferred
Phylo2015.Nyctibiidae	=	Class2015.Nyctibius	inferred
Phylo2015.Nyctibiidae	!	Class2015.Phaethornis	inferred
Phylo2015.Nyctibiidae	!	Class2015.Podargidae	inferred
Phylo2015.Nyctibiidae	!	Class2015.Podargus	inferred
Phylo2015.Nyctibiidae	!	Class2015.Steatornis	inferred
Phylo2015.Nyctibiidae	!	Class2015.Steatornithidae	inferred
Phylo2015.Nyctibiidae	!	Class2015.Streptoprocne	inferred
Phylo2015.Nyctibiidae	<	Class2015.Strisores	inferred
Phylo2015.Nyctibiidae	!	Class2015.Topaza	inferred
Phylo2015.Nyctibiidae	!	Class2015.Trochilidae	inferred
Phylo2015.Nyctibius	!	Class2015.Aegotheles	inferred
Phylo2015.Nyctibius	!	Class2015.Aegothelidae	inferred
Phylo2015.Nyctibius	!	Class2015.Apodidae	inferred
Phylo2015.Nyctibius	!	Class2015.Apodiformes	inferred
Phylo2015.Nyctibius	!	Class2015.Archilochus	inferred
Phylo2015.Nyctibius	!	Class2015.Caprimulgidae	inferred
Phylo2015.Nyctibius	<	Class2015.Caprimulgiformes	inferred
Phylo2015.Nyctibius	!	Class2015.Caprimulgus	inferred
Phylo2015.Nyctibius	!	Class2015.Chaetura	inferred
Phylo2015.Nyctibius	!	Class2015.Chordeiles	inferred
Phylo2015.Nyctibius	!	Class2015.Eurostopodus	inferred
Phylo2015.Nyctibius	!	Class2015.Hemiprocne	inferred
Phylo2015.Nyctibius	!	Class2015.Hemiprocnidae	inferred
Phylo2015.Nyctibius	=	Class2015.Nyctibiidae	inferred
Phylo2015.Nyctibius	!	Class2015.Phaethornis	inferred
Phylo2015.Nyctibius	!	Class2015.Podargidae	inferred
Phylo2015.Nyctibius	!	Class2015.Podargus	inferred
Phylo2015.Nyctibius	!	Class2015.Steatornis	inferred
Phylo2015.Nyctibius	!	Class2015.Steatornithidae	inferred
Phylo2015.Nyctibius	!	Class2015.Streptoprocne	inferred
Phylo2015.Nyctibius	<	Class2015.Strisores	inferred
Phylo2015.Nyctibius	!	Class2015.Topaza	inferred
Phylo2015.Nyctibius	!	Class2015.Trochilidae	inferred
Phylo2015.Phaethornis	!	Class2015.Aegotheles	inferred
Phylo2015.Phaethornis	!	Class2015.Aegothelidae	inferred
Phylo2015.Phaethornis	!	Class2015.Apodidae	inferred
Phylo2015.Phaethornis	<	Class2015.Apodiformes	inferred
Phylo2015.Phaethornis	!	Class2015.Archilochus	inferred
Phylo2015.Phaethornis	!	Class2015.Caprimulgidae	inferred
Phylo2015.Phaethornis	!	Class2015.Caprimulgiformes	inferred
Phylo2015.Phaethornis	!	Class2015.Caprimulgus	inferred
Phylo2015.Phaethornis	!	Class2015.Chaetura	inferred
Phylo2015.Phaethornis	!	Class2015.Chordeiles	inferred
Phylo2015.Phaethornis	!	Class2015.Eurostopodus	inferred
Phylo2015.Phaethornis	!	Class2015.Hemiprocne	inferred
Phylo2015.Phaethornis	!	Class2015.Hemiprocnidae	inferred
Phylo2015.Phaethornis	!	Class2015.Nyctibiidae	inferred
Phylo2015.Phaethornis	!	Class2015.Nyctibius	inferred
Phylo2015.Phaethornis	!	Class2015.Podargidae	inferred
Phylo2015.Phaethornis	!	Class2015.Podargus	inferred
Phylo2015.Phaethornis	!	Class2015.Steatornis	inferred
Phylo2015.Phaethornis	!	Class2015.Steatornithidae	inferred
Phylo2015.Phaethornis	!	Class2015.Streptoprocne	inferred
Phylo2015.Phaethornis	<	Class2015.Strisores	inferred
Phylo2015.Phaethornis	!	Class2015.Topaza	inferred
Phylo2015.Phaethornis	<	Class2015.Trochilidae	inferred
Phylo2015.Podargidae	!	Class2015.Aegotheles	inferred
Phylo2015.Podargidae	!	Class2015.Aegothelidae	inferred
Phylo2015.Podargidae	!	Class2015.Apodidae	inferred
Phylo2015.Podargidae	!	Class2015.Apodiformes	inferred
Phylo2015.Podargidae	!	Class2015.Archilochus	inferred
Phylo2015.Podargidae	!	Class2015.Caprimulgidae	inferred
Phylo2015.Podargidae	<	Class2015.Caprimulgiformes	inferred
Phylo2015.Podargidae	!	Class2015.Caprimulgus	inferred
Phylo2015.Podargidae	!	Class2015.Chaetura	inferred
Phylo2015.Podargidae	!	Class2015.Chordeiles	inferred
Phylo2015.Podargidae	!	Class2015.Eurostopodus	inferred
Phylo2015.Podargidae	!	Class2015.Hemiprocne	inferred
Phylo2015.Podargidae	!	Class2015.Hemiprocnidae	inferred
Phylo2015.Podargidae	!	Class2015.Nyctibiidae	inferred
Phylo2015.Podargidae	!	Class2015.Nyctibius	inferred
Phylo2015.Podargidae	!	Class2015.Phaethornis	inferred
Phylo2015.Podargidae	=	Class2015.Podargidae	inferred
Phylo2015.Podargidae	=	Class2015.Podargus	inferred
Phylo2015.Podargidae	!	Class2015.Steatornis	inferred
Phylo2015.Podargidae	!	Class2015.Steatornithidae	inferred
Phylo2015.Podargidae	!	Class2015.Streptoprocne	inferred
Phylo2015.Podargidae	<	Class2015.Strisores	inferred
Phylo2015.Podargidae	!	Class2015.Topaza	inferred
Phylo2015.Podargidae	!	Class2015.Trochilidae	inferred
Phylo2015.Podargus	!	Class2015.Aegotheles	inferred
Phylo2015.Podargus	!	Class2015.Aegothelidae	inferred
Phylo2015.Podargus	!	Class2015.Apodidae	inferred
Phylo2015.Podargus	!	Class2015.Apodiformes	inferred
Phylo2015.Podargus	!	Class2015.Archilochus	inferred
Phylo2015.Podargus	!	Class2015.Caprimulgidae	inferred
Phylo2015.Podargus	<	Class2015.Caprimulgiformes	inferred
Phylo2015.Podargus	!	Class2015.Caprimulgus	inferred
Phylo2015.Podargus	!	Class2015.Chaetura	inferred
Phylo2015.Podargus	!	Class2015.Chordeiles	inferred
Phylo2015.Podargus	!	Class2015.Eurostopodus	inferred
Phylo2015.Podargus	!	Class2015.Hemiprocne	inferred
Phylo2015.Podargus	!	Class2015.Hemiprocnidae	inferred
Phylo2015.Podargus	!	Class2015.Nyctibiidae	inferred
Phylo2015.Podargus	!	Class2015.Nyctibius	inferred
Phylo2015.Podargus	!	Class2015.Phaethornis	inferred
Phylo2015.Podargus	=	Class2015.Podargidae	inferred
Phylo2015.Podargus	!	Class2015.Steatornis	inferred
Phylo2015.Podargus	!	Class2015.Steatornithidae	inferred
Phylo2015.Podargus	!	Class2015.Streptoprocne	inferred
Phylo2015.Podargus	<	Class2015.Strisores	inferred
Phylo2015.Podargus	!	Class2015.Topaza	inferred
Phylo2015.Podargus	!	Class2015.Trochilidae	inferred
Phylo2015.Steatornis	!	Class2015.Aegotheles	inferred
Phylo2015.Steatornis	!	Class2015.Aegothelidae	inferred
Phylo2015.Steatornis	!	Class2015.Apodidae	inferred
Phylo2015.Steatornis	!	Class2015.Apodiformes	inferred
Phylo2015.Steatornis	!	Class2015.Archilochus	inferred
Phylo2015.Steatornis	!	Class2015.Caprimulgidae	inferred
Phylo2015.Steatornis	<	Class2015.Caprimulgiformes	inferred
Phylo2015.Steatornis	!	Class2015.Caprimulgus	inferred
Phylo2015.Steatornis	!	Class2015.Chaetura	inferred
Phylo2015.Steatornis	!	Class2015.Chordeiles	inferred
Phylo2015.Steatornis	!	Class2015.Eurostopodus	inferred
Phylo2015.Steatornis	!	Class2015.Hemiprocne	inferred
Phylo2015.Steatornis	!	Class2015.Hemiprocnidae	inferred
Phylo2015.Steatornis	!	Class2015.Nyctibiidae	inferred
Phylo2015.Steatornis	!	Class2015.Nyctibius	inferred
Phylo2015.Steatornis	!	Class2015.Phaethornis	inferred
Phylo2015.Steatornis	!	Class2015.Podargidae	inferred
Phylo2015.Steatornis	!	Class2015.Podargus	inferred
Phylo2015.Steatornis	=	Class2015.Steatornithidae	inferred
Phylo2015.Steatornis	!	Class2015.Streptoprocne	inferred
Phylo2015.Steatornis	<	Class2015.Strisores	inferred
Phylo2015.Steatornis	!	Class2015.Topaza	inferred
Phylo2015.Steatornis	!	Class2015.Trochilidae	inferred
Phylo2015.Steatornithidae	!	Class2015.Aegotheles	inferred
Phylo2015.Steatornithidae	!	Class2015.Aegothelidae	inferred
Phylo2015.Steatornithidae	!	Class2015.Apodidae	inferred
Phylo2015.Steatornithidae	!	Class2015.Apodiformes	inferred
Phylo2015.Steatornithidae	!	Class2015.Archilochus	inferred
Phylo2015.Steatornithidae	!	Class2015.Caprimulgidae	inferred
Phylo2015.Steatornithidae	<	Class2015.Caprimulgiformes	inferred
Phylo2015.Steatornithidae	!	Class2015.Caprimulgus	inferred
Phylo2015.Steatornithidae	!	Class2015.Chaetura	inferred
Phylo2015.Steatornithidae	!	Class2015.Chordeiles	inferred
Phylo2015.Steatornithidae	!	Class2015.Eurostopodus	inferred
Phylo2015.Steatornithidae	!	Class2015.Hemiprocne	inferred
Phylo2015.Steatornithidae	!	Class2015.Hemiprocnidae	inferred
Phylo2015.Steatornithidae	!	Class2015.Nyctibiidae	inferred
Phylo2015.Steatornithidae	!	Class2015.Nyctibius	inferred
Phylo2015.Steatornithidae	!	Class2015.Phaethornis	inferred
Phylo2015.Steatornithidae	!	Class2015.Podargidae	inferred
Phylo2015.Steatornithidae	!	Class2015.Podargus	inferred
Phylo2015.Steatornithidae	=	Class2015.Steatornis	inferred
Phylo2015.Steatornithidae	=	Class2015.Steatornithidae	inferred
Phylo2015.Steatornithidae	!	Class2015.Streptoprocne	inferred
Phylo2015.Steatornithidae	<	Class2015.Strisores	inferred
Phylo2015.Steatornithidae	!	Class2015.Topaza	inferred
Phylo2015.Steatornithidae	!	Class2015.Trochilidae	inferred
Phylo2015.Streptoprocne	!	Class2015.Aegotheles	inferred
Phylo2015.Streptoprocne	!	Class2015.Aegothelidae	inferred
Phylo2015.Streptoprocne	<	Class2015.Apodidae	inferred
Phylo2015.Streptoprocne	<	Class2015.Apodiformes	inferred
Phylo2015.Streptoprocne	!	Class2015.Archilochus	inferred
Phylo2015.Streptoprocne	!	Class2015.Caprimulgidae	inferred
Phylo2015.Streptoprocne	!	Class2015.Caprimulgiformes	inferred
Phylo2015.Streptoprocne	!	Class2015.Caprimulgus	inferred
Phylo2015.Streptoprocne	!	Class2015.Chaetura	inferred
Phylo2015.Streptoprocne	!	Class2015.Chordeiles	inferred
Phylo2015.Streptoprocne	!	Class2015.Eurostopodus	inferred
Phylo2015.Streptoprocne	!	Class2015.Hemiprocne	inferred
Phylo2015.Streptoprocne	!	Class2015.Hemiprocnidae	inferred
Phylo2015.Streptoprocne	!	Class2015.Nyctibiidae	inferred
Phylo2015.Streptoprocne	!	Class2015.Nyctibius	inferred
Phylo2015.Streptoprocne	!	Class2015.Phaethornis	inferred
Phylo2015.Streptoprocne	!	Class2015.Podargidae	inferred
Phylo2015.Streptoprocne	!	Class2015.Podargus	inferred
Phylo2015.Streptoprocne	!	Class2015.Steatornis	inferred
Phylo2015.Streptoprocne	!	Class2015.Steatornithidae	inferred
Phylo2015.Streptoprocne	<	Class2015.Strisores	inferred
Phylo2015.Streptoprocne	!	Class2015.Topaza	inferred
Phylo2015.Streptoprocne	!	Class2015.Trochilidae	inferred
Phylo2015.Strisores	>	Class2015.Aegotheles	inferred
Phylo2015.Strisores	>	Class2015.Aegothelidae	inferred
Phylo2015.Strisores	>	Class2015.Apodidae	inferred
Phylo2015.Strisores	>	Class2015.Apodiformes	inferred
Phylo2015.Strisores	>	Class2015.Archilochus	inferred
Phylo2015.Strisores	>	Class2015.Caprimulgidae	inferred
Phylo2015.Strisores	>	Class2015.Caprimulgiformes	inferred
Phylo2015.Strisores	>	Class2015.Caprimulgus	inferred
Phylo2015.Strisores	>	Class2015.Chaetura	inferred
Phylo2015.Strisores	>	Class2015.Chordeiles	inferred
Phylo2015.Strisores	>	Class2015.Eurostopodus	inferred
Phylo2015.Strisores	>	Class2015.Hemiprocne	inferred
Phylo2015.Strisores	>	Class2015.Hemiprocnidae	inferred
Phylo2015.Strisores	>	Class2015.Nyctibiidae	inferred
Phylo2015.Strisores	>	Class2015.Nyctibius	inferred
Phylo2015.Strisores	>	Class2015.Phaethornis	inferred
Phylo2015.Strisores	>	Class2015.Podargidae	inferred
Phylo2015.Strisores	>	Class2015.Podargus	inferred
Phylo2015.Strisores	>	Class2015.Steatornis	inferred
Phylo2015.Strisores	>	Class2015.Steatornithidae	inferred
Phylo2015.Strisores	>	Class2015.Streptoprocne	inferred
Phylo2015.Strisores	>	Class2015.Topaza	inferred
Phylo2015.Strisores	>	Class2015.Trochilidae	inferred
Phylo2015.Strisores_Clade1	>	Class2015.Aegotheles	inferred
Phylo2015.Strisores_Clade1	>	Class2015.Aegothelidae	inferred
Phylo2015.Strisores_Clade1	>	Class2015.Apodidae	inferred
Phylo2015.Strisores_Clade1	>	Class2015.Apodiformes	inferred
Phylo2015.Strisores_Clade1	>	Class2015.Archilochus	inferred
Phylo2015.Strisores_Clade1	!	Class2015.Caprimulgidae	inferred
Phylo2015.Strisores_Clade1	><	Class2015.Caprimulgiformes	inferred
Phylo2015.Strisores_Clade1	!	Class2015.Caprimulgus	inferred
Phylo2015.Strisores_Clade1	>	Class2015.Chaetura	inferred
Phylo2015.Strisores_Clade1	!	Class2015.Chordeiles	inferred
Phylo2015.Strisores_Clade1	!	Class2015.Eurostopodus	inferred
Phylo2015.Strisores_Clade1	>	Class2015.Hemiprocne	inferred
Phylo2015.Strisores_Clade1	>	Class2015.Hemiprocnidae	inferred
Phylo2015.Strisores_Clade1	>	Class2015.Nyctibiidae	inferred
Phylo2015.Strisores_Clade1	>	Class2015.Nyctibius	inferred
Phylo2015.Strisores_Clade1	>	Class2015.Phaethornis	inferred
Phylo2015.Strisores_Clade1	>	Class2015.Podargidae	inferred
Phylo2015.Strisores_Clade1	>	Class2015.Podargus	inferred
Phylo2015.Strisores_Clade1	>	Class2015.Steatornis	inferred
Phylo2015.Strisores_Clade1	>	Class2015.Steatornithidae	inferred
Phylo2015.Strisores_Clade1	>	Class2015.Streptoprocne	inferred
Phylo2015.Strisores_Clade1	<	Class2015.Strisores	inferred
Phylo2015.Strisores_Clade1	>	Class2015.Topaza	inferred
Phylo2015.Strisores_Clade1	>	Class2015.Trochilidae	inferred
Phylo2015.Strisores_Clade2	>	Class2015.Aegotheles	inferred
Phylo2015.Strisores_Clade2	>	Class2015.Aegothelidae	inferred
Phylo2015.Strisores_Clade2	>	Class2015.Apodidae	inferred
Phylo2015.Strisores_Clade2	>	Class2015.Apodiformes	inferred
Phylo2015.Strisores_Clade2	>	Class2015.Archilochus	inferred
Phylo2015.Strisores_Clade2	!	Class2015.Caprimulgidae	inferred
Phylo2015.Strisores_Clade2	><	Class2015.Caprimulgiformes	inferred
Phylo2015.Strisores_Clade2	!	Class2015.Caprimulgus	inferred
Phylo2015.Strisores_Clade2	>	Class2015.Chaetura	inferred
Phylo2015.Strisores_Clade2	!	Class2015.Chordeiles	inferred
Phylo2015.Strisores_Clade2	!	Class2015.Eurostopodus	inferred
Phylo2015.Strisores_Clade2	>	Class2015.Hemiprocne	inferred
Phylo2015.Strisores_Clade2	>	Class2015.Hemiprocnidae	inferred
Phylo2015.Strisores_Clade2	!	Class2015.Nyctibiidae	inferred
Phylo2015.Strisores_Clade2	!	Class2015.Nyctibius	inferred
Phylo2015.Strisores_Clade2	>	Class2015.Phaethornis	inferred
Phylo2015.Strisores_Clade2	>	Class2015.Podargidae	inferred
Phylo2015.Strisores_Clade2	>	Class2015.Podargus	inferred
Phylo2015.Strisores_Clade2	!	Class2015.Steatornis	inferred
Phylo2015.Strisores_Clade2	!	Class2015.Steatornithidae	inferred
Phylo2015.Strisores_Clade2	>	Class2015.Streptoprocne	inferred
Phylo2015.Strisores_Clade2	<	Class2015.Strisores	inferred
Phylo2015.Strisores_Clade2	>	Class2015.Topaza	inferred
Phylo2015.Strisores_Clade2	>	Class2015.Trochilidae	inferred
Phylo2015.Strisores_Clade3	>	Class2015.Aegotheles	inferred
Phylo2015.Strisores_Clade3	>	Class2015.Aegothelidae	inferred
Phylo2015.Strisores_Clade3	>	Class2015.Apodidae	inferred
Phylo2015.Strisores_Clade3	=	Class2015.Apodiformes	inferred
Phylo2015.Strisores_Clade3	>	Class2015.Archilochus	inferred
Phylo2015.Strisores_Clade3	!	Class2015.Caprimulgidae	inferred
Phylo2015.Strisores_Clade3	!	Class2015.Caprimulgiformes	inferred
Phylo2015.Strisores_Clade3	!	Class2015.Caprimulgus	inferred
Phylo2015.Strisores_Clade3	>	Class2015.Chaetura	inferred
Phylo2015.Strisores_Clade3	!	Class2015.Chordeiles	inferred
Phylo2015.Strisores_Clade3	!	Class2015.Eurostopodus	inferred
Phylo2015.Strisores_Clade3	>	Class2015.Hemiprocne	inferred
Phylo2015.Strisores_Clade3	>	Class2015.Hemiprocnidae	inferred
Phylo2015.Strisores_Clade3	!	Class2015.Nyctibiidae	inferred
Phylo2015.Strisores_Clade3	!	Class2015.Nyctibius	inferred
Phylo2015.Strisores_Clade3	>	Class2015.Phaethornis	inferred
Phylo2015.Strisores_Clade3	!	Class2015.Podargidae	inferred
Phylo2015.Strisores_Clade3	!	Class2015.Podargus	inferred
Phylo2015.Strisores_Clade3	!	Class2015.Steatornis	inferred
Phylo2015.Strisores_Clade3	!	Class2015.Steatornithidae	inferred
Phylo2015.Strisores_Clade3	>	Class2015.Streptoprocne	inferred
Phylo2015.Strisores_Clade3	<	Class2015.Strisores	inferred
Phylo2015.Strisores_Clade3	>	Class2015.Topaza	inferred
Phylo2015.Strisores_Clade3	>	Class2015.Trochilidae	inferred
Phylo2015.Strisores_Clade4	!	Class2015.Aegotheles	inferred
Phylo2015.Strisores_Clade4	!	Class2015.Aegothelidae	inferred
Phylo2015.Strisores_Clade4	!	Class2015.Apodidae	inferred
Phylo2015.Strisores_Clade4	!	Class2015.Apodiformes	inferred
Phylo2015.Strisores_Clade4	!	Class2015.Archilochus	inferred
Phylo2015.Strisores_Clade4	!	Class2015.Caprimulgidae	inferred
Phylo2015.Strisores_Clade4	<	Class2015.Caprimulgiformes	inferred
Phylo2015.Strisores_Clade4	!	Class2015.Caprimulgus	inferred
Phylo2015.Strisores_Clade4	!	Class2015.Chaetura	inferred
Phylo2015.Strisores_Clade4	!	Class2015.Chordeiles	inferred
Phylo2015.Strisores_Clade4	!	Class2015.Eurostopodus	inferred
Phylo2015.Strisores_Clade4	!	Class2015.Hemiprocne	inferred
Phylo2015.Strisores_Clade4	!	Class2015.Hemiprocnidae	inferred
Phylo2015.Strisores_Clade4	>	Class2015.Nyctibiidae	inferred
Phylo2015.Strisores_Clade4	>	Class2015.Nyctibius	inferred
Phylo2015.Strisores_Clade4	!	Class2015.Phaethornis	inferred
Phylo2015.Strisores_Clade4	!	Class2015.Podargidae	inferred
Phylo2015.Strisores_Clade4	!	Class2015.Podargus	inferred
Phylo2015.Strisores_Clade4	>	Class2015.Steatornis	inferred
Phylo2015.Strisores_Clade4	>	Class2015.Steatornithidae	inferred
Phylo2015.Strisores_Clade4	!	Class2015.Streptoprocne	inferred
Phylo2015.Strisores_Clade4	<	Class2015.Strisores	inferred
Phylo2015.Strisores_Clade4	!	Class2015.Topaza	inferred
Phylo2015.Strisores_Clade4	!	Class2015.Trochilidae	inferred
Phylo2015.Topaza	!	Class2015.Aegotheles	inferred
Phylo2015.Topaza	!	Class2015.Aegothelidae	inferred
Phylo2015.Topaza	!	Class2015.Apodidae	inferred
Phylo2015.Topaza	<	Class2015.Apodiformes	inferred
Phylo2015.Topaza	!	Class2015.Archilochus	inferred
Phylo2015.Topaza	!	Class2015.Caprimulgidae	inferred
Phylo2015.Topaza	!	Class2015.Caprimulgiformes	inferred
Phylo2015.Topaza	!	Class2015.Caprimulgus	inferred
Phylo2015.Topaza	!	Class2015.Chaetura	inferred
Phylo2015.Topaza	!	Class2015.Chordeiles	inferred
Phylo2015.Topaza	!	Class2015.Eurostopodus	inferred
Phylo2015.Topaza	!	Class2015.Hemiprocne	inferred
Phylo2015.Topaza	!	Class2015.Hemiprocnidae	inferred
Phylo2015.Topaza	!	Class2015.Nyctibiidae	inferred
Phylo2015.Topaza	!	Class2015.Nyctibius	inferred
Phylo2015.Topaza	!	Class2015.Phaethornis	inferred
Phylo2015.Topaza	!	Class2015.Podargidae	inferred
Phylo2015.Topaza	!	Class2015.Podargus	inferred
Phylo2015.Topaza	!	Class2015.Steatornis	inferred
Phylo2015.Topaza	!	Class2015.Steatornithidae	inferred
Phylo2015.Topaza	!	Class2015.Streptoprocne	inferred
Phylo2015.Topaza	<	Class2015.Strisores	inferred
Phylo2015.Topaza	<	Class2015.Trochilidae	inferred
Phylo2015.Trochilidae	!	Class2015.Aegotheles	inferred
Phylo2015.Trochilidae	!	Class2015.Aegothelidae	inferred
Phylo2015.Trochilidae	!	Class2015.Apodidae	inferred
Phylo2015.Trochilidae	<	Class2015.Apodiformes	inferred
Phylo2015.Trochilidae	>	Class2015.Archilochus	inferred
Phylo2015.Trochilidae	!	Class2015.Caprimulgidae	inferred
Phylo2015.Trochilidae	!	Class2015.Caprimulgiformes	inferred
Phylo2015.Trochilidae	!	Class2015.Caprimulgus	inferred
Phylo2015.Trochilidae	!	Class2015.Chaetura	inferred
Phylo2015.Trochilidae	!	Class2015.Chordeiles	inferred
Phylo2015.Trochilidae	!	Class2015.Eurostopodus	inferred
Phylo2015.Trochilidae	!	Class2015.Hemiprocne	inferred
Phylo2015.Trochilidae	!	Class2015.Hemiprocnidae	inferred
Phylo2015.Trochilidae	!	Class2015.Nyctibiidae	inferred
Phylo2015.Trochilidae	!	Class2015.Nyctibius	inferred
Phylo2015.Trochilidae	>	Class2015.Phaethornis	inferred
Phylo2015.Trochilidae	!	Class2015.Podargidae	inferred
Phylo2015.Trochilidae	!	Class2015.Podargus	inferred
Phylo2015.Trochilidae	!	Class2015.Steatornis	inferred
Phylo2015.Trochilidae	!	Class2015.Steatornithidae	inferred
Phylo2015.Trochilidae	!	Class2015.Streptoprocne	inferred
Phylo2015.Trochilidae	<	Class2015.Strisores	inferred
Phylo2015.Trochilidae	>	Class2015.Topaza	inferred
Phylo2015.Trochilidae	=	Class2015.Trochilidae	inferred
Phylo2015.Aegotheles	=	Class2015.Aegotheles	input
Phylo2015.Archilochus	=	Class2015.Archilochus	input
Phylo2015.Caprimulgus	=	Class2015.Caprimulgus	input
Phylo2015.Chaetura	=	Class2015.Chaetura	input
Phylo2015.Chordeiles	=	Class2015.Chordeiles	input
Phylo2015.Eurostopodus	=	Class2015.Eurostopodus	input
Phylo2015.Hemiprocne	=	Class2015.Hemiprocne	input
Phylo2015.Nyctibius	=	Class2015.Nyctibius	input
Phylo2015.Phaethornis	=	Class2015.Phaethornis	input
Phylo2015.Podargus	=	Class2015.Podargus	input
Phylo2015.Steatornis	=	Class2015.Steatornis	input
Phylo2015.Streptoprocne	=	Class2015.Streptoprocne	input
Phylo2015.Strisores	=	Class2015.Strisores	input
Phylo2015.Topaza	=	Class2015.Topaza	input
