# Supplementary material for: Verbalizing phylogenomic conflict: Representation of node congruence across competing reconstructions of the neoavian explosion
Source: PLoS Comput Biol. 2019 Feb 15;15(2):e1006493. doi: 10.1371/journal.pcbi.1006493 (PMC6395011; doi:10.1371/journal.pcbi.1006493)
Supplement: S9 File — (A) Reasoner input constraints for the alignment of caprimulgiform clade concepts ("Phylo2015") sec. 2015.PEA with the corresponding classification concepts ("Class2015") sec. Gill & Donsker (2015); including the (paraphyletic) Class2015.Caprimulgiformes. Includes information on run commands; and 0 instances of "no coverage". (B) Input visualization for the alignment of caprimulgiform clade concepts ("Phylo2015") sec. 2015.PEA with the corresponding classification concepts ("Class2015") sec. Gill & Donsker (2015); including the (paraphyletic) Class2015.Caprimulgiformes. (C) Alignment visualization for the alignment of caprimulgiform clade concepts ("Phylo2015") sec. 2015.PEA with the corresponding classification concepts ("Class2015") sec. Gill & Donsker (2015); including the (paraphyletic) Class2015.Caprimulgiformes. (D) Set of Maximally Informative Relations (MIR) inferred for the alignment of caprimulgiform clade concepts ("Phylo2015") sec. 2015.PEA with the corresponding classification concepts ("Class2015") sec. Gill & Donsker (2015); including the (paraphyletic) Class2015.Caprimulgiformes. Total = 672 MIR. (ZIP) [file pcbi.1006493.s009.zip › S9A-Caprimulgiformes-Paraphyletic.txt]

# Input data file - Euler/X software toolkit
# https://github.com/EulerProject/EulerX
# Source: Franz et al. 2018: Verbalizing phylogenomic conflict: Representation of node congruence across competing reconstructions of the neoavian explosion
# DOI:10.1371/journal.pcbi.1006493
# Supporting information. S9A File. "S9A-Caprimulgiformes-Paraphyletic.txt"
# Euler/X run commands: euler2 align [name]; euler2 show iv; euler2 show pw

taxonomy Phylo2015 Prum_et_al
(Strisores Caprimulgidae Strisores_Clade1)
(Caprimulgidae Caprimulgus Chordeiles Eurostopodus)
(Strisores_Clade1 Strisores_Clade2 Strisores_Clade4)
(Strisores_Clade2 Podargidae Strisores_Clade3)
(Podargidae Podargus)
(Strisores_Clade3 Aegothelidae Apodiformes)
(Aegothelidae Aegotheles)
(Apodiformes Apodiformes_Clade1 Trochilidae)
(Apodiformes_Clade1 Apodidae Hemiprocnidae)
(Apodidae Chaetura Streptoprocne)
(Hemiprocnidae Hemiprocne)
(Trochilidae Archilochus Phaethornis Topaza)

(Strisores_Clade4 Nyctibiidae Steatornithidae)
(Nyctibiidae Nyctibius)
(Steatornithidae Steatornis)

taxonomy Class2015 Gill_and_Donsker
(Strisores Apodiformes Caprimulgiformes)
(Caprimulgiformes Caprimulgidae Nyctibiidae Podargidae Steatornithidae)
(Caprimulgidae Caprimulgus Chordeiles Eurostopodus)
(Nyctibiidae Nyctibius)
(Podargidae Podargus)
(Steatornithidae Steatornis)
(Apodiformes Aegothelidae Apodidae Hemiprocnidae Trochilidae)
(Aegothelidae Aegotheles)
(Apodidae Chaetura Streptoprocne)
(Hemiprocnidae Hemiprocne)
(Trochilidae Archilochus Phaethornis Topaza)

articulation Phylo-Class Prum_et_al-Gill_and_Donsker
[Phylo2015.Strisores = Class2015.Strisores]
[Phylo2015.Aegotheles = Class2015.Aegotheles]
[Phylo2015.Archilochus = Class2015.Archilochus]
[Phylo2015.Caprimulgus = Class2015.Caprimulgus]
[Phylo2015.Chaetura = Class2015.Chaetura]
[Phylo2015.Chordeiles = Class2015.Chordeiles]
[Phylo2015.Eurostopodus = Class2015.Eurostopodus]
[Phylo2015.Hemiprocne = Class2015.Hemiprocne]
[Phylo2015.Nyctibius = Class2015.Nyctibius]
[Phylo2015.Phaethornis = Class2015.Phaethornis]
[Phylo2015.Podargus = Class2015.Podargus]
[Phylo2015.Steatornis = Class2015.Steatornis]
[Phylo2015.Streptoprocne = Class2015.Streptoprocne]
[Phylo2015.Topaza = Class2015.Topaza]
