# Supplementary material for: Verbalizing phylogenomic conflict: Representation of node congruence across competing reconstructions of the neoavian explosion
Source: PLoS Comput Biol. 2019 Feb 15;15(2):e1006493. doi: 10.1371/journal.pcbi.1006493 (PMC6395011; doi:10.1371/journal.pcbi.1006493)
Supplement: S10 File — (A) Reasoner input constraints for the 2015./2014.Neornithes alignment (excepting 2015./2014.Telluraves), with coverage locally relaxed. Includes information on run commands; and 58 instances of "no coverage". (B) Input visualization for the 2015./2014.Neornithes alignment (excepting 2015./2014.Telluraves), with coverage locally relaxed. (C) Alignment visualization for the 2015./2014.Neornithes alignment (excepting 2015./2014.Telluraves), with coverage locally relaxed. (D) Set of Maximally Informative Relations (MIR) inferred for the 2015./2014.Neornithes alignment (excepting 2015./2014.Telluraves), with coverage locally relaxed. Total = 68,208 MIR. (ZIP) [file pcbi.1006493.s010.zip]

Archive with 9 entries (8 files):
- S10A-Neornithes-Excepting-Telluraves.txt
- __MACOSX/
- __MACOSX/._S10A-Neornithes-Excepting-Telluraves.txt
- S10C-Neornithes-Excepting-Telluraves-0-mnpw.pdf
- __MACOSX/._S10C-Neornithes-Excepting-Telluraves-0-mnpw.pdf
- S10B-Neornithes-Excepting-Telluraves.pdf
- __MACOSX/._S10B-Neornithes-Excepting-Telluraves.pdf
- S10D-Neornithes-Excepting-Telluraves-mir.csv
- __MACOSX/._S10D-Neornithes-Excepting-Telluraves-mir.csv
