# Supplementary material for: Verbalizing phylogenomic conflict: Representation of node congruence across competing reconstructions of the neoavian explosion
Source: PLoS Comput Biol. 2019 Feb 15;15(2):e1006493. doi: 10.1371/journal.pcbi.1006493 (PMC6395011; doi:10.1371/journal.pcbi.1006493)
Supplement: S10 File — (A) Reasoner input constraints for the 2015./2014.Neornithes alignment (excepting 2015./2014.Telluraves), with coverage locally relaxed. Includes information on run commands; and 58 instances of "no coverage". (B) Input visualization for the 2015./2014.Neornithes alignment (excepting 2015./2014.Telluraves), with coverage locally relaxed. (C) Alignment visualization for the 2015./2014.Neornithes alignment (excepting 2015./2014.Telluraves), with coverage locally relaxed. (D) Set of Maximally Informative Relations (MIR) inferred for the 2015./2014.Neornithes alignment (excepting 2015./2014.Telluraves), with coverage locally relaxed. Total = 68,208 MIR. (ZIP) [file pcbi.1006493.s010.zip › S10A-Neornithes-Excepting-Telluraves.txt]

# Input data file - Euler/X software toolkit
# https://github.com/EulerProject/EulerX
# Source: Franz et al. 2018: Verbalizing phylogenomic conflict: Representation of node congruence across competing reconstructions of the neoavian explosion
# DOI:10.1371/journal.pcbi.1006493
# Supporting information. S10A File. "S10A-Neornithes-Excepting-Telluraves.txt"
# Euler/X run commands: euler2 align [name]; euler2 show iv; euler2 show pw

taxonomy 2015 Prum_et_al
(Neornithes Palaeognathae Neognathae)
(Palaeognathae Notopalaeognathae Struthioniformes)
(Struthioniformes Struthionidae)
(Struthionidae Struthio)
(Struthio Struthio_camelus)
(Notopalaeognathae Novaeratitae Rheiformes)
(Rheiformes Rheidae)
(Rheidae Rhea)
(Rhea Rhea_americana)
(Novaeratitae Apterygiformes Novaeratitae_Clade1)
(Apterygiformes Apterygidae)
(Apterygidae Apteryx)
(Apteryx Apteryx_matelli)
(Novaeratitae_Clade1 Casuariiformes Tinamiformes)  
(Casuariiformes Casuariidae Dromaiidae)	
(Casuariidae Casuarius)	
(Casuarius Casuarius_bennetti)
(Dromaiidae Dromaius)
(Dromaius Dromaius_novaehollandiae)
(Tinamiformes Tinamidae)
(Tinamidae Crypturellus Eudromia Nothoprocta Tinamus)
(Crypturellus Crypturellus_tataupa)
(Eudromia Eudromia_elegans)
(Nothoprocta Nothoprocta_ornata)
(Tinamus Tinamus_major nc_Tinamus)
(Neognathae Galloanserae Neoaves)
(Neoaves Neoaves_Clade1 Strisores)
(Neoaves_Clade1 Columbaves Neoaves_Clade2)
(Columbaves Columbimorphae Otidimorphae)
(Neoaves_Clade2 Neoaves_Clade3 Gruiformes)
(Neoaves_Clade3 Aequorlitornithes Inopinaves)
(Aequorlitornithes Aequorlitornithes_Clade1 Ardeae)
(Aequorlitornithes_Clade1 Charadriiformes Phoenicopterimorphae)
(Inopinaves Opisthocomiformes Telluraves)
(Galloanserae Anseriformes Galliformes)
(Anseriformes Anseriformes_Clade1 Anhimidae)
(Anseriformes_Clade1 Anatidae Anseranatidae)
(Anseranatidae Anseranas)
(Anseranas Anseranas_semipalmata)
(Anatidae Anas Anser Aythya Dendrocygna Oxyura)
(Anas Anas_superciliosa nc_Anas)
(Anser Anser_canagicus)
(Aythya Aythya_valisineria)
(Dendrocygna Dendrocygna_viduata)
(Oxyura Oxyura_jamaicensis)
(Anhimidae Chauna)
(Chauna Chauna_torquata)
(Galliformes Galliformes_Clade1 Megapodiidae)
(Megapodiidae Leipoa)
(Leipoa Leipoa_ocellata)
(Galliformes_Clade1 Galliformes_Clade2 Cracidae)
(Cracidae Crax Ortalis)
(Crax Crax_alector)
(Ortalis Ortalis_motmot)
(Galliformes_Clade2 Galliformes_Clade3 Numididae)
(Numididae Numida)
(Numida Numida_meleagris)
(Galliformes_Clade3 Odontophoridae Phasianidae)
(Odontophoridae Colinus Odontophorus)
(Colinus Colinus_cristatus)
(Odontophorus Odontophorus_gujanensis)
(Phasianidae Bonasa Gallus Rollulus nc_Phasianidae)
(Bonasa Bonasa_umbellus)
(Gallus Gallus_gallus)
(Rollulus Rollulus_rouloul)
(Ardeae Aequornithia Phaethontimorphae)
(Aequornithia Aequornithia_Clade1 Gaviiformes)
(Gaviiformes Gaviidae)
(Gaviidae Gavia)
(Gavia Gavia_immer nc_Gavia)
(Aequornithia_Clade1 Pelecanimorphae Procellariimorphae)
(Pelecanimorphae Ciconiiformes Pelecani)
(Ciconiiformes Ciconiidae)
(Ciconiidae Ciconia Leptoptilos)
(Ciconia Ciconia_nigra)
(Leptoptilos Leptoptilos_crumeniferus)
(Pelecani Pelecaniformes Suliformes)
(Pelecaniformes Pelecanoidea Threskiornithidae)
(Pelecanoidea Ardeidae Pelecanoidea_Clade1)
(Ardeidae Ardea Ixobrychus Tigrisoma nc_Ardeidae)
(Ardea Ardea_herodias)
(Ixobrychus Ixobrychus_minutus)
(Tigrisoma Tigrisoma_lineatum)
(Pelecanoidea_Clade1 Pelecanoidea_Clade2 Scopidae)
(Pelecanoidea_Clade2 Balaenicipitidae Pelecanidae)
(Balaenicipitidae Balaeniceps)
(Balaeniceps Balaeniceps_rex)
(Pelecanidae Pelecanus)
(Pelecanus Pelecanus_occidentalis nc_Pelecanus)
(Scopidae Scopus)
(Scopus Scopus_umbretta)
(Threskiornithidae Theristicus nc_Threskiornithidae)
(Theristicus Theristicus_caerulescens)
(Suliformes Suliformes_Clade1 Fregatidae)
(Suliformes_Clade1 Suliformes_Clade2 Sulidae)
(Suliformes_Clade2 Anhingidae Phalacrocoracidae)
(Anhingidae Anhinga)
(Anhinga Anhinga_anhinga)
(Phalacrocoracidae Phalacrocorax)
(Phalacrocorax Phalacrocorax_brasilianus nc_Phalacrocorax)
(Sulidae Morus)
(Morus Morus_serrator)
(Fregatidae Fregata)
(Fregata Fregata_magnificens)
(Procellariimorphae Procellariiformes Sphenisciformes)
(Procellariiformes Diomedeidae Procellariiformes_Clade1)
(Diomedeidae Phoebastria)
(Phoebastria Phoebastria_nigripes)
(Procellariiformes_Clade1 Procellariiformes_Clade2 Procellariiformes_Clade6)
(Procellariiformes_Clade6 Oceanites Pelagodroma)
(Oceanites Oceanites_oceanicus)
(Pelagodroma Pelagodroma_marina)
(Procellariiformes_Clade2 Procellariiformes_Clade3 Oceanodroma)
(Procellariiformes_Clade3 Fulmarus Procellariiformes_Clade4)
(Fulmarus Fulmarus_glacialoides nc_Fulmarus)
(Procellariiformes_Clade4 Procellariiformes_Clade5 Puffinus)
(Procellariiformes_Clade5 Pelecanoididae Pterodroma)
(Pelecanoididae Pelecanoides)
(Pelecanoides Pelecanoides_urinatrix)
(Pterodroma Pterodroma_externa)
(Puffinus Puffinus_griseus)
(Oceanodroma Oceanodroma_leucorhoa)
(Sphenisciformes Spheniscidae)
(Spheniscidae Spheniscus nc_Spheniscidae)
(Spheniscus Spheniscus_humboldti)
(Phaethontimorphae Eurypygiformes Phaethontiformes)
(Eurypygiformes Eurypygidae)
(Eurypygidae Eurypyga)
(Eurypyga Eurypyga_helias)
(Phaethontiformes Phaethontidae)
(Phaethontidae Phaethon)
(Phaethon Phaethon_rubricauda nc_Phaethon)
(Charadriiformes Charadriiformes_Clade1 Charadrii)
(Charadriiformes_Clade1 Lari Scolopaci)
(Lari Larida Turnicidae)
(Turnicidae Turnix)
(Turnix Turnix_ocellatus)
(Larida Larida_Clade1 Glareolidae)
(Glareolidae Glareola)
(Glareola Glareola_nuchalis)
(Larida_Clade1 Alcidae Laroidea)
(Alcidae Uria)
(Uria Uria_aalge)
(Laroidea Laridae Laroidea_Clade1)
(Laridae Chroicocephalus)
(Chroicocephalus Chroicocephalus_cirrocephalus)
(Laroidea_Clade1 Rynchopidae Sternidae)
(Rynchopidae Rynchops)
(Rynchops Rynchops_niger)
(Sternidae Sterna)
(Sterna Sterna_hirundo)
(Scolopaci Jacanida Scolopacidae)
(Jacanida Jacanoidea Pedionomidae)
(Jacanoidea Jacanidae Rostratulidae)
(Jacanidae Jacana)
(Jacana Jacana_jacana)
(Rostratulidae Rostratula)
(Rostratula Rostratula_benghalensis)
(Pedionomidae Pedionomus)
(Pedionomus Pedionomus_torquatus)
(Scolopacidae Arenaria Limosa Tringa)
(Arenaria Arenaria_interpres)
(Limosa Limosa_lapponica)
(Tringa Tringa_solitaria)
(Charadrii Burhinidae Charadriida)
(Burhinidae Burhinus)
(Burhinus Burhinus_oedicnemus)
(Charadriida Charadriidae Haematopoidea)
(Charadriidae Charadrius)
(Charadrius Charadrius_hiaticula nc_Charadrius)
(Haematopoidea Haematopodidae Recurvirostridae)
(Haematopodidae Haematopus)
(Haematopus Haematopus_palliatus)
(Recurvirostridae Recurvirostra)
(Recurvirostra Recurvirostra_americana)
(Columbimorphae Columbiformes Columbimorphae_Clade1)
(Columbiformes Columbidae)
(Columbidae Columba Columbina Leptotila Ptilinopus Treron)
(Columba Columba_livia)
(Columbina Columbina_minuta)
(Leptotila Leptotila_rufaxilla)
(Ptilinopus Ptilinopus_magnificus)
(Treron Treron_calvus)
(Columbimorphae_Clade1 Mesitornithiformes Pteroclidiformes)
(Mesitornithiformes Mesitornithidae)
(Mesitornithidae Mesitornis Monias)
(Mesitornis Mesitornis_unicolor)
(Monias Monias_benschi)
(Pteroclidiformes Pteroclididae)
(Pteroclididae Pterocles Syrrhaptes)
(Pterocles Pterocles_bicinctus nc_Pterocles)
(Syrrhaptes Syrrhaptes_paradoxus)
(Gruoidea Gruoidea_Clade1 Psophiidae)
(Gruoidea_Clade1 Aramidae Gruidae)
(Aramidae Aramus)
(Aramus Aramus_guarauna)
(Gruidae Balearica Grus)
(Balearica Balearica_regulorum)
(Grus Grus_canadensis)
(Psophiidae Psophia)
(Psophia Psophia_crepitans)
(Gruiformes Gruoidea Ralloidea)
(Ralloidea Ralloidea_Clade1 Rallidae)
(Ralloidea_Clade1 Heliornithidae Sarothruridae)
(Heliornithidae Heliornis)
(Heliornis Heliornis_fulica)
(Sarothruridae Sarothrura)
(Sarothrura Sarothrura_rufa)
(Rallidae Micropygia Porphyrio Rallus)
(Micropygia Micropygia_schomburgkii)
(Porphyrio Porphyrio_porphyrio)
(Rallus Rallus_longirostris
(Opisthocomiformes Opisthocomidae)
(Opisthocomidae Opisthocomus)
(Opisthocomus Opisthocomus_hoazin)
(Otidimorphae Otidimorphae_Clade1 Musophagiformes)
(Otidimorphae_Clade1 Cuculiformes Otidiformes)
(Cuculiformes Cuculidae)
(Cuculidae Centropus Coccyzus Cuculus Tapera)
(Centropus Centropus_bengalensis)
(Coccyzus Coccyzus_melacoryphus)
(Cuculus Cuculus_optatus nc_Cuculus)
(Tapera Tapera_naevia)
(Otidiformes Otididae)
(Otididae Ardeotis nc_Otididae)
(Ardeotis Ardeotis_kori)
(Musophagiformes Musophagidae)
(Musophagidae Corythaeola Tauraco)
(Corythaeola Corythaeola_cristata)
(Tauraco Tauraco_macrorhynchus nc_Tauraco)
(Phoenicopterimorphae Phoenicopteriformes Podicipediformes)
(Phoenicopteriformes Phoenicopteridae)
(Phoenicopteridae Phoenicopterus)
(Phoenicopterus Phoenicopterus_ruber)
(Podicipediformes Podicipedidae)
(Podicipedidae Rollandia nc_Podicipedidae)
(Rollandia Rollandia_rolland)
(Strisores Caprimulgidae Strisores_Clade1)
(Caprimulgidae Caprimulgus Chordeiles Eurostopodus nc_Caprimulgidae)
(Caprimulgus Caprimulgus_europaeus)
(Chordeiles Chordeiles_pusillus)
(Eurostopodus Eurostopodus_macrotis)
(Strisores_Clade1 Strisores_Clade2 Strisores_Clade4)
(Strisores_Clade2 Strisores_Clade3 Podargidae)
(Podargidae Podargus)
(Podargus Podargus_strigoides)
(Strisores_Clade3 Apodiformes Aegothelidae)
(Aegothelidae Aegotheles) 
(Aegotheles Aegotheles_insignis)
(Apodiformes Apodiformes_Clade1 Trochilidae)
(Apodiformes_Clade1 Apodidae Hemiprocnidae)
(Apodidae Chaetura Streptoprocne)
(Chaetura Chaetura_brachyura nc_Chaetura)
(Streptoprocne Streptoprocne_zonaris)
(Hemiprocnidae Hemiprocne)
(Hemiprocne Hemiprocne_comata)
(Trochilidae Archilochus Phaethornis Topaza nc_Trochilidae)
(Archilochus Archilochus_colubris)
(Phaethornis Phaethornis_superciliosus)
(Topaza Topaza_pella)
(Strisores_Clade4 Nyctibiidae Steatornithidae)
(Nyctibiidae Nyctibius)
(Nyctibius Nyctibius_griseus)
(Steatornithidae Steatornis)
(Steatornis Steatornis_caripensis)

taxonomy 2014 Jarvis_et_al
(Neornithes Palaeognathae Neognathae) 
(Palaeognathae Struthioniformes Tinamiformes nc_Palaeognathae)
(Struthioniformes Struthionidae)
(Struthionidae Struthio)
(Struthio Struthio_camelus)
(Tinamiformes Tinamidae)
(Tinamidae Tinamus nc_Tinamidae)
(Tinamus Tinamus_guttatus nc_Tinamus)
(Neognathae Galloanseres Neoaves)
(Neoaves Columbea Passerea)
(Columbea Columbimorphae Phoenicopterimorphae)
(Passerea Passerea_Clade1 Passerea_Clade4)
(Passerea_Clade1 Passerea_Clade2 Passerea_Clade3)
(Passerea_Clade2 Ardeae Telluraves)
(Passerea_Clade3 Cursorimorphae Opisthocomiformes)
(Cursorimorphae Charadriiformes Gruiformes)
(Passerea_Clade4 Caprimulgimorphae Otidimorphae)
(Galloanseres Anseriformes Galliformes)
(Anseriformes Anatidae nc_Anseriformes)
(Anatidae Anas nc_Anatidae)
(Anas Anas_platyrhynchos nc_Anas)
(Galliformes Phasianidae nc_Galliformes)
(Phasianidae Gallus Meleagris nc_Phasianidae)
(Gallus Gallus_gallus)
(Meleagris Meleagris_gallopavo)
(Ardeae Aequornithia Phaethontimorphae)
(Aequornithia Gaviimorphae Aequornithia_Clade1)
(Gaviimorphae Gaviiformes) 
(Gaviiformes Gaviidae)	
(Gaviidae Gavia)
(Gavia Gavia_stellata nc_Gavia)
(Aequornithia_Clade1 Pelecanimorphae Procellariimorphae)
(Pelecanimorphae Pelecaniformes nc_Pelecanimorphae) 
(Pelecaniformes Pelecaniformes_Clade1 Phalacrocoracidae nc_Pelecaniformes) 
(Phalacrocoracidae Phalacrocorax)
(Phalacrocorax Phalacrocorax_carbo nc_Phalacrocorax)
(Pelecaniformes_Clade1 Pelecaniformes_Clade2 Threskiornithidae)
(Pelecaniformes_Clade2 Ardeidae Pelecanidae)
(Ardeidae Egretta nc_Ardeidae)
(Egretta Egretta_garzetta)	
(Pelecanidae Pelecanus)
(Pelecanus Pelecanus_crispus nc_Pelecanus)
(Threskiornithidae Nipponia nc_Threskiornithidae)
(Nipponia Nipponia_nippon)
(Procellariimorphae Procellariiformes Sphenisciformes) 
(Procellariiformes Procellariidae nc_Procellariiformes)
(Procellariidae Fulmarus)
(Fulmarus Fulmarus_glacialis nc_Fulmarus)
(Sphenisciformes Spheniscidae)
(Spheniscidae Aptenodytes Pygoscelis nc_Spheniscidae)
(Aptenodytes Aptenodytes_forsteri)
(Pygoscelis Pygoscelis_adeliae)
(Phaethontimorphae Eurypygiformes Phaethontiformes)
(Eurypygiformes Eurypygidae)
(Eurypygidae Eurypyga)
(Eurypyga Eurypyga_helias)
(Phaethontiformes Phaethontidae)
(Phaethontidae Phaethon)
(Phaethon Phaethon_lepturus nc_Phaethon)
(Charadriiformes Charadriidae nc_Charadriiformes)
(Charadriidae Charadrius)
(Charadrius Charadrius_vociferus nc_Charadrius)
(Columbimorphae Columbiformes Columbimorphae_Clade1) 
(Columbiformes Columbidae)
(Columbidae Columba nc_Columbidae)
(Columba Columba_livia)
(Columbimorphae_Clade1 Mesitornithiformes Pterocliformes) 
(Mesitornithiformes Mesitornithidae)
(Mesitornithidae Mesitornis nc_Mesitornithidae)
(Mesitornis Mesitornis_unicolor)
(Pterocliformes Pteroclididae)
(Pteroclididae Pterocles nc_Pteroclididae)
(Pterocles Pterocles_gutturalis nc_Pterocles)
(Gruiformes Gruidae nc_Gruiformes)
(Gruidae Balearica nc_Gruidae)
(Balearica Balearica_regulorum)
(Opisthocomiformes Opisthocomidae)
(Opisthocomidae Opisthocomus)
(Opisthocomus Opisthocomus_hoazin)
(Otidimorphae Cuculiformes Otidimorphae_Clade1)
(Otidimorphae_Clade1 Musophagiformes Otidiformes)
(Cuculiformes Cuculidae)
(Cuculidae Cuculus nc_Cuculidae)
(Cuculus Cuculus_canorus nc_Cuculus)
(Musophagiformes Musophagidae)
(Musophagidae Tauraco nc_Musophagidae)
(Tauraco Tauraco_erythrolophus nc_Tauraco)
(Otidiformes Otididae)
(Otididae Chlamydotis nc_Otididae)
(Chlamydotis Chlamydotis_macqueenii)
(Phoenicopterimorphae Phoenicopteriformes Podicipediformes)
(Phoenicopteriformes Phoenicopteridae)
(Phoenicopteridae Phoenicopterus)
(Phoenicopterus Phoenicopterus_ruber)
(Podicipediformes Podicipedidae)
(Podicipedidae Podiceps nc_Podicipedidae) 
(Podiceps Podiceps_cristatus)
(Caprimulgimorphae Caprimulgiformes)
(Caprimulgiformes Caprimulgiformes_Clade1 Caprimulgidae) 
(Caprimulgiformes_Clade1 Apodidae Trochilidae nc_Caprimulgiformes_Clade1)
(Apodidae Chaetura nc_Apodidae) 
(Chaetura Chaetura_pelagica nc_Chaetura)
(Trochilidae Calypte nc_Trochilidae)  
(Calypte Calypte_anna)
(Caprimulgidae Antrostomus nc_Caprimulgidae)
(Antrostomus Antrostomus_carolinensis)

articulation 2015-2014 Prum_et_al-Jarvis_et_al
[2015.Neornithes = 2014.Neornithes]
[2015.Palaeognathae = 2014.Palaeognathae]
[2015.Struthioniformes = 2014.Struthioniformes]
[2015.Struthionidae = 2014.Struthionidae]
[2015.Struthio = 2014.Struthio]
[2015.Struthio_camelus = 2014.Struthio_camelus]
[2015.Tinamiformes = 2014.Tinamiformes]
[2015.Tinamidae = 2014.Tinamidae]
[2015.Tinamus = 2014.Tinamus]
[2015.Tinamus_major ! 2014.Tinamus_guttatus]
[2015.Tinamus_major < 2014.Tinamus]
[2015.Tinamus > 2014.Tinamus_guttatus]
[2015.nc_Tinamus ! 2014.nc_Tinamus]
[2015.Rhea_americana < 2014.Palaeognathae]
[2015.Rheiformes < 2014.Palaeognathae]
[2015.Apteryx_matelli < 2014.Palaeognathae]
[2015.Apterygiformes < 2014.Palaeognathae]
[2015.Casuarius_bennetti < 2014.Palaeognathae]
[2015.Dromaius_novaehollandiae < 2014.Palaeognathae]
[2015.Casuariiformes < 2014.Palaeognathae]
[2015.Crypturellus_tataupa < 2014.Tinamidae]
[2015.Eudromia_elegans < 2014.Tinamidae]
[2015.Nothoprocta_ornata < 2014.Tinamidae]
[2015.Crypturellus ! 2014.Tinamus]
[2015.Eudromia ! 2014.Tinamus]
[2015.Nothoprocta ! 2014.Tinamus]
[2015.Neognathae = 2014.Neognathae]
[2015.Neoaves = 2014.Neoaves]
[2015.Ardeae = 2014.Ardeae]
[2015.Charadriiformes = 2014.Charadriiformes]
[2015.Columbimorphae = 2014.Columbimorphae]
[2015.Gruiformes = 2014.Gruiformes]
[2015.Opisthocomiformes = 2014.Opisthocomiformes]
[2015.Otidimorphae = 2014.Otidimorphae]
[2015.Phoenicopterimorphae = 2014.Phoenicopterimorphae]
[2015.Strisores = 2014.Caprimulgimorphae]
[2015.Telluraves = 2014.Telluraves]
[2015.Galloanserae = 2014.Galloanseres]
[2015.Anseriformes = 2014.Anseriformes]
[2015.Galliformes = 2014.Galliformes]
[2015.Anatidae = 2014.Anatidae]
[2015.Anas = 2014.Anas]
[2015.Anas_superciliosa ! 2014.Anas_platyrhynchos]
[2015.Anas_superciliosa < 2014.Anas]
[2015.Anas > 2014.Anas_platyrhynchos]
[2015.nc_Anas ! 2014.nc_Anas]
[2015.Dendrocygna_viduata < 2014.Anatidae]
[2015.Oxyura_jamaicensis < 2014.Anatidae]
[2015.Aythya_valisineria < 2014.Anatidae]
[2015.Anser_canagicus < 2014.Anatidae]
[2015.Dendrocygna ! 2015.Anas]
[2015.Oxyura ! 2015.Anas]
[2015.Aythya ! 2015.Anas]
[2015.Anser ! 2015.Anas]
[2015.Chauna_torquata < 2014.Anseriformes]
[2015.Anhimidae < 2014.Anseriformes]
[2015.Anhimidae ! 2014.Anatidae] 
[2015.Anseranas_semipalmata < 2014.Anseriformes]
[2015.Anseranatidae < 2014.Anseriformes]
[2015.Anseranatidae ! 2014.Anatidae]
[2015.Phasianidae = 2014.Phasianidae]
[2015.Gallus = 2014.Gallus]
[2015.Gallus_gallus = 2014.Gallus_gallus]
[2015.Rollulus_rouloul < 2014.Phasianidae]
[2015.Bonasa_umbellus < 2014.Phasianidae]
[2015.Phasianidae > 2014.Meleagris_gallopavo]
[2015.nc_Phasianidae ! 2014.nc_Phasianidae]
[2015.Rollulus ! 2014.Meleagris]
[2015.Bonasa ! 2014.Meleagris]
[2015.Leipoa_ocellata < 2014.Galliformes]
[2015.Megapodiidae < 2014.Galliformes]
[2015.Megapodiidae ! 2014.Phasianidae]
[2015.Crax_alector < 2014.Galliformes]
[2015.Ortalis_motmot < 2014.Galliformes]
[2015.Cracidae < 2014.Galliformes]
[2015.Cracidae ! 2014.Phasianidae]
[2015.Numida_meleagris < 2014.Galliformes]
[2015.Numididae < 2014.Galliformes]
[2015.Numididae ! 2014.Phasianidae]
[2015.Colinus_cristatus < 2014.Galliformes]
[2015.Odontophorus_gujanensis < 2014.Galliformes]
[2015.Odontophoridae < 2014.Galliformes]
[2015.Odontophoridae ! 2014.Phasianidae]
[2015.Gaviiformes = 2014.Gaviiformes]
[2015.Gavia = 2014.Gavia]
[2015.Gavia_immer ! 2014.Gavia_stellata]
[2015.Gavia_immer < 2014.Gavia]
[2015.Gavia > 2014.Gavia_stellata]
[2015.nc_Gavia ! 2014.nc_Gavia]
[2015.Ardeidae = 2014.Ardeidae]
[2015.Ardea_herodias < 2014.Ardeidae]
[2015.Ixobrychus_minutus < 2014.Ardeidae]
[2015.Tigrisoma_lineatum < 2014.Ardeidae]
[2015.Ardeidae > 2014.Egretta_garzetta]
[2015.Ardea ! 2014.Egretta]
[2015.Ixobrychus ! 2014.Egretta]
[2015.Tigrisoma ! 2014.Egretta]
[2015.nc_Ardeidae ! 2014.nc_Ardeidae]
[2015.Pelecanidae = 2014.Pelecanidae]
[2015.Pelecanus = 2014.Pelecanus]
[2015.Pelecanus_occidentalis ! 2014.Pelecanus_crispus]
[2015.Pelecanus_occidentalis < 2014.Pelecanus]
[2015.Pelecanus > 2014.Pelecanus_crispus]
[2015.nc_Pelecanus ! 2014.nc_Pelecanus]
[2015.Threskiornithidae = 2014.Threskiornithidae]
[2015.Theristicus_caerulescens ! 2014.Nipponia_nippon]
[2015.Theristicus_caerulescens < 2014.Threskiornithidae]
[2015.Threskiornithidae > 2014.Nipponia_nippon]
[2015.nc_Threskiornithidae ! 2014.nc_Threskiornithidae]
[2015.Phalacrocoracidae = 2014.Phalacrocoracidae]
[2015.Phalacrocorax = 2014.Phalacrocorax]
[2015.Phalacrocorax_brasilianus ! 2014.Phalacrocorax_carbo]
[2015.Phalacrocorax_brasilianus < 2014.Phalacrocorax]
[2015.Phalacrocorax > 2014.Phalacrocorax_carbo]
[2015.nc_Phalacrocorax ! 2014.nc_Phalacrocorax]
[2015.Sphenisciformes = 2014.Sphenisciformes]
[2015.Spheniscidae = 2014.Spheniscidae]
[2015.Spheniscus_humboldti < 2014.Spheniscidae]
[2015.Spheniscidae > 2014.Aptenodytes_forsteri]
[2015.Spheniscidae > 2014.Pygoscelis_adeliae]
[2015.Spheniscus ! 2014.Aptenodytes]
[2015.Spheniscus ! 2014.Pygoscelis]
[2015.nc_Spheniscidae ! 2014.nc_Spheniscidae]
[2015.Phaethontiformes = 2014.Phaethontiformes]
[2015.Phaethon = 2014.Phaethon]
[2015.Phaethon_rubricauda ! 2014.Phaethon_lepturus]
[2015.Phaethon_rubricauda < 2014.Phaethon]
[2015.Phaethon > 2014.Phaethon_lepturus]
[2015.nc_Phaethon ! 2014.nc_Phaethon]
[2015.Eurypygiformes = 2014.Eurypygiformes]
[2015.Eurypyga_helias = 2014.Eurypyga_helias]
[2015.Fulmarus = 2014.Fulmarus]
[2015.Fulmarus_glacialoides ! 2014.Fulmarus_glacialis]
[2015.Fulmarus_glacialoides < 2014.Fulmarus]
[2015.Fulmarus > 2014.Fulmarus_glacialis]
[2015.nc_Fulmarus ! 2014.nc_Fulmarus]
[2015.Ciconiidae < 2014.Pelecanimorphae]
[2015.Balaenicipitidae < 2014.Pelecaniformes]
[2015.Scopidae < 2014.Pelecaniformes]
[2015.Anhingidae < 2014.Pelecanimorphae]
[2015.Sulidae < 2014.Pelecanimorphae]
[2015.Fregatidae < 2014.Pelecanimorphae]
[2015.Diomedeidae < 2014.Procellariiformes]
[2015.Pelecanoididae < 2014.Procellariiformes]
[2015.Oceanites < 2014.Procellariiformes]
[2015.Pelagodroma < 2014.Procellariiformes]
[2015.Pterodroma < 2014.Procellariiformes]
[2015.Puffinus < 2014.Procellariiformes]
[2015.Oceanodroma < 2014.Procellariiformes]
[2015.Procellariimorphae = 2014.Procellariimorphae]
[2015.Anhingidae < 2014.nc_Pelecanimorphae]
[2015.Fregatidae < 2014.nc_Pelecanimorphae]
[2015.Sulidae < 2014.nc_Pelecanimorphae]
[2015.Ciconiiformes < 2014.Pelecanimorphae]
[2015.Ciconiiformes < 2014.nc_Pelecanimorphae]
[2015.Pelecanimorphae = 2014.Pelecanimorphae]
[2015.Charadriiformes = 2014.Charadriiformes]
[2015.Charadriidae = 2014.Charadriidae]
[2015.Charadrius = 2014.Charadrius]
[2015.Charadrius_hiaticula ! 2014.Charadrius_vociferus]
[2015.Charadrius_hiaticula < 2014.Charadrius]
[2015.Charadrius > 2014.Charadrius_vociferus]
[2015.nc_Charadrius ! 2014.nc_Charadrius]
[2015.Turnicidae < 2014.Charadriiformes]
[2015.Glareolidae < 2014.Charadriiformes]
[2015.Alcidae < 2014.Charadriiformes]
[2015.Laridae < 2014.Charadriiformes]
[2015.Rynchopidae < 2014.Charadriiformes]
[2015.Sternidae < 2014.Charadriiformes]
[2015.Jacanidae < 2014.Charadriiformes]
[2015.Rostratulidae < 2014.Charadriiformes]
[2015.Pedionomidae < 2014.Charadriiformes]
[2015.Scolopacidae < 2014.Charadriiformes]
[2015.Burhinidae < 2014.Charadriiformes]
[2015.Haematopodidae < 2014.Charadriiformes]
[2015.Recurvirostridae < 2014.Charadriiformes]
[2015.Columbidae = 2014.Columbidae]
[2015.Columba_livia = 2014.Columba_livia]
[2015.Columbina_minuta < 2014.Columbidae]
[2015.Leptotila_rufaxilla < 2014.Columbidae]
[2015.Ptilinopus_magnificus < 2014.Columbidae]
[2015.Treron_calvus < 2014.Columbidae]
[2015.Mesitornithidae = 2014.Mesitornithidae]
[2015.Mesitornis = 2014.Mesitornis]
[2015.Mesitornis_unicolor = 2014.Mesitornis_unicolor]
[2015.Monias_benschi < 2014.Mesitornithidae]
[2015.Pteroclididae = 2014.Pteroclididae]
[2015.Pterocles = 2014.Pterocles]
[2015.Pterocles_bicinctus ! 2014.Pterocles_gutturalis]
[2015.nc_Pterocles ! 2014.nc_Pterocles]
[2015.Syrrhaptes_paradoxus < 2014.Pteroclididae]
[2015.Gruiformes = 2014.Gruiformes]
[2015.Gruidae = 2014.Gruidae]
[2015.Balearica_regulorum = 2014.Balearica_regulorum]
[2015.Heliornithidae < 2014.Gruiformes]
[2015.Sarothruridae < 2014.Gruiformes]
[2015.Rallidae < 2014.Gruiformes]
[2015.Aramidae < 2014.Gruiformes]
[2015.Psophiidae < 2014.Gruiformes]
[2015.Grus_canadensis < 2014.Gruidae]
[2015.Opisthocomiformes = 2014.Opisthocomiformes]
[2015.Opisthocomidae = 2014.Opisthocomidae]
[2015.Opisthocomus_hoazin = 2014.Opisthocomus_hoazin]
[2015.Cuculidae = 2014.Cuculidae]
[2015.Cuculus = 2014.Cuculus]
[2015.Cuculus_optatus ! 2014.Cuculus_canorus]
[2015.nc_Cuculus ! 2014.nc_Cuculus]
[2015.Tapera_naevia < 2014.Cuculidae]
[2015.Centropus_bengalensis < 2014.Cuculidae]
[2015.Coccyzus_melacoryphus < 2014.Cuculidae]
[2015.Tapera ! 2014.Cuculus]
[2015.Centropus ! 2014.Cuculus]
[2015.Coccyzus ! 2014.Cuculus]
[2015.Musophagidae = 2014.Musophagidae]
[2015.Tauraco = 2014.Tauraco]
[2015.Tauraco_macrorhynchus < 2014.Tauraco]
[2015.Tauraco > 2014.Tauraco_erythrolophus]
[2015.Tauraco_macrorhynchus ! 2014.Tauraco_erythrolophus]
[2015.Corythaeola_cristata < 2014.Musophagidae]
[2015.Otididae = 2014.Otididae]
[2015.Ardeotis ! 2014.Chlamydotis]
[2015.nc_Otididae ! 2014.nc_Otididae]
[2015.nc_Tauraco ! 2014.nc_Tauraco]
[2015.Phoenicopteriformes = 2014.Phoenicopteriformes]
[2015.Phoenicopterus_ruber = 2014.Phoenicopterus_ruber]
[2015.Podicipediformes = 2014.Podicipediformes]
[2015.Podicipedidae = 2014.Podicipedidae]
[2015.Rollandia_rolland ! 2014.Podiceps_cristatus]
[2015.Rollandia_rolland < 2014.Podicipedidae]
[2015.Podicipedidae > 2014.Podiceps_cristatus]
[2015.nc_Podicipedidae ! 2014.nc_Podicipedidae]
[2015.Caprimulgidae = 2014.Caprimulgidae]
[2015.Eurostopodus_macrotis < 2014.Caprimulgidae]
[2015.Caprimulgus_europaeus < 2014.Caprimulgidae]
[2015.Chordeiles_pusillus < 2014.Caprimulgidae]
[2015.Caprimulgidae > 2014.Antrostomus_carolinensis]
[2015.Nyctibiidae < 2014.Caprimulgiformes_Clade1]
[2015.Steatornithidae < 2014.Caprimulgiformes_Clade1]
[2015.Podargidae < 2014.Caprimulgiformes_Clade1]
[2015.Aegothelidae < 2014.Caprimulgiformes_Clade1]
[2015.Apodidae = 2014.Apodidae]
[2015.Chaetura = 2014.Chaetura]
[2015.Chaetura_brachyura < 2014.Chaetura]
[2015.Streptoprocne_zonaris < 2014.Apodidae]
[2015.Apodidae > 2014.Chaetura_pelagica]
[2015.Hemiprocnidae < 2014.Caprimulgiformes_Clade1]
[2015.Trochilidae = 2014.Trochilidae]
[2015.Archilochus_colubris < 2014.Trochilidae]
[2015.Phaethornis_superciliosus < 2014.Trochilidae]
[2015.Topaza_pella < 2014.Trochilidae]
[2015.Trochilidae > 2014.Calypte_anna]
[2015.Eurostopodus ! 2014.Antrostomus]
[2015.Caprimulgus ! 2014.Antrostomus]
[2015.Chordeiles ! 2014.Antrostomus]
[2015.Chaetura_brachyura ! 2014.Chaetura_pelagica]
[2015.Streptoprocne ! 2014.Chaetura]
[2015.Archilochus ! 2014.Calypte]
[2015.Phaethornis ! 2014.Calypte]
[2015.Topaza ! 2014.Calypte]
[2015.nc_Trochilidae ! 2014.nc_Trochilidae]
[2015.nc_Caprimulgidae ! 2014.nc_Caprimulgidae]
[2015.nc_Chaetura ! 2014.nc_Chaetura]
