# Supplementary material for: Verbalizing phylogenomic conflict: Representation of node congruence across competing reconstructions of the neoavian explosion
Source: PLoS Comput Biol. 2019 Feb 15;15(2):e1006493. doi: 10.1371/journal.pcbi.1006493 (PMC6395011; doi:10.1371/journal.pcbi.1006493)
Supplement: S10 File — (A) Reasoner input constraints for the 2015./2014.Neornithes alignment (excepting 2015./2014.Telluraves), with coverage locally relaxed. Includes information on run commands; and 58 instances of "no coverage". (B) Input visualization for the 2015./2014.Neornithes alignment (excepting 2015./2014.Telluraves), with coverage locally relaxed. (C) Alignment visualization for the 2015./2014.Neornithes alignment (excepting 2015./2014.Telluraves), with coverage locally relaxed. (D) Set of Maximally Informative Relations (MIR) inferred for the 2015./2014.Neornithes alignment (excepting 2015./2014.Telluraves), with coverage locally relaxed. Total = 68,208 MIR. (ZIP) [file pcbi.1006493.s010.zip › S10D-Neornithes-Excepting-Telluraves-mir.csv]

2015.Aequorlitornithes	>	2014.Aptenodytes_forsteri	deduced
2015.Aequorlitornithes	>	2014.Charadrius_vociferus	deduced
2015.Aequorlitornithes	>	2014.Egretta_garzetta	deduced
2015.Aequorlitornithes	>	2014.Fulmarus_glacialis	deduced
2015.Aequorlitornithes	>	2014.Gavia_stellata	deduced
2015.Aequorlitornithes	>	2014.Nipponia_nippon	deduced
2015.Aequorlitornithes	>	2014.Pelecanus_crispus	deduced
2015.Aequorlitornithes	>	2014.Phaethon_lepturus	deduced
2015.Aequorlitornithes	>	2014.Phalacrocorax_carbo	deduced
2015.Aequorlitornithes	>	2014.Podiceps_cristatus	deduced
2015.Aequorlitornithes	>	2014.Pygoscelis_adeliae	deduced
2015.Aequorlitornithes_Clade1	>	2014.Charadrius_vociferus	deduced
2015.Aequorlitornithes_Clade1	>	2014.Podiceps_cristatus	deduced
2015.Aequornithia	>	2014.Aptenodytes_forsteri	deduced
2015.Aequornithia	>	2014.Egretta_garzetta	deduced
2015.Aequornithia	>	2014.Fulmarus_glacialis	deduced
2015.Aequornithia	>	2014.Gavia_stellata	deduced
2015.Aequornithia	>	2014.Nipponia_nippon	deduced
2015.Aequornithia	>	2014.Pelecanus_crispus	deduced
2015.Aequornithia	>	2014.Phalacrocorax_carbo	deduced
2015.Aequornithia	>	2014.Pygoscelis_adeliae	deduced
2015.Aequornithia_Clade1	>	2014.Aptenodytes_forsteri	deduced
2015.Aequornithia_Clade1	>	2014.Egretta_garzetta	deduced
2015.Aequornithia_Clade1	>	2014.Fulmarus_glacialis	deduced
2015.Aequornithia_Clade1	>	2014.Nipponia_nippon	deduced
2015.Aequornithia_Clade1	>	2014.Pelecanus_crispus	deduced
2015.Aequornithia_Clade1	>	2014.Phalacrocorax_carbo	deduced
2015.Aequornithia_Clade1	>	2014.Pygoscelis_adeliae	deduced
2015.Anatidae	>	2014.Anas_platyrhynchos	deduced
2015.Anseriformes	>	2014.Anas_platyrhynchos	deduced
2015.Anseriformes_Clade1	>	2014.Anas_platyrhynchos	deduced
2015.Apodiformes	>	2014.Calypte_anna	deduced
2015.Apodiformes	>	2014.Chaetura_pelagica	deduced
2015.Apodiformes_Clade1	>	2014.Chaetura_pelagica	deduced
2015.Ardeae	>	2014.Aptenodytes_forsteri	deduced
2015.Ardeae	>	2014.Egretta_garzetta	deduced
2015.Ardeae	>	2014.Fulmarus_glacialis	deduced
2015.Ardeae	>	2014.Gavia_stellata	deduced
2015.Ardeae	>	2014.Nipponia_nippon	deduced
2015.Ardeae	>	2014.Pelecanus_crispus	deduced
2015.Ardeae	>	2014.Phaethon_lepturus	deduced
2015.Ardeae	>	2014.Phalacrocorax_carbo	deduced
2015.Ardeae	>	2014.Pygoscelis_adeliae	deduced
2015.Charadrii	>	2014.Charadrius_vociferus	deduced
2015.Charadriida	>	2014.Charadrius_vociferus	deduced
2015.Charadriiformes	>	2014.Charadrius_vociferus	deduced
2015.Columbaves	>	2014.Tauraco_erythrolophus	deduced
2015.Galliformes	>	2014.Meleagris_gallopavo	deduced
2015.Galliformes_Clade1	>	2014.Meleagris_gallopavo	deduced
2015.Galliformes_Clade2	>	2014.Meleagris_gallopavo	deduced
2015.Galliformes_Clade3	>	2014.Meleagris_gallopavo	deduced
2015.Galloanserae	>	2014.Anas_platyrhynchos	deduced
2015.Galloanserae	>	2014.Meleagris_gallopavo	deduced
2015.Musophagidae	>	2014.Tauraco_erythrolophus	deduced
2015.Neoaves	>	2014.Antrostomus_carolinensis	deduced
2015.Neoaves	>	2014.Aptenodytes_forsteri	deduced
2015.Neoaves	>	2014.Calypte_anna	deduced
2015.Neoaves	>	2014.Chaetura_pelagica	deduced
2015.Neoaves	>	2014.Charadrius_vociferus	deduced
2015.Neoaves	>	2014.Egretta_garzetta	deduced
2015.Neoaves	>	2014.Fulmarus_glacialis	deduced
2015.Neoaves	>	2014.Gavia_stellata	deduced
2015.Neoaves	>	2014.Nipponia_nippon	deduced
2015.Neoaves	>	2014.Pelecanus_crispus	deduced
2015.Neoaves	>	2014.Phaethon_lepturus	deduced
2015.Neoaves	>	2014.Phalacrocorax_carbo	deduced
2015.Neoaves	>	2014.Podiceps_cristatus	deduced
2015.Neoaves	>	2014.Pygoscelis_adeliae	deduced
2015.Neoaves	>	2014.Tauraco_erythrolophus	deduced
2015.Neoaves_Clade1	>	2014.Aptenodytes_forsteri	deduced
2015.Neoaves_Clade1	>	2014.Charadrius_vociferus	deduced
2015.Neoaves_Clade1	>	2014.Egretta_garzetta	deduced
2015.Neoaves_Clade1	>	2014.Fulmarus_glacialis	deduced
2015.Neoaves_Clade1	>	2014.Gavia_stellata	deduced
2015.Neoaves_Clade1	>	2014.Nipponia_nippon	deduced
2015.Neoaves_Clade1	>	2014.Pelecanus_crispus	deduced
2015.Neoaves_Clade1	>	2014.Phaethon_lepturus	deduced
2015.Neoaves_Clade1	>	2014.Phalacrocorax_carbo	deduced
2015.Neoaves_Clade1	>	2014.Podiceps_cristatus	deduced
2015.Neoaves_Clade1	>	2014.Pygoscelis_adeliae	deduced
2015.Neoaves_Clade1	>	2014.Tauraco_erythrolophus	deduced
2015.Neoaves_Clade2	>	2014.Aptenodytes_forsteri	deduced
2015.Neoaves_Clade2	>	2014.Charadrius_vociferus	deduced
2015.Neoaves_Clade2	>	2014.Egretta_garzetta	deduced
2015.Neoaves_Clade2	>	2014.Fulmarus_glacialis	deduced
2015.Neoaves_Clade2	>	2014.Gavia_stellata	deduced
2015.Neoaves_Clade2	>	2014.Nipponia_nippon	deduced
2015.Neoaves_Clade2	>	2014.Pelecanus_crispus	deduced
2015.Neoaves_Clade2	>	2014.Phaethon_lepturus	deduced
2015.Neoaves_Clade2	>	2014.Phalacrocorax_carbo	deduced
2015.Neoaves_Clade2	>	2014.Podiceps_cristatus	deduced
2015.Neoaves_Clade2	>	2014.Pygoscelis_adeliae	deduced
2015.Neoaves_Clade3	>	2014.Aptenodytes_forsteri	deduced
2015.Neoaves_Clade3	>	2014.Charadrius_vociferus	deduced
2015.Neoaves_Clade3	>	2014.Egretta_garzetta	deduced
2015.Neoaves_Clade3	>	2014.Fulmarus_glacialis	deduced
2015.Neoaves_Clade3	>	2014.Gavia_stellata	deduced
2015.Neoaves_Clade3	>	2014.Nipponia_nippon	deduced
2015.Neoaves_Clade3	>	2014.Pelecanus_crispus	deduced
2015.Neoaves_Clade3	>	2014.Phaethon_lepturus	deduced
2015.Neoaves_Clade3	>	2014.Phalacrocorax_carbo	deduced
2015.Neoaves_Clade3	>	2014.Podiceps_cristatus	deduced
2015.Neoaves_Clade3	>	2014.Pygoscelis_adeliae	deduced
2015.Neognathae	>	2014.Anas_platyrhynchos	deduced
2015.Neognathae	>	2014.Antrostomus_carolinensis	deduced
2015.Neognathae	>	2014.Aptenodytes_forsteri	deduced
2015.Neognathae	>	2014.Calypte_anna	deduced
2015.Neognathae	>	2014.Chaetura_pelagica	deduced
2015.Neognathae	>	2014.Charadrius_vociferus	deduced
2015.Neognathae	>	2014.Egretta_garzetta	deduced
2015.Neognathae	>	2014.Fulmarus_glacialis	deduced
2015.Neognathae	>	2014.Gavia_stellata	deduced
2015.Neognathae	>	2014.Meleagris_gallopavo	deduced
2015.Neognathae	>	2014.Nipponia_nippon	deduced
2015.Neognathae	>	2014.Pelecanus_crispus	deduced
2015.Neognathae	>	2014.Phaethon_lepturus	deduced
2015.Neognathae	>	2014.Phalacrocorax_carbo	deduced
2015.Neognathae	>	2014.Podiceps_cristatus	deduced
2015.Neognathae	>	2014.Pygoscelis_adeliae	deduced
2015.Neognathae	>	2014.Tauraco_erythrolophus	deduced
2015.Neornithes	>	2014.Anas_platyrhynchos	deduced
2015.Neornithes	>	2014.Antrostomus_carolinensis	deduced
2015.Neornithes	>	2014.Aptenodytes_forsteri	deduced
2015.Neornithes	>	2014.Calypte_anna	deduced
2015.Neornithes	>	2014.Chaetura_pelagica	deduced
2015.Neornithes	>	2014.Charadrius_vociferus	deduced
2015.Neornithes	>	2014.Egretta_garzetta	deduced
2015.Neornithes	>	2014.Fulmarus_glacialis	deduced
2015.Neornithes	>	2014.Gavia_stellata	deduced
2015.Neornithes	>	2014.Meleagris_gallopavo	deduced
2015.Neornithes	>	2014.Nipponia_nippon	deduced
2015.Neornithes	>	2014.Pelecanus_crispus	deduced
2015.Neornithes	>	2014.Phaethon_lepturus	deduced
2015.Neornithes	>	2014.Phalacrocorax_carbo	deduced
2015.Neornithes	>	2014.Podiceps_cristatus	deduced
2015.Neornithes	>	2014.Pygoscelis_adeliae	deduced
2015.Neornithes	>	2014.Tauraco_erythrolophus	deduced
2015.Neornithes	>	2014.Tinamus_guttatus	deduced
2015.Notopalaeognathae	>	2014.Tinamus_guttatus	deduced
2015.Novaeratitae	>	2014.Tinamus_guttatus	deduced
2015.Novaeratitae_Clade1	>	2014.Tinamus_guttatus	deduced
2015.Otidimorphae	>	2014.Tauraco_erythrolophus	deduced
2015.Palaeognathae	>	2014.Tinamus_guttatus	deduced
2015.Pelecani	>	2014.Egretta_garzetta	deduced
2015.Pelecani	>	2014.Nipponia_nippon	deduced
2015.Pelecani	>	2014.Pelecanus_crispus	deduced
2015.Pelecani	>	2014.Phalacrocorax_carbo	deduced
2015.Pelecaniformes	>	2014.Egretta_garzetta	deduced
2015.Pelecaniformes	>	2014.Nipponia_nippon	deduced
2015.Pelecaniformes	>	2014.Pelecanus_crispus	deduced
2015.Pelecanimorphae	>	2014.Egretta_garzetta	deduced
2015.Pelecanimorphae	>	2014.Nipponia_nippon	deduced
2015.Pelecanimorphae	>	2014.Pelecanus_crispus	deduced
2015.Pelecanimorphae	>	2014.Phalacrocorax_carbo	deduced
2015.Pelecanoidea	>	2014.Egretta_garzetta	deduced
2015.Pelecanoidea	>	2014.Pelecanus_crispus	deduced
2015.Pelecanoidea_Clade1	>	2014.Pelecanus_crispus	deduced
2015.Pelecanoidea_Clade2	>	2014.Pelecanus_crispus	deduced
2015.Phaethontimorphae	>	2014.Phaethon_lepturus	deduced
2015.Phoenicopterimorphae	>	2014.Podiceps_cristatus	deduced
2015.Procellariiformes	>	2014.Fulmarus_glacialis	deduced
2015.Procellariiformes_Clade1	>	2014.Fulmarus_glacialis	deduced
2015.Procellariiformes_Clade2	>	2014.Fulmarus_glacialis	deduced
2015.Procellariiformes_Clade3	>	2014.Fulmarus_glacialis	deduced
2015.Procellariimorphae	>	2014.Aptenodytes_forsteri	deduced
2015.Procellariimorphae	>	2014.Fulmarus_glacialis	deduced
2015.Procellariimorphae	>	2014.Pygoscelis_adeliae	deduced
2015.Strisores	>	2014.Antrostomus_carolinensis	deduced
2015.Strisores	>	2014.Calypte_anna	deduced
2015.Strisores	>	2014.Chaetura_pelagica	deduced
2015.Strisores_Clade1	>	2014.Calypte_anna	deduced
2015.Strisores_Clade1	>	2014.Chaetura_pelagica	deduced
2015.Strisores_Clade2	>	2014.Calypte_anna	deduced
2015.Strisores_Clade2	>	2014.Chaetura_pelagica	deduced
2015.Strisores_Clade3	>	2014.Calypte_anna	deduced
2015.Strisores_Clade3	>	2014.Chaetura_pelagica	deduced
2015.Suliformes	>	2014.Phalacrocorax_carbo	deduced
2015.Suliformes_Clade1	>	2014.Phalacrocorax_carbo	deduced
2015.Suliformes_Clade2	>	2014.Phalacrocorax_carbo	deduced
2015.Tinamidae	>	2014.Tinamus_guttatus	deduced
2015.Aegotheles	!	2014.Aequornithia	inferred
2015.Aegotheles	!	2014.Aequornithia_Clade1	inferred
2015.Aegotheles	!	2014.Anas	inferred
2015.Aegotheles	!	2014.Anas_platyrhynchos	inferred
2015.Aegotheles	!	2014.Anatidae	inferred
2015.Aegotheles	!	2014.Anseriformes	inferred
2015.Aegotheles	!	2014.Antrostomus	inferred
2015.Aegotheles	!	2014.Antrostomus_carolinensis	inferred
2015.Aegotheles	!	2014.Apodidae	inferred
2015.Aegotheles	!	2014.Aptenodytes	inferred
2015.Aegotheles	!	2014.Aptenodytes_forsteri	inferred
2015.Aegotheles	!	2014.Ardeae	inferred
2015.Aegotheles	!	2014.Ardeidae	inferred
2015.Aegotheles	!	2014.Balearica	inferred
2015.Aegotheles	!	2014.Balearica_regulorum	inferred
2015.Aegotheles	!	2014.Calypte	inferred
2015.Aegotheles	!	2014.Calypte_anna	inferred
2015.Aegotheles	!	2014.Caprimulgidae	inferred
2015.Aegotheles	<	2014.Caprimulgiformes	inferred
2015.Aegotheles	<	2014.Caprimulgiformes_Clade1	inferred
2015.Aegotheles	<	2014.Caprimulgimorphae	inferred
2015.Aegotheles	!	2014.Chaetura	inferred
2015.Aegotheles	!	2014.Chaetura_pelagica	inferred
2015.Aegotheles	!	2014.Charadriidae	inferred
2015.Aegotheles	!	2014.Charadriiformes	inferred
2015.Aegotheles	!	2014.Charadrius	inferred
2015.Aegotheles	!	2014.Charadrius_vociferus	inferred
2015.Aegotheles	!	2014.Chlamydotis	inferred
2015.Aegotheles	!	2014.Chlamydotis_macqueenii	inferred
2015.Aegotheles	!	2014.Columba	inferred
2015.Aegotheles	!	2014.Columba_livia	inferred
2015.Aegotheles	!	2014.Columbea	inferred
2015.Aegotheles	!	2014.Columbidae	inferred
2015.Aegotheles	!	2014.Columbiformes	inferred
2015.Aegotheles	!	2014.Columbimorphae	inferred
2015.Aegotheles	!	2014.Columbimorphae_Clade1	inferred
2015.Aegotheles	!	2014.Cuculidae	inferred
2015.Aegotheles	!	2014.Cuculiformes	inferred
2015.Aegotheles	!	2014.Cuculus	inferred
2015.Aegotheles	!	2014.Cuculus_canorus	inferred
2015.Aegotheles	!	2014.Cursorimorphae	inferred
2015.Aegotheles	!	2014.Egretta	inferred
2015.Aegotheles	!	2014.Egretta_garzetta	inferred
2015.Aegotheles	!	2014.Eurypyga	inferred
2015.Aegotheles	!	2014.Eurypyga_helias	inferred
2015.Aegotheles	!	2014.Eurypygidae	inferred
2015.Aegotheles	!	2014.Eurypygiformes	inferred
2015.Aegotheles	!	2014.Fulmarus	inferred
2015.Aegotheles	!	2014.Fulmarus_glacialis	inferred
2015.Aegotheles	!	2014.Galliformes	inferred
2015.Aegotheles	!	2014.Galloanseres	inferred
2015.Aegotheles	!	2014.Gallus	inferred
2015.Aegotheles	!	2014.Gallus_gallus	inferred
2015.Aegotheles	!	2014.Gavia	inferred
2015.Aegotheles	!	2014.Gavia_stellata	inferred
2015.Aegotheles	!	2014.Gaviidae	inferred
2015.Aegotheles	!	2014.Gaviiformes	inferred
2015.Aegotheles	!	2014.Gaviimorphae	inferred
2015.Aegotheles	!	2014.Gruidae	inferred
2015.Aegotheles	!	2014.Gruiformes	inferred
2015.Aegotheles	!	2014.Meleagris	inferred
2015.Aegotheles	!	2014.Meleagris_gallopavo	inferred
2015.Aegotheles	!	2014.Mesitornis	inferred
2015.Aegotheles	!	2014.Mesitornis_unicolor	inferred
2015.Aegotheles	!	2014.Mesitornithidae	inferred
2015.Aegotheles	!	2014.Mesitornithiformes	inferred
2015.Aegotheles	!	2014.Musophagidae	inferred
2015.Aegotheles	!	2014.Musophagiformes	inferred
2015.Aegotheles	<	2014.Neoaves	inferred
2015.Aegotheles	<	2014.Neognathae	inferred
2015.Aegotheles	<	2014.Neornithes	inferred
2015.Aegotheles	!	2014.Nipponia	inferred
2015.Aegotheles	!	2014.Nipponia_nippon	inferred
2015.Aegotheles	!	2014.Opisthocomidae	inferred
2015.Aegotheles	!	2014.Opisthocomiformes	inferred
2015.Aegotheles	!	2014.Opisthocomus	inferred
2015.Aegotheles	!	2014.Opisthocomus_hoazin	inferred
2015.Aegotheles	!	2014.Otididae	inferred
2015.Aegotheles	!	2014.Otidiformes	inferred
2015.Aegotheles	!	2014.Otidimorphae	inferred
2015.Aegotheles	!	2014.Otidimorphae_Clade1	inferred
2015.Aegotheles	!	2014.Palaeognathae	inferred
2015.Aegotheles	<	2014.Passerea	inferred
2015.Aegotheles	!	2014.Passerea_Clade1	inferred
2015.Aegotheles	!	2014.Passerea_Clade2	inferred
2015.Aegotheles	!	2014.Passerea_Clade3	inferred
2015.Aegotheles	<	2014.Passerea_Clade4	inferred
2015.Aegotheles	!	2014.Pelecanidae	inferred
2015.Aegotheles	!	2014.Pelecaniformes	inferred
2015.Aegotheles	!	2014.Pelecaniformes_Clade1	inferred
2015.Aegotheles	!	2014.Pelecaniformes_Clade2	inferred
2015.Aegotheles	!	2014.Pelecanimorphae	inferred
2015.Aegotheles	!	2014.Pelecanus	inferred
2015.Aegotheles	!	2014.Pelecanus_crispus	inferred
2015.Aegotheles	!	2014.Phaethon	inferred
2015.Aegotheles	!	2014.Phaethon_lepturus	inferred
2015.Aegotheles	!	2014.Phaethontidae	inferred
2015.Aegotheles	!	2014.Phaethontiformes	inferred
2015.Aegotheles	!	2014.Phaethontimorphae	inferred
2015.Aegotheles	!	2014.Phalacrocoracidae	inferred
2015.Aegotheles	!	2014.Phalacrocorax	inferred
2015.Aegotheles	!	2014.Phalacrocorax_carbo	inferred
2015.Aegotheles	!	2014.Phasianidae	inferred
2015.Aegotheles	!	2014.Phoenicopteridae	inferred
2015.Aegotheles	!	2014.Phoenicopteriformes	inferred
2015.Aegotheles	!	2014.Phoenicopterimorphae	inferred
2015.Aegotheles	!	2014.Phoenicopterus	inferred
2015.Aegotheles	!	2014.Phoenicopterus_ruber	inferred
2015.Aegotheles	!	2014.Podiceps	inferred
2015.Aegotheles	!	2014.Podiceps_cristatus	inferred
2015.Aegotheles	!	2014.Podicipedidae	inferred
2015.Aegotheles	!	2014.Podicipediformes	inferred
2015.Aegotheles	!	2014.Procellariidae	inferred
2015.Aegotheles	!	2014.Procellariiformes	inferred
2015.Aegotheles	!	2014.Procellariimorphae	inferred
2015.Aegotheles	!	2014.Pterocles	inferred
2015.Aegotheles	!	2014.Pterocles_gutturalis	inferred
2015.Aegotheles	!	2014.Pteroclididae	inferred
2015.Aegotheles	!	2014.Pterocliformes	inferred
2015.Aegotheles	!	2014.Pygoscelis	inferred
2015.Aegotheles	!	2014.Pygoscelis_adeliae	inferred
2015.Aegotheles	!	2014.Spheniscidae	inferred
2015.Aegotheles	!	2014.Sphenisciformes	inferred
2015.Aegotheles	!	2014.Struthio	inferred
2015.Aegotheles	!	2014.Struthio_camelus	inferred
2015.Aegotheles	!	2014.Struthionidae	inferred
2015.Aegotheles	!	2014.Struthioniformes	inferred
2015.Aegotheles	!	2014.Tauraco	inferred
2015.Aegotheles	!	2014.Tauraco_erythrolophus	inferred
2015.Aegotheles	!	2014.Telluraves	inferred
2015.Aegotheles	!	2014.Threskiornithidae	inferred
2015.Aegotheles	!	2014.Tinamidae	inferred
2015.Aegotheles	!	2014.Tinamiformes	inferred
2015.Aegotheles	!	2014.Tinamus	inferred
2015.Aegotheles	!	2014.Tinamus_guttatus	inferred
2015.Aegotheles	!	2014.Trochilidae	inferred
2015.Aegotheles	{=	>	<	!	><}	2014.nc_Anas	inferred
2015.Aegotheles	{=	>	<	!	><}	2014.nc_Anatidae	inferred
2015.Aegotheles	{=	>	<	!	><}	2014.nc_Anseriformes	inferred
2015.Aegotheles	{=	>	<	!	><}	2014.nc_Apodidae	inferred
2015.Aegotheles	{=	>	<	!	><}	2014.nc_Ardeidae	inferred
2015.Aegotheles	{=	>	<	!	><}	2014.nc_Caprimulgidae	inferred
2015.Aegotheles	{=	>	<	!	><}	2014.nc_Caprimulgiformes_Clade1	inferred
2015.Aegotheles	{=	>	<	!	><}	2014.nc_Chaetura	inferred
2015.Aegotheles	{=	>	<	!	><}	2014.nc_Charadriiformes	inferred
2015.Aegotheles	{=	>	<	!	><}	2014.nc_Charadrius	inferred
2015.Aegotheles	{=	>	<	!	><}	2014.nc_Columbidae	inferred
2015.Aegotheles	{=	>	<	!	><}	2014.nc_Cuculidae	inferred
2015.Aegotheles	{=	>	<	!	><}	2014.nc_Cuculus	inferred
2015.Aegotheles	{=	>	<	!	><}	2014.nc_Fulmarus	inferred
2015.Aegotheles	{=	>	<	!	><}	2014.nc_Galliformes	inferred
2015.Aegotheles	{=	>	<	!	><}	2014.nc_Gavia	inferred
2015.Aegotheles	{=	>	<	!	><}	2014.nc_Gruidae	inferred
2015.Aegotheles	{=	>	<	!	><}	2014.nc_Gruiformes	inferred
2015.Aegotheles	{=	>	<	!	><}	2014.nc_Mesitornithidae	inferred
2015.Aegotheles	{=	>	<	!	><}	2014.nc_Musophagidae	inferred
2015.Aegotheles	{=	>	<	!	><}	2014.nc_Otididae	inferred
2015.Aegotheles	{=	>	<	!	><}	2014.nc_Palaeognathae	inferred
2015.Aegotheles	{=	>	<	!	><}	2014.nc_Pelecaniformes	inferred
2015.Aegotheles	{=	>	<	!	><}	2014.nc_Pelecanimorphae	inferred
2015.Aegotheles	{=	>	<	!	><}	2014.nc_Pelecanus	inferred
2015.Aegotheles	{=	>	<	!	><}	2014.nc_Phaethon	inferred
2015.Aegotheles	{=	>	<	!	><}	2014.nc_Phalacrocorax	inferred
2015.Aegotheles	{=	>	<	!	><}	2014.nc_Phasianidae	inferred
2015.Aegotheles	{=	>	<	!	><}	2014.nc_Podicipedidae	inferred
2015.Aegotheles	{=	>	<	!	><}	2014.nc_Procellariiformes	inferred
2015.Aegotheles	{=	>	<	!	><}	2014.nc_Pterocles	inferred
2015.Aegotheles	{=	>	<	!	><}	2014.nc_Pteroclididae	inferred
2015.Aegotheles	{=	>	<	!	><}	2014.nc_Spheniscidae	inferred
2015.Aegotheles	{=	>	<	!	><}	2014.nc_Tauraco	inferred
2015.Aegotheles	{=	>	<	!	><}	2014.nc_Threskiornithidae	inferred
2015.Aegotheles	{=	>	<	!	><}	2014.nc_Tinamidae	inferred
2015.Aegotheles	{=	>	<	!	><}	2014.nc_Tinamus	inferred
2015.Aegotheles	{=	>	<	!	><}	2014.nc_Trochilidae	inferred
2015.Aegotheles_insignis	!	2014.Aequornithia	inferred
2015.Aegotheles_insignis	!	2014.Aequornithia_Clade1	inferred
2015.Aegotheles_insignis	!	2014.Anas	inferred
2015.Aegotheles_insignis	!	2014.Anas_platyrhynchos	inferred
2015.Aegotheles_insignis	!	2014.Anatidae	inferred
2015.Aegotheles_insignis	!	2014.Anseriformes	inferred
2015.Aegotheles_insignis	!	2014.Antrostomus	inferred
2015.Aegotheles_insignis	!	2014.Antrostomus_carolinensis	inferred
2015.Aegotheles_insignis	!	2014.Apodidae	inferred
2015.Aegotheles_insignis	!	2014.Aptenodytes	inferred
2015.Aegotheles_insignis	!	2014.Aptenodytes_forsteri	inferred
2015.Aegotheles_insignis	!	2014.Ardeae	inferred
2015.Aegotheles_insignis	!	2014.Ardeidae	inferred
2015.Aegotheles_insignis	!	2014.Balearica	inferred
2015.Aegotheles_insignis	!	2014.Balearica_regulorum	inferred
2015.Aegotheles_insignis	!	2014.Calypte	inferred
2015.Aegotheles_insignis	!	2014.Calypte_anna	inferred
2015.Aegotheles_insignis	!	2014.Caprimulgidae	inferred
2015.Aegotheles_insignis	<	2014.Caprimulgiformes	inferred
2015.Aegotheles_insignis	<	2014.Caprimulgiformes_Clade1	inferred
2015.Aegotheles_insignis	<	2014.Caprimulgimorphae	inferred
2015.Aegotheles_insignis	!	2014.Chaetura	inferred
2015.Aegotheles_insignis	!	2014.Chaetura_pelagica	inferred
2015.Aegotheles_insignis	!	2014.Charadriidae	inferred
2015.Aegotheles_insignis	!	2014.Charadriiformes	inferred
2015.Aegotheles_insignis	!	2014.Charadrius	inferred
2015.Aegotheles_insignis	!	2014.Charadrius_vociferus	inferred
2015.Aegotheles_insignis	!	2014.Chlamydotis	inferred
2015.Aegotheles_insignis	!	2014.Chlamydotis_macqueenii	inferred
2015.Aegotheles_insignis	!	2014.Columba	inferred
2015.Aegotheles_insignis	!	2014.Columba_livia	inferred
2015.Aegotheles_insignis	!	2014.Columbea	inferred
2015.Aegotheles_insignis	!	2014.Columbidae	inferred
2015.Aegotheles_insignis	!	2014.Columbiformes	inferred
2015.Aegotheles_insignis	!	2014.Columbimorphae	inferred
2015.Aegotheles_insignis	!	2014.Columbimorphae_Clade1	inferred
2015.Aegotheles_insignis	!	2014.Cuculidae	inferred
2015.Aegotheles_insignis	!	2014.Cuculiformes	inferred
2015.Aegotheles_insignis	!	2014.Cuculus	inferred
2015.Aegotheles_insignis	!	2014.Cuculus_canorus	inferred
2015.Aegotheles_insignis	!	2014.Cursorimorphae	inferred
2015.Aegotheles_insignis	!	2014.Egretta	inferred
2015.Aegotheles_insignis	!	2014.Egretta_garzetta	inferred
2015.Aegotheles_insignis	!	2014.Eurypyga	inferred
2015.Aegotheles_insignis	!	2014.Eurypyga_helias	inferred
2015.Aegotheles_insignis	!	2014.Eurypygidae	inferred
2015.Aegotheles_insignis	!	2014.Eurypygiformes	inferred
2015.Aegotheles_insignis	!	2014.Fulmarus	inferred
2015.Aegotheles_insignis	!	2014.Fulmarus_glacialis	inferred
2015.Aegotheles_insignis	!	2014.Galliformes	inferred
2015.Aegotheles_insignis	!	2014.Galloanseres	inferred
2015.Aegotheles_insignis	!	2014.Gallus	inferred
2015.Aegotheles_insignis	!	2014.Gallus_gallus	inferred
2015.Aegotheles_insignis	!	2014.Gavia	inferred
2015.Aegotheles_insignis	!	2014.Gavia_stellata	inferred
2015.Aegotheles_insignis	!	2014.Gaviidae	inferred
2015.Aegotheles_insignis	!	2014.Gaviiformes	inferred
2015.Aegotheles_insignis	!	2014.Gaviimorphae	inferred
2015.Aegotheles_insignis	!	2014.Gruidae	inferred
2015.Aegotheles_insignis	!	2014.Gruiformes	inferred
2015.Aegotheles_insignis	!	2014.Meleagris	inferred
2015.Aegotheles_insignis	!	2014.Meleagris_gallopavo	inferred
2015.Aegotheles_insignis	!	2014.Mesitornis	inferred
2015.Aegotheles_insignis	!	2014.Mesitornis_unicolor	inferred
2015.Aegotheles_insignis	!	2014.Mesitornithidae	inferred
2015.Aegotheles_insignis	!	2014.Mesitornithiformes	inferred
2015.Aegotheles_insignis	!	2014.Musophagidae	inferred
2015.Aegotheles_insignis	!	2014.Musophagiformes	inferred
2015.Aegotheles_insignis	<	2014.Neoaves	inferred
2015.Aegotheles_insignis	<	2014.Neognathae	inferred
2015.Aegotheles_insignis	<	2014.Neornithes	inferred
2015.Aegotheles_insignis	!	2014.Nipponia	inferred
2015.Aegotheles_insignis	!	2014.Nipponia_nippon	inferred
2015.Aegotheles_insignis	!	2014.Opisthocomidae	inferred
2015.Aegotheles_insignis	!	2014.Opisthocomiformes	inferred
2015.Aegotheles_insignis	!	2014.Opisthocomus	inferred
2015.Aegotheles_insignis	!	2014.Opisthocomus_hoazin	inferred
2015.Aegotheles_insignis	!	2014.Otididae	inferred
2015.Aegotheles_insignis	!	2014.Otidiformes	inferred
2015.Aegotheles_insignis	!	2014.Otidimorphae	inferred
2015.Aegotheles_insignis	!	2014.Otidimorphae_Clade1	inferred
2015.Aegotheles_insignis	!	2014.Palaeognathae	inferred
2015.Aegotheles_insignis	<	2014.Passerea	inferred
2015.Aegotheles_insignis	!	2014.Passerea_Clade1	inferred
2015.Aegotheles_insignis	!	2014.Passerea_Clade2	inferred
2015.Aegotheles_insignis	!	2014.Passerea_Clade3	inferred
2015.Aegotheles_insignis	<	2014.Passerea_Clade4	inferred
2015.Aegotheles_insignis	!	2014.Pelecanidae	inferred
2015.Aegotheles_insignis	!	2014.Pelecaniformes	inferred
2015.Aegotheles_insignis	!	2014.Pelecaniformes_Clade1	inferred
2015.Aegotheles_insignis	!	2014.Pelecaniformes_Clade2	inferred
2015.Aegotheles_insignis	!	2014.Pelecanimorphae	inferred
2015.Aegotheles_insignis	!	2014.Pelecanus	inferred
2015.Aegotheles_insignis	!	2014.Pelecanus_crispus	inferred
2015.Aegotheles_insignis	!	2014.Phaethon	inferred
2015.Aegotheles_insignis	!	2014.Phaethon_lepturus	inferred
2015.Aegotheles_insignis	!	2014.Phaethontidae	inferred
2015.Aegotheles_insignis	!	2014.Phaethontiformes	inferred
2015.Aegotheles_insignis	!	2014.Phaethontimorphae	inferred
2015.Aegotheles_insignis	!	2014.Phalacrocoracidae	inferred
2015.Aegotheles_insignis	!	2014.Phalacrocorax	inferred
2015.Aegotheles_insignis	!	2014.Phalacrocorax_carbo	inferred
2015.Aegotheles_insignis	!	2014.Phasianidae	inferred
2015.Aegotheles_insignis	!	2014.Phoenicopteridae	inferred
2015.Aegotheles_insignis	!	2014.Phoenicopteriformes	inferred
2015.Aegotheles_insignis	!	2014.Phoenicopterimorphae	inferred
2015.Aegotheles_insignis	!	2014.Phoenicopterus	inferred
2015.Aegotheles_insignis	!	2014.Phoenicopterus_ruber	inferred
2015.Aegotheles_insignis	!	2014.Podiceps	inferred
2015.Aegotheles_insignis	!	2014.Podiceps_cristatus	inferred
2015.Aegotheles_insignis	!	2014.Podicipedidae	inferred
2015.Aegotheles_insignis	!	2014.Podicipediformes	inferred
2015.Aegotheles_insignis	!	2014.Procellariidae	inferred
2015.Aegotheles_insignis	!	2014.Procellariiformes	inferred
2015.Aegotheles_insignis	!	2014.Procellariimorphae	inferred
2015.Aegotheles_insignis	!	2014.Pterocles	inferred
2015.Aegotheles_insignis	!	2014.Pterocles_gutturalis	inferred
2015.Aegotheles_insignis	!	2014.Pteroclididae	inferred
2015.Aegotheles_insignis	!	2014.Pterocliformes	inferred
2015.Aegotheles_insignis	!	2014.Pygoscelis	inferred
2015.Aegotheles_insignis	!	2014.Pygoscelis_adeliae	inferred
2015.Aegotheles_insignis	!	2014.Spheniscidae	inferred
2015.Aegotheles_insignis	!	2014.Sphenisciformes	inferred
2015.Aegotheles_insignis	!	2014.Struthio	inferred
2015.Aegotheles_insignis	!	2014.Struthio_camelus	inferred
2015.Aegotheles_insignis	!	2014.Struthionidae	inferred
2015.Aegotheles_insignis	!	2014.Struthioniformes	inferred
2015.Aegotheles_insignis	!	2014.Tauraco	inferred
2015.Aegotheles_insignis	!	2014.Tauraco_erythrolophus	inferred
2015.Aegotheles_insignis	!	2014.Telluraves	inferred
2015.Aegotheles_insignis	!	2014.Threskiornithidae	inferred
2015.Aegotheles_insignis	!	2014.Tinamidae	inferred
2015.Aegotheles_insignis	!	2014.Tinamiformes	inferred
2015.Aegotheles_insignis	!	2014.Tinamus	inferred
2015.Aegotheles_insignis	!	2014.Tinamus_guttatus	inferred
2015.Aegotheles_insignis	!	2014.Trochilidae	inferred
2015.Aegotheles_insignis	{=	>	<	!	><}	2014.nc_Anas	inferred
2015.Aegotheles_insignis	{=	>	<	!	><}	2014.nc_Anatidae	inferred
2015.Aegotheles_insignis	{=	>	<	!	><}	2014.nc_Anseriformes	inferred
2015.Aegotheles_insignis	{=	>	<	!	><}	2014.nc_Apodidae	inferred
2015.Aegotheles_insignis	{=	>	<	!	><}	2014.nc_Ardeidae	inferred
2015.Aegotheles_insignis	{=	>	<	!	><}	2014.nc_Caprimulgidae	inferred
2015.Aegotheles_insignis	{=	>	<	!	><}	2014.nc_Caprimulgiformes_Clade1	inferred
2015.Aegotheles_insignis	{=	>	<	!	><}	2014.nc_Chaetura	inferred
2015.Aegotheles_insignis	{=	>	<	!	><}	2014.nc_Charadriiformes	inferred
2015.Aegotheles_insignis	{=	>	<	!	><}	2014.nc_Charadrius	inferred
2015.Aegotheles_insignis	{=	>	<	!	><}	2014.nc_Columbidae	inferred
2015.Aegotheles_insignis	{=	>	<	!	><}	2014.nc_Cuculidae	inferred
2015.Aegotheles_insignis	{=	>	<	!	><}	2014.nc_Cuculus	inferred
2015.Aegotheles_insignis	{=	>	<	!	><}	2014.nc_Fulmarus	inferred
2015.Aegotheles_insignis	{=	>	<	!	><}	2014.nc_Galliformes	inferred
2015.Aegotheles_insignis	{=	>	<	!	><}	2014.nc_Gavia	inferred
2015.Aegotheles_insignis	{=	>	<	!	><}	2014.nc_Gruidae	inferred
2015.Aegotheles_insignis	{=	>	<	!	><}	2014.nc_Gruiformes	inferred
2015.Aegotheles_insignis	{=	>	<	!	><}	2014.nc_Mesitornithidae	inferred
2015.Aegotheles_insignis	{=	>	<	!	><}	2014.nc_Musophagidae	inferred
2015.Aegotheles_insignis	{=	>	<	!	><}	2014.nc_Otididae	inferred
2015.Aegotheles_insignis	{=	>	<	!	><}	2014.nc_Palaeognathae	inferred
2015.Aegotheles_insignis	{=	>	<	!	><}	2014.nc_Pelecaniformes	inferred
2015.Aegotheles_insignis	{=	>	<	!	><}	2014.nc_Pelecanimorphae	inferred
2015.Aegotheles_insignis	{=	>	<	!	><}	2014.nc_Pelecanus	inferred
2015.Aegotheles_insignis	{=	>	<	!	><}	2014.nc_Phaethon	inferred
2015.Aegotheles_insignis	{=	>	<	!	><}	2014.nc_Phalacrocorax	inferred
2015.Aegotheles_insignis	{=	>	<	!	><}	2014.nc_Phasianidae	inferred
2015.Aegotheles_insignis	{=	>	<	!	><}	2014.nc_Podicipedidae	inferred
2015.Aegotheles_insignis	{=	>	<	!	><}	2014.nc_Procellariiformes	inferred
2015.Aegotheles_insignis	{=	>	<	!	><}	2014.nc_Pterocles	inferred
2015.Aegotheles_insignis	{=	>	<	!	><}	2014.nc_Pteroclididae	inferred
2015.Aegotheles_insignis	{=	>	<	!	><}	2014.nc_Spheniscidae	inferred
2015.Aegotheles_insignis	{=	>	<	!	><}	2014.nc_Tauraco	inferred
2015.Aegotheles_insignis	{=	>	<	!	><}	2014.nc_Threskiornithidae	inferred
2015.Aegotheles_insignis	{=	>	<	!	><}	2014.nc_Tinamidae	inferred
2015.Aegotheles_insignis	{=	>	<	!	><}	2014.nc_Tinamus	inferred
2015.Aegotheles_insignis	{=	>	<	!	><}	2014.nc_Trochilidae	inferred
2015.Aegothelidae	!	2014.Aequornithia	inferred
2015.Aegothelidae	!	2014.Aequornithia_Clade1	inferred
2015.Aegothelidae	!	2014.Anas	inferred
2015.Aegothelidae	!	2014.Anas_platyrhynchos	inferred
2015.Aegothelidae	!	2014.Anatidae	inferred
2015.Aegothelidae	!	2014.Anseriformes	inferred
2015.Aegothelidae	!	2014.Antrostomus	inferred
2015.Aegothelidae	!	2014.Antrostomus_carolinensis	inferred
2015.Aegothelidae	!	2014.Apodidae	inferred
2015.Aegothelidae	!	2014.Aptenodytes	inferred
2015.Aegothelidae	!	2014.Aptenodytes_forsteri	inferred
2015.Aegothelidae	!	2014.Ardeae	inferred
2015.Aegothelidae	!	2014.Ardeidae	inferred
2015.Aegothelidae	!	2014.Balearica	inferred
2015.Aegothelidae	!	2014.Balearica_regulorum	inferred
2015.Aegothelidae	!	2014.Calypte	inferred
2015.Aegothelidae	!	2014.Calypte_anna	inferred
2015.Aegothelidae	!	2014.Caprimulgidae	inferred
2015.Aegothelidae	<	2014.Caprimulgiformes	inferred
2015.Aegothelidae	<	2014.Caprimulgimorphae	inferred
2015.Aegothelidae	!	2014.Chaetura	inferred
2015.Aegothelidae	!	2014.Chaetura_pelagica	inferred
2015.Aegothelidae	!	2014.Charadriidae	inferred
2015.Aegothelidae	!	2014.Charadriiformes	inferred
2015.Aegothelidae	!	2014.Charadrius	inferred
2015.Aegothelidae	!	2014.Charadrius_vociferus	inferred
2015.Aegothelidae	!	2014.Chlamydotis	inferred
2015.Aegothelidae	!	2014.Chlamydotis_macqueenii	inferred
2015.Aegothelidae	!	2014.Columba	inferred
2015.Aegothelidae	!	2014.Columba_livia	inferred
2015.Aegothelidae	!	2014.Columbea	inferred
2015.Aegothelidae	!	2014.Columbidae	inferred
2015.Aegothelidae	!	2014.Columbiformes	inferred
2015.Aegothelidae	!	2014.Columbimorphae	inferred
2015.Aegothelidae	!	2014.Columbimorphae_Clade1	inferred
2015.Aegothelidae	!	2014.Cuculidae	inferred
2015.Aegothelidae	!	2014.Cuculiformes	inferred
2015.Aegothelidae	!	2014.Cuculus	inferred
2015.Aegothelidae	!	2014.Cuculus_canorus	inferred
2015.Aegothelidae	!	2014.Cursorimorphae	inferred
2015.Aegothelidae	!	2014.Egretta	inferred
2015.Aegothelidae	!	2014.Egretta_garzetta	inferred
2015.Aegothelidae	!	2014.Eurypyga	inferred
2015.Aegothelidae	!	2014.Eurypyga_helias	inferred
2015.Aegothelidae	!	2014.Eurypygidae	inferred
2015.Aegothelidae	!	2014.Eurypygiformes	inferred
2015.Aegothelidae	!	2014.Fulmarus	inferred
2015.Aegothelidae	!	2014.Fulmarus_glacialis	inferred
2015.Aegothelidae	!	2014.Galliformes	inferred
2015.Aegothelidae	!	2014.Galloanseres	inferred
2015.Aegothelidae	!	2014.Gallus	inferred
2015.Aegothelidae	!	2014.Gallus_gallus	inferred
2015.Aegothelidae	!	2014.Gavia	inferred
2015.Aegothelidae	!	2014.Gavia_stellata	inferred
2015.Aegothelidae	!	2014.Gaviidae	inferred
2015.Aegothelidae	!	2014.Gaviiformes	inferred
2015.Aegothelidae	!	2014.Gaviimorphae	inferred
2015.Aegothelidae	!	2014.Gruidae	inferred
2015.Aegothelidae	!	2014.Gruiformes	inferred
2015.Aegothelidae	!	2014.Meleagris	inferred
2015.Aegothelidae	!	2014.Meleagris_gallopavo	inferred
2015.Aegothelidae	!	2014.Mesitornis	inferred
2015.Aegothelidae	!	2014.Mesitornis_unicolor	inferred
2015.Aegothelidae	!	2014.Mesitornithidae	inferred
2015.Aegothelidae	!	2014.Mesitornithiformes	inferred
2015.Aegothelidae	!	2014.Musophagidae	inferred
2015.Aegothelidae	!	2014.Musophagiformes	inferred
2015.Aegothelidae	<	2014.Neoaves	inferred
2015.Aegothelidae	<	2014.Neognathae	inferred
2015.Aegothelidae	<	2014.Neornithes	inferred
2015.Aegothelidae	!	2014.Nipponia	inferred
2015.Aegothelidae	!	2014.Nipponia_nippon	inferred
2015.Aegothelidae	!	2014.Opisthocomidae	inferred
2015.Aegothelidae	!	2014.Opisthocomiformes	inferred
2015.Aegothelidae	!	2014.Opisthocomus	inferred
2015.Aegothelidae	!	2014.Opisthocomus_hoazin	inferred
2015.Aegothelidae	!	2014.Otididae	inferred
2015.Aegothelidae	!	2014.Otidiformes	inferred
2015.Aegothelidae	!	2014.Otidimorphae	inferred
2015.Aegothelidae	!	2014.Otidimorphae_Clade1	inferred
2015.Aegothelidae	!	2014.Palaeognathae	inferred
2015.Aegothelidae	<	2014.Passerea	inferred
2015.Aegothelidae	!	2014.Passerea_Clade1	inferred
2015.Aegothelidae	!	2014.Passerea_Clade2	inferred
2015.Aegothelidae	!	2014.Passerea_Clade3	inferred
2015.Aegothelidae	<	2014.Passerea_Clade4	inferred
2015.Aegothelidae	!	2014.Pelecanidae	inferred
2015.Aegothelidae	!	2014.Pelecaniformes	inferred
2015.Aegothelidae	!	2014.Pelecaniformes_Clade1	inferred
2015.Aegothelidae	!	2014.Pelecaniformes_Clade2	inferred
2015.Aegothelidae	!	2014.Pelecanimorphae	inferred
2015.Aegothelidae	!	2014.Pelecanus	inferred
2015.Aegothelidae	!	2014.Pelecanus_crispus	inferred
2015.Aegothelidae	!	2014.Phaethon	inferred
2015.Aegothelidae	!	2014.Phaethon_lepturus	inferred
2015.Aegothelidae	!	2014.Phaethontidae	inferred
2015.Aegothelidae	!	2014.Phaethontiformes	inferred
2015.Aegothelidae	!	2014.Phaethontimorphae	inferred
2015.Aegothelidae	!	2014.Phalacrocoracidae	inferred
2015.Aegothelidae	!	2014.Phalacrocorax	inferred
2015.Aegothelidae	!	2014.Phalacrocorax_carbo	inferred
2015.Aegothelidae	!	2014.Phasianidae	inferred
2015.Aegothelidae	!	2014.Phoenicopteridae	inferred
2015.Aegothelidae	!	2014.Phoenicopteriformes	inferred
2015.Aegothelidae	!	2014.Phoenicopterimorphae	inferred
2015.Aegothelidae	!	2014.Phoenicopterus	inferred
2015.Aegothelidae	!	2014.Phoenicopterus_ruber	inferred
2015.Aegothelidae	!	2014.Podiceps	inferred
2015.Aegothelidae	!	2014.Podiceps_cristatus	inferred
2015.Aegothelidae	!	2014.Podicipedidae	inferred
2015.Aegothelidae	!	2014.Podicipediformes	inferred
2015.Aegothelidae	!	2014.Procellariidae	inferred
2015.Aegothelidae	!	2014.Procellariiformes	inferred
2015.Aegothelidae	!	2014.Procellariimorphae	inferred
2015.Aegothelidae	!	2014.Pterocles	inferred
2015.Aegothelidae	!	2014.Pterocles_gutturalis	inferred
2015.Aegothelidae	!	2014.Pteroclididae	inferred
2015.Aegothelidae	!	2014.Pterocliformes	inferred
2015.Aegothelidae	!	2014.Pygoscelis	inferred
2015.Aegothelidae	!	2014.Pygoscelis_adeliae	inferred
2015.Aegothelidae	!	2014.Spheniscidae	inferred
2015.Aegothelidae	!	2014.Sphenisciformes	inferred
2015.Aegothelidae	!	2014.Struthio	inferred
2015.Aegothelidae	!	2014.Struthio_camelus	inferred
2015.Aegothelidae	!	2014.Struthionidae	inferred
2015.Aegothelidae	!	2014.Struthioniformes	inferred
2015.Aegothelidae	!	2014.Tauraco	inferred
2015.Aegothelidae	!	2014.Tauraco_erythrolophus	inferred
2015.Aegothelidae	!	2014.Telluraves	inferred
2015.Aegothelidae	!	2014.Threskiornithidae	inferred
2015.Aegothelidae	!	2014.Tinamidae	inferred
2015.Aegothelidae	!	2014.Tinamiformes	inferred
2015.Aegothelidae	!	2014.Tinamus	inferred
2015.Aegothelidae	!	2014.Tinamus_guttatus	inferred
2015.Aegothelidae	!	2014.Trochilidae	inferred
2015.Aegothelidae	{=	>	<	!	><}	2014.nc_Anas	inferred
2015.Aegothelidae	{=	>	<	!	><}	2014.nc_Anatidae	inferred
2015.Aegothelidae	{=	>	<	!	><}	2014.nc_Anseriformes	inferred
2015.Aegothelidae	{=	>	<	!	><}	2014.nc_Apodidae	inferred
2015.Aegothelidae	{=	>	<	!	><}	2014.nc_Ardeidae	inferred
2015.Aegothelidae	{=	>	<	!	><}	2014.nc_Caprimulgidae	inferred
2015.Aegothelidae	{=	>	<	!	><}	2014.nc_Caprimulgiformes_Clade1	inferred
2015.Aegothelidae	{=	>	<	!	><}	2014.nc_Chaetura	inferred
2015.Aegothelidae	{=	>	<	!	><}	2014.nc_Charadriiformes	inferred
2015.Aegothelidae	{=	>	<	!	><}	2014.nc_Charadrius	inferred
2015.Aegothelidae	{=	>	<	!	><}	2014.nc_Columbidae	inferred
2015.Aegothelidae	{=	>	<	!	><}	2014.nc_Cuculidae	inferred
2015.Aegothelidae	{=	>	<	!	><}	2014.nc_Cuculus	inferred
2015.Aegothelidae	{=	>	<	!	><}	2014.nc_Fulmarus	inferred
2015.Aegothelidae	{=	>	<	!	><}	2014.nc_Galliformes	inferred
2015.Aegothelidae	{=	>	<	!	><}	2014.nc_Gavia	inferred
2015.Aegothelidae	{=	>	<	!	><}	2014.nc_Gruidae	inferred
2015.Aegothelidae	{=	>	<	!	><}	2014.nc_Gruiformes	inferred
2015.Aegothelidae	{=	>	<	!	><}	2014.nc_Mesitornithidae	inferred
2015.Aegothelidae	{=	>	<	!	><}	2014.nc_Musophagidae	inferred
2015.Aegothelidae	{=	>	<	!	><}	2014.nc_Otididae	inferred
2015.Aegothelidae	{=	>	<	!	><}	2014.nc_Palaeognathae	inferred
2015.Aegothelidae	{=	>	<	!	><}	2014.nc_Pelecaniformes	inferred
2015.Aegothelidae	{=	>	<	!	><}	2014.nc_Pelecanimorphae	inferred
2015.Aegothelidae	{=	>	<	!	><}	2014.nc_Pelecanus	inferred
2015.Aegothelidae	{=	>	<	!	><}	2014.nc_Phaethon	inferred
2015.Aegothelidae	{=	>	<	!	><}	2014.nc_Phalacrocorax	inferred
2015.Aegothelidae	{=	>	<	!	><}	2014.nc_Phasianidae	inferred
2015.Aegothelidae	{=	>	<	!	><}	2014.nc_Podicipedidae	inferred
2015.Aegothelidae	{=	>	<	!	><}	2014.nc_Procellariiformes	inferred
2015.Aegothelidae	{=	>	<	!	><}	2014.nc_Pterocles	inferred
2015.Aegothelidae	{=	>	<	!	><}	2014.nc_Pteroclididae	inferred
2015.Aegothelidae	{=	>	<	!	><}	2014.nc_Spheniscidae	inferred
2015.Aegothelidae	{=	>	<	!	><}	2014.nc_Tauraco	inferred
2015.Aegothelidae	{=	>	<	!	><}	2014.nc_Threskiornithidae	inferred
2015.Aegothelidae	{=	>	<	!	><}	2014.nc_Tinamidae	inferred
2015.Aegothelidae	{=	>	<	!	><}	2014.nc_Tinamus	inferred
2015.Aegothelidae	{=	>	<	!	><}	2014.nc_Trochilidae	inferred
2015.Aequorlitornithes	>	2014.Aequornithia	inferred
2015.Aequorlitornithes	>	2014.Aequornithia_Clade1	inferred
2015.Aequorlitornithes	!	2014.Anas	inferred
2015.Aequorlitornithes	!	2014.Anas_platyrhynchos	inferred
2015.Aequorlitornithes	!	2014.Anatidae	inferred
2015.Aequorlitornithes	!	2014.Anseriformes	inferred
2015.Aequorlitornithes	!	2014.Antrostomus	inferred
2015.Aequorlitornithes	!	2014.Antrostomus_carolinensis	inferred
2015.Aequorlitornithes	!	2014.Apodidae	inferred
2015.Aequorlitornithes	>	2014.Aptenodytes	inferred
2015.Aequorlitornithes	>	2014.Ardeae	inferred
2015.Aequorlitornithes	>	2014.Ardeidae	inferred
2015.Aequorlitornithes	!	2014.Balearica	inferred
2015.Aequorlitornithes	!	2014.Balearica_regulorum	inferred
2015.Aequorlitornithes	!	2014.Calypte	inferred
2015.Aequorlitornithes	!	2014.Calypte_anna	inferred
2015.Aequorlitornithes	!	2014.Caprimulgidae	inferred
2015.Aequorlitornithes	!	2014.Caprimulgiformes	inferred
2015.Aequorlitornithes	!	2014.Caprimulgiformes_Clade1	inferred
2015.Aequorlitornithes	!	2014.Caprimulgimorphae	inferred
2015.Aequorlitornithes	!	2014.Chaetura	inferred
2015.Aequorlitornithes	!	2014.Chaetura_pelagica	inferred
2015.Aequorlitornithes	>	2014.Charadriidae	inferred
2015.Aequorlitornithes	>	2014.Charadriiformes	inferred
2015.Aequorlitornithes	>	2014.Charadrius	inferred
2015.Aequorlitornithes	!	2014.Chlamydotis	inferred
2015.Aequorlitornithes	!	2014.Chlamydotis_macqueenii	inferred
2015.Aequorlitornithes	!	2014.Columba	inferred
2015.Aequorlitornithes	!	2014.Columba_livia	inferred
2015.Aequorlitornithes	><	2014.Columbea	inferred
2015.Aequorlitornithes	!	2014.Columbidae	inferred
2015.Aequorlitornithes	!	2014.Columbiformes	inferred
2015.Aequorlitornithes	!	2014.Columbimorphae	inferred
2015.Aequorlitornithes	!	2014.Columbimorphae_Clade1	inferred
2015.Aequorlitornithes	!	2014.Cuculidae	inferred
2015.Aequorlitornithes	!	2014.Cuculiformes	inferred
2015.Aequorlitornithes	!	2014.Cuculus	inferred
2015.Aequorlitornithes	!	2014.Cuculus_canorus	inferred
2015.Aequorlitornithes	><	2014.Cursorimorphae	inferred
2015.Aequorlitornithes	>	2014.Egretta	inferred
2015.Aequorlitornithes	>	2014.Eurypyga	inferred
2015.Aequorlitornithes	>	2014.Eurypyga_helias	inferred
2015.Aequorlitornithes	>	2014.Eurypygidae	inferred
2015.Aequorlitornithes	>	2014.Eurypygiformes	inferred
2015.Aequorlitornithes	>	2014.Fulmarus	inferred
2015.Aequorlitornithes	!	2014.Galliformes	inferred
2015.Aequorlitornithes	!	2014.Galloanseres	inferred
2015.Aequorlitornithes	!	2014.Gallus	inferred
2015.Aequorlitornithes	!	2014.Gallus_gallus	inferred
2015.Aequorlitornithes	>	2014.Gavia	inferred
2015.Aequorlitornithes	>	2014.Gaviidae	inferred
2015.Aequorlitornithes	>	2014.Gaviiformes	inferred
2015.Aequorlitornithes	>	2014.Gaviimorphae	inferred
2015.Aequorlitornithes	!	2014.Gruidae	inferred
2015.Aequorlitornithes	!	2014.Gruiformes	inferred
2015.Aequorlitornithes	!	2014.Meleagris	inferred
2015.Aequorlitornithes	!	2014.Meleagris_gallopavo	inferred
2015.Aequorlitornithes	!	2014.Mesitornis	inferred
2015.Aequorlitornithes	!	2014.Mesitornis_unicolor	inferred
2015.Aequorlitornithes	!	2014.Mesitornithidae	inferred
2015.Aequorlitornithes	!	2014.Mesitornithiformes	inferred
2015.Aequorlitornithes	!	2014.Musophagidae	inferred
2015.Aequorlitornithes	!	2014.Musophagiformes	inferred
2015.Aequorlitornithes	<	2014.Neoaves	inferred
2015.Aequorlitornithes	<	2014.Neognathae	inferred
2015.Aequorlitornithes	<	2014.Neornithes	inferred
2015.Aequorlitornithes	>	2014.Nipponia	inferred
2015.Aequorlitornithes	!	2014.Opisthocomidae	inferred
2015.Aequorlitornithes	!	2014.Opisthocomiformes	inferred
2015.Aequorlitornithes	!	2014.Opisthocomus	inferred
2015.Aequorlitornithes	!	2014.Opisthocomus_hoazin	inferred
2015.Aequorlitornithes	!	2014.Otididae	inferred
2015.Aequorlitornithes	!	2014.Otidiformes	inferred
2015.Aequorlitornithes	!	2014.Otidimorphae	inferred
2015.Aequorlitornithes	!	2014.Otidimorphae_Clade1	inferred
2015.Aequorlitornithes	!	2014.Palaeognathae	inferred
2015.Aequorlitornithes	><	2014.Passerea	inferred
2015.Aequorlitornithes	><	2014.Passerea_Clade1	inferred
2015.Aequorlitornithes	><	2014.Passerea_Clade2	inferred
2015.Aequorlitornithes	><	2014.Passerea_Clade3	inferred
2015.Aequorlitornithes	!	2014.Passerea_Clade4	inferred
2015.Aequorlitornithes	>	2014.Pelecanidae	inferred
2015.Aequorlitornithes	>	2014.Pelecaniformes	inferred
2015.Aequorlitornithes	>	2014.Pelecaniformes_Clade1	inferred
2015.Aequorlitornithes	>	2014.Pelecaniformes_Clade2	inferred
2015.Aequorlitornithes	>	2014.Pelecanimorphae	inferred
2015.Aequorlitornithes	>	2014.Pelecanus	inferred
2015.Aequorlitornithes	>	2014.Phaethon	inferred
2015.Aequorlitornithes	>	2014.Phaethontidae	inferred
2015.Aequorlitornithes	>	2014.Phaethontiformes	inferred
2015.Aequorlitornithes	>	2014.Phaethontimorphae	inferred
2015.Aequorlitornithes	>	2014.Phalacrocoracidae	inferred
2015.Aequorlitornithes	>	2014.Phalacrocorax	inferred
2015.Aequorlitornithes	!	2014.Phasianidae	inferred
2015.Aequorlitornithes	>	2014.Phoenicopteridae	inferred
2015.Aequorlitornithes	>	2014.Phoenicopteriformes	inferred
2015.Aequorlitornithes	>	2014.Phoenicopterimorphae	inferred
2015.Aequorlitornithes	>	2014.Phoenicopterus	inferred
2015.Aequorlitornithes	>	2014.Phoenicopterus_ruber	inferred
2015.Aequorlitornithes	>	2014.Podiceps	inferred
2015.Aequorlitornithes	>	2014.Podicipedidae	inferred
2015.Aequorlitornithes	>	2014.Podicipediformes	inferred
2015.Aequorlitornithes	>	2014.Procellariidae	inferred
2015.Aequorlitornithes	>	2014.Procellariiformes	inferred
2015.Aequorlitornithes	>	2014.Procellariimorphae	inferred
2015.Aequorlitornithes	!	2014.Pterocles	inferred
2015.Aequorlitornithes	!	2014.Pterocles_gutturalis	inferred
2015.Aequorlitornithes	!	2014.Pteroclididae	inferred
2015.Aequorlitornithes	!	2014.Pterocliformes	inferred
2015.Aequorlitornithes	>	2014.Pygoscelis	inferred
2015.Aequorlitornithes	>	2014.Spheniscidae	inferred
2015.Aequorlitornithes	>	2014.Sphenisciformes	inferred
2015.Aequorlitornithes	!	2014.Struthio	inferred
2015.Aequorlitornithes	!	2014.Struthio_camelus	inferred
2015.Aequorlitornithes	!	2014.Struthionidae	inferred
2015.Aequorlitornithes	!	2014.Struthioniformes	inferred
2015.Aequorlitornithes	!	2014.Tauraco	inferred
2015.Aequorlitornithes	!	2014.Tauraco_erythrolophus	inferred
2015.Aequorlitornithes	!	2014.Telluraves	inferred
2015.Aequorlitornithes	>	2014.Threskiornithidae	inferred
2015.Aequorlitornithes	!	2014.Tinamidae	inferred
2015.Aequorlitornithes	!	2014.Tinamiformes	inferred
2015.Aequorlitornithes	!	2014.Tinamus	inferred
2015.Aequorlitornithes	!	2014.Tinamus_guttatus	inferred
2015.Aequorlitornithes	!	2014.Trochilidae	inferred
2015.Aequorlitornithes	{=	>	<	!	><}	2014.nc_Anas	inferred
2015.Aequorlitornithes	{=	>	<	!	><}	2014.nc_Anatidae	inferred
2015.Aequorlitornithes	{=	>	<	!	><}	2014.nc_Anseriformes	inferred
2015.Aequorlitornithes	{=	>	<	!	><}	2014.nc_Apodidae	inferred
2015.Aequorlitornithes	{=	>	<	!	><}	2014.nc_Ardeidae	inferred
2015.Aequorlitornithes	{=	>	<	!	><}	2014.nc_Caprimulgidae	inferred
2015.Aequorlitornithes	{=	>	<	!	><}	2014.nc_Caprimulgiformes_Clade1	inferred
2015.Aequorlitornithes	{=	>	<	!	><}	2014.nc_Chaetura	inferred
2015.Aequorlitornithes	{=	>	<	!	><}	2014.nc_Charadriiformes	inferred
2015.Aequorlitornithes	{=	>	<	!	><}	2014.nc_Charadrius	inferred
2015.Aequorlitornithes	{=	>	<	!	><}	2014.nc_Columbidae	inferred
2015.Aequorlitornithes	{=	>	<	!	><}	2014.nc_Cuculidae	inferred
2015.Aequorlitornithes	{=	>	<	!	><}	2014.nc_Cuculus	inferred
2015.Aequorlitornithes	{=	>	<	!	><}	2014.nc_Fulmarus	inferred
2015.Aequorlitornithes	{=	>	<	!	><}	2014.nc_Galliformes	inferred
2015.Aequorlitornithes	{=	>	<	!	><}	2014.nc_Gavia	inferred
2015.Aequorlitornithes	{=	>	<	!	><}	2014.nc_Gruidae	inferred
2015.Aequorlitornithes	{=	>	<	!	><}	2014.nc_Gruiformes	inferred
2015.Aequorlitornithes	{=	>	<	!	><}	2014.nc_Mesitornithidae	inferred
2015.Aequorlitornithes	{=	>	<	!	><}	2014.nc_Musophagidae	inferred
2015.Aequorlitornithes	{=	>	<	!	><}	2014.nc_Otididae	inferred
2015.Aequorlitornithes	{=	>	<	!	><}	2014.nc_Palaeognathae	inferred
2015.Aequorlitornithes	{=	>	<	!	><}	2014.nc_Pelecaniformes	inferred
2015.Aequorlitornithes	{=	>	<	!	><}	2014.nc_Pelecanimorphae	inferred
2015.Aequorlitornithes	{=	>	<	!	><}	2014.nc_Pelecanus	inferred
2015.Aequorlitornithes	{=	>	<	!	><}	2014.nc_Phaethon	inferred
2015.Aequorlitornithes	{=	>	<	!	><}	2014.nc_Phalacrocorax	inferred
2015.Aequorlitornithes	{=	>	<	!	><}	2014.nc_Phasianidae	inferred
2015.Aequorlitornithes	{=	>	<	!	><}	2014.nc_Podicipedidae	inferred
2015.Aequorlitornithes	{=	>	<	!	><}	2014.nc_Procellariiformes	inferred
2015.Aequorlitornithes	{=	>	<	!	><}	2014.nc_Pterocles	inferred
2015.Aequorlitornithes	{=	>	<	!	><}	2014.nc_Pteroclididae	inferred
2015.Aequorlitornithes	{=	>	<	!	><}	2014.nc_Spheniscidae	inferred
2015.Aequorlitornithes	{=	>	<	!	><}	2014.nc_Tauraco	inferred
2015.Aequorlitornithes	{=	>	<	!	><}	2014.nc_Threskiornithidae	inferred
2015.Aequorlitornithes	{=	>	<	!	><}	2014.nc_Tinamidae	inferred
2015.Aequorlitornithes	{=	>	<	!	><}	2014.nc_Tinamus	inferred
2015.Aequorlitornithes	{=	>	<	!	><}	2014.nc_Trochilidae	inferred
2015.Aequorlitornithes_Clade1	!	2014.Aequornithia	inferred
2015.Aequorlitornithes_Clade1	!	2014.Aequornithia_Clade1	inferred
2015.Aequorlitornithes_Clade1	!	2014.Anas	inferred
2015.Aequorlitornithes_Clade1	!	2014.Anas_platyrhynchos	inferred
2015.Aequorlitornithes_Clade1	!	2014.Anatidae	inferred
2015.Aequorlitornithes_Clade1	!	2014.Anseriformes	inferred
2015.Aequorlitornithes_Clade1	!	2014.Antrostomus	inferred
2015.Aequorlitornithes_Clade1	!	2014.Antrostomus_carolinensis	inferred
2015.Aequorlitornithes_Clade1	!	2014.Apodidae	inferred
2015.Aequorlitornithes_Clade1	!	2014.Aptenodytes	inferred
2015.Aequorlitornithes_Clade1	!	2014.Aptenodytes_forsteri	inferred
2015.Aequorlitornithes_Clade1	!	2014.Ardeae	inferred
2015.Aequorlitornithes_Clade1	!	2014.Ardeidae	inferred
2015.Aequorlitornithes_Clade1	!	2014.Balearica	inferred
2015.Aequorlitornithes_Clade1	!	2014.Balearica_regulorum	inferred
2015.Aequorlitornithes_Clade1	!	2014.Calypte	inferred
2015.Aequorlitornithes_Clade1	!	2014.Calypte_anna	inferred
2015.Aequorlitornithes_Clade1	!	2014.Caprimulgidae	inferred
2015.Aequorlitornithes_Clade1	!	2014.Caprimulgiformes	inferred
2015.Aequorlitornithes_Clade1	!	2014.Caprimulgiformes_Clade1	inferred
2015.Aequorlitornithes_Clade1	!	2014.Caprimulgimorphae	inferred
2015.Aequorlitornithes_Clade1	!	2014.Chaetura	inferred
2015.Aequorlitornithes_Clade1	!	2014.Chaetura_pelagica	inferred
2015.Aequorlitornithes_Clade1	>	2014.Charadriidae	inferred
2015.Aequorlitornithes_Clade1	>	2014.Charadriiformes	inferred
2015.Aequorlitornithes_Clade1	>	2014.Charadrius	inferred
2015.Aequorlitornithes_Clade1	!	2014.Chlamydotis	inferred
2015.Aequorlitornithes_Clade1	!	2014.Chlamydotis_macqueenii	inferred
2015.Aequorlitornithes_Clade1	!	2014.Columba	inferred
2015.Aequorlitornithes_Clade1	!	2014.Columba_livia	inferred
2015.Aequorlitornithes_Clade1	><	2014.Columbea	inferred
2015.Aequorlitornithes_Clade1	!	2014.Columbidae	inferred
2015.Aequorlitornithes_Clade1	!	2014.Columbiformes	inferred
2015.Aequorlitornithes_Clade1	!	2014.Columbimorphae	inferred
2015.Aequorlitornithes_Clade1	!	2014.Columbimorphae_Clade1	inferred
2015.Aequorlitornithes_Clade1	!	2014.Cuculidae	inferred
2015.Aequorlitornithes_Clade1	!	2014.Cuculiformes	inferred
2015.Aequorlitornithes_Clade1	!	2014.Cuculus	inferred
2015.Aequorlitornithes_Clade1	!	2014.Cuculus_canorus	inferred
2015.Aequorlitornithes_Clade1	><	2014.Cursorimorphae	inferred
2015.Aequorlitornithes_Clade1	!	2014.Egretta	inferred
2015.Aequorlitornithes_Clade1	!	2014.Egretta_garzetta	inferred
2015.Aequorlitornithes_Clade1	!	2014.Eurypyga	inferred
2015.Aequorlitornithes_Clade1	!	2014.Eurypyga_helias	inferred
2015.Aequorlitornithes_Clade1	!	2014.Eurypygidae	inferred
2015.Aequorlitornithes_Clade1	!	2014.Eurypygiformes	inferred
2015.Aequorlitornithes_Clade1	!	2014.Fulmarus	inferred
2015.Aequorlitornithes_Clade1	!	2014.Fulmarus_glacialis	inferred
2015.Aequorlitornithes_Clade1	!	2014.Galliformes	inferred
2015.Aequorlitornithes_Clade1	!	2014.Galloanseres	inferred
2015.Aequorlitornithes_Clade1	!	2014.Gallus	inferred
2015.Aequorlitornithes_Clade1	!	2014.Gallus_gallus	inferred
2015.Aequorlitornithes_Clade1	!	2014.Gavia	inferred
2015.Aequorlitornithes_Clade1	!	2014.Gavia_stellata	inferred
2015.Aequorlitornithes_Clade1	!	2014.Gaviidae	inferred
2015.Aequorlitornithes_Clade1	!	2014.Gaviiformes	inferred
2015.Aequorlitornithes_Clade1	!	2014.Gaviimorphae	inferred
2015.Aequorlitornithes_Clade1	!	2014.Gruidae	inferred
2015.Aequorlitornithes_Clade1	!	2014.Gruiformes	inferred
2015.Aequorlitornithes_Clade1	!	2014.Meleagris	inferred
2015.Aequorlitornithes_Clade1	!	2014.Meleagris_gallopavo	inferred
2015.Aequorlitornithes_Clade1	!	2014.Mesitornis	inferred
2015.Aequorlitornithes_Clade1	!	2014.Mesitornis_unicolor	inferred
2015.Aequorlitornithes_Clade1	!	2014.Mesitornithidae	inferred
2015.Aequorlitornithes_Clade1	!	2014.Mesitornithiformes	inferred
2015.Aequorlitornithes_Clade1	!	2014.Musophagidae	inferred
2015.Aequorlitornithes_Clade1	!	2014.Musophagiformes	inferred
2015.Aequorlitornithes_Clade1	<	2014.Neoaves	inferred
2015.Aequorlitornithes_Clade1	<	2014.Neognathae	inferred
2015.Aequorlitornithes_Clade1	<	2014.Neornithes	inferred
2015.Aequorlitornithes_Clade1	!	2014.Nipponia	inferred
2015.Aequorlitornithes_Clade1	!	2014.Nipponia_nippon	inferred
2015.Aequorlitornithes_Clade1	!	2014.Opisthocomidae	inferred
2015.Aequorlitornithes_Clade1	!	2014.Opisthocomiformes	inferred
2015.Aequorlitornithes_Clade1	!	2014.Opisthocomus	inferred
2015.Aequorlitornithes_Clade1	!	2014.Opisthocomus_hoazin	inferred
2015.Aequorlitornithes_Clade1	!	2014.Otididae	inferred
2015.Aequorlitornithes_Clade1	!	2014.Otidiformes	inferred
2015.Aequorlitornithes_Clade1	!	2014.Otidimorphae	inferred
2015.Aequorlitornithes_Clade1	!	2014.Otidimorphae_Clade1	inferred
2015.Aequorlitornithes_Clade1	!	2014.Palaeognathae	inferred
2015.Aequorlitornithes_Clade1	><	2014.Passerea	inferred
2015.Aequorlitornithes_Clade1	><	2014.Passerea_Clade1	inferred
2015.Aequorlitornithes_Clade1	!	2014.Passerea_Clade2	inferred
2015.Aequorlitornithes_Clade1	><	2014.Passerea_Clade3	inferred
2015.Aequorlitornithes_Clade1	!	2014.Passerea_Clade4	inferred
2015.Aequorlitornithes_Clade1	!	2014.Pelecanidae	inferred
2015.Aequorlitornithes_Clade1	!	2014.Pelecaniformes	inferred
2015.Aequorlitornithes_Clade1	!	2014.Pelecaniformes_Clade1	inferred
2015.Aequorlitornithes_Clade1	!	2014.Pelecaniformes_Clade2	inferred
2015.Aequorlitornithes_Clade1	!	2014.Pelecanimorphae	inferred
2015.Aequorlitornithes_Clade1	!	2014.Pelecanus	inferred
2015.Aequorlitornithes_Clade1	!	2014.Pelecanus_crispus	inferred
2015.Aequorlitornithes_Clade1	!	2014.Phaethon	inferred
2015.Aequorlitornithes_Clade1	!	2014.Phaethon_lepturus	inferred
2015.Aequorlitornithes_Clade1	!	2014.Phaethontidae	inferred
2015.Aequorlitornithes_Clade1	!	2014.Phaethontiformes	inferred
2015.Aequorlitornithes_Clade1	!	2014.Phaethontimorphae	inferred
2015.Aequorlitornithes_Clade1	!	2014.Phalacrocoracidae	inferred
2015.Aequorlitornithes_Clade1	!	2014.Phalacrocorax	inferred
2015.Aequorlitornithes_Clade1	!	2014.Phalacrocorax_carbo	inferred
2015.Aequorlitornithes_Clade1	!	2014.Phasianidae	inferred
2015.Aequorlitornithes_Clade1	>	2014.Phoenicopteridae	inferred
2015.Aequorlitornithes_Clade1	>	2014.Phoenicopteriformes	inferred
2015.Aequorlitornithes_Clade1	>	2014.Phoenicopterimorphae	inferred
2015.Aequorlitornithes_Clade1	>	2014.Phoenicopterus	inferred
2015.Aequorlitornithes_Clade1	>	2014.Phoenicopterus_ruber	inferred
2015.Aequorlitornithes_Clade1	>	2014.Podiceps	inferred
2015.Aequorlitornithes_Clade1	>	2014.Podicipedidae	inferred
2015.Aequorlitornithes_Clade1	>	2014.Podicipediformes	inferred
2015.Aequorlitornithes_Clade1	!	2014.Procellariidae	inferred
2015.Aequorlitornithes_Clade1	!	2014.Procellariiformes	inferred
2015.Aequorlitornithes_Clade1	!	2014.Procellariimorphae	inferred
2015.Aequorlitornithes_Clade1	!	2014.Pterocles	inferred
2015.Aequorlitornithes_Clade1	!	2014.Pterocles_gutturalis	inferred
2015.Aequorlitornithes_Clade1	!	2014.Pteroclididae	inferred
2015.Aequorlitornithes_Clade1	!	2014.Pterocliformes	inferred
2015.Aequorlitornithes_Clade1	!	2014.Pygoscelis	inferred
2015.Aequorlitornithes_Clade1	!	2014.Pygoscelis_adeliae	inferred
2015.Aequorlitornithes_Clade1	!	2014.Spheniscidae	inferred
2015.Aequorlitornithes_Clade1	!	2014.Sphenisciformes	inferred
2015.Aequorlitornithes_Clade1	!	2014.Struthio	inferred
2015.Aequorlitornithes_Clade1	!	2014.Struthio_camelus	inferred
2015.Aequorlitornithes_Clade1	!	2014.Struthionidae	inferred
2015.Aequorlitornithes_Clade1	!	2014.Struthioniformes	inferred
2015.Aequorlitornithes_Clade1	!	2014.Tauraco	inferred
2015.Aequorlitornithes_Clade1	!	2014.Tauraco_erythrolophus	inferred
2015.Aequorlitornithes_Clade1	!	2014.Telluraves	inferred
2015.Aequorlitornithes_Clade1	!	2014.Threskiornithidae	inferred
2015.Aequorlitornithes_Clade1	!	2014.Tinamidae	inferred
2015.Aequorlitornithes_Clade1	!	2014.Tinamiformes	inferred
2015.Aequorlitornithes_Clade1	!	2014.Tinamus	inferred
2015.Aequorlitornithes_Clade1	!	2014.Tinamus_guttatus	inferred
2015.Aequorlitornithes_Clade1	!	2014.Trochilidae	inferred
2015.Aequorlitornithes_Clade1	{=	>	<	!	><}	2014.nc_Anas	inferred
2015.Aequorlitornithes_Clade1	{=	>	<	!	><}	2014.nc_Anatidae	inferred
2015.Aequorlitornithes_Clade1	{=	>	<	!	><}	2014.nc_Anseriformes	inferred
2015.Aequorlitornithes_Clade1	{=	>	<	!	><}	2014.nc_Apodidae	inferred
2015.Aequorlitornithes_Clade1	{=	>	<	!	><}	2014.nc_Ardeidae	inferred
2015.Aequorlitornithes_Clade1	{=	>	<	!	><}	2014.nc_Caprimulgidae	inferred
2015.Aequorlitornithes_Clade1	{=	>	<	!	><}	2014.nc_Caprimulgiformes_Clade1	inferred
2015.Aequorlitornithes_Clade1	{=	>	<	!	><}	2014.nc_Chaetura	inferred
2015.Aequorlitornithes_Clade1	{=	>	<	!	><}	2014.nc_Charadriiformes	inferred
2015.Aequorlitornithes_Clade1	{=	>	<	!	><}	2014.nc_Charadrius	inferred
2015.Aequorlitornithes_Clade1	{=	>	<	!	><}	2014.nc_Columbidae	inferred
2015.Aequorlitornithes_Clade1	{=	>	<	!	><}	2014.nc_Cuculidae	inferred
2015.Aequorlitornithes_Clade1	{=	>	<	!	><}	2014.nc_Cuculus	inferred
2015.Aequorlitornithes_Clade1	{=	>	<	!	><}	2014.nc_Fulmarus	inferred
2015.Aequorlitornithes_Clade1	{=	>	<	!	><}	2014.nc_Galliformes	inferred
2015.Aequorlitornithes_Clade1	{=	>	<	!	><}	2014.nc_Gavia	inferred
2015.Aequorlitornithes_Clade1	{=	>	<	!	><}	2014.nc_Gruidae	inferred
2015.Aequorlitornithes_Clade1	{=	>	<	!	><}	2014.nc_Gruiformes	inferred
2015.Aequorlitornithes_Clade1	{=	>	<	!	><}	2014.nc_Mesitornithidae	inferred
2015.Aequorlitornithes_Clade1	{=	>	<	!	><}	2014.nc_Musophagidae	inferred
2015.Aequorlitornithes_Clade1	{=	>	<	!	><}	2014.nc_Otididae	inferred
2015.Aequorlitornithes_Clade1	{=	>	<	!	><}	2014.nc_Palaeognathae	inferred
2015.Aequorlitornithes_Clade1	{=	>	<	!	><}	2014.nc_Pelecaniformes	inferred
2015.Aequorlitornithes_Clade1	{=	>	<	!	><}	2014.nc_Pelecanimorphae	inferred
2015.Aequorlitornithes_Clade1	{=	>	<	!	><}	2014.nc_Pelecanus	inferred
2015.Aequorlitornithes_Clade1	{=	>	<	!	><}	2014.nc_Phaethon	inferred
2015.Aequorlitornithes_Clade1	{=	>	<	!	><}	2014.nc_Phalacrocorax	inferred
2015.Aequorlitornithes_Clade1	{=	>	<	!	><}	2014.nc_Phasianidae	inferred
2015.Aequorlitornithes_Clade1	{=	>	<	!	><}	2014.nc_Podicipedidae	inferred
2015.Aequorlitornithes_Clade1	{=	>	<	!	><}	2014.nc_Procellariiformes	inferred
2015.Aequorlitornithes_Clade1	{=	>	<	!	><}	2014.nc_Pterocles	inferred
2015.Aequorlitornithes_Clade1	{=	>	<	!	><}	2014.nc_Pteroclididae	inferred
2015.Aequorlitornithes_Clade1	{=	>	<	!	><}	2014.nc_Spheniscidae	inferred
2015.Aequorlitornithes_Clade1	{=	>	<	!	><}	2014.nc_Tauraco	inferred
2015.Aequorlitornithes_Clade1	{=	>	<	!	><}	2014.nc_Threskiornithidae	inferred
2015.Aequorlitornithes_Clade1	{=	>	<	!	><}	2014.nc_Tinamidae	inferred
2015.Aequorlitornithes_Clade1	{=	>	<	!	><}	2014.nc_Tinamus	inferred
2015.Aequorlitornithes_Clade1	{=	>	<	!	><}	2014.nc_Trochilidae	inferred
2015.Aequornithia	=	2014.Aequornithia	inferred
2015.Aequornithia	>	2014.Aequornithia_Clade1	inferred
2015.Aequornithia	!	2014.Anas	inferred
2015.Aequornithia	!	2014.Anas_platyrhynchos	inferred
2015.Aequornithia	!	2014.Anatidae	inferred
2015.Aequornithia	!	2014.Anseriformes	inferred
2015.Aequornithia	!	2014.Antrostomus	inferred
2015.Aequornithia	!	2014.Antrostomus_carolinensis	inferred
2015.Aequornithia	!	2014.Apodidae	inferred
2015.Aequornithia	>	2014.Aptenodytes	inferred
2015.Aequornithia	<	2014.Ardeae	inferred
2015.Aequornithia	>	2014.Ardeidae	inferred
2015.Aequornithia	!	2014.Balearica	inferred
2015.Aequornithia	!	2014.Balearica_regulorum	inferred
2015.Aequornithia	!	2014.Calypte	inferred
2015.Aequornithia	!	2014.Calypte_anna	inferred
2015.Aequornithia	!	2014.Caprimulgidae	inferred
2015.Aequornithia	!	2014.Caprimulgiformes	inferred
2015.Aequornithia	!	2014.Caprimulgiformes_Clade1	inferred
2015.Aequornithia	!	2014.Caprimulgimorphae	inferred
2015.Aequornithia	!	2014.Chaetura	inferred
2015.Aequornithia	!	2014.Chaetura_pelagica	inferred
2015.Aequornithia	!	2014.Charadriidae	inferred
2015.Aequornithia	!	2014.Charadriiformes	inferred
2015.Aequornithia	!	2014.Charadrius	inferred
2015.Aequornithia	!	2014.Charadrius_vociferus	inferred
2015.Aequornithia	!	2014.Chlamydotis	inferred
2015.Aequornithia	!	2014.Chlamydotis_macqueenii	inferred
2015.Aequornithia	!	2014.Columba	inferred
2015.Aequornithia	!	2014.Columba_livia	inferred
2015.Aequornithia	!	2014.Columbea	inferred
2015.Aequornithia	!	2014.Columbidae	inferred
2015.Aequornithia	!	2014.Columbiformes	inferred
2015.Aequornithia	!	2014.Columbimorphae	inferred
2015.Aequornithia	!	2014.Columbimorphae_Clade1	inferred
2015.Aequornithia	!	2014.Cuculidae	inferred
2015.Aequornithia	!	2014.Cuculiformes	inferred
2015.Aequornithia	!	2014.Cuculus	inferred
2015.Aequornithia	!	2014.Cuculus_canorus	inferred
2015.Aequornithia	!	2014.Cursorimorphae	inferred
2015.Aequornithia	>	2014.Egretta	inferred
2015.Aequornithia	!	2014.Eurypyga	inferred
2015.Aequornithia	!	2014.Eurypyga_helias	inferred
2015.Aequornithia	!	2014.Eurypygidae	inferred
2015.Aequornithia	!	2014.Eurypygiformes	inferred
2015.Aequornithia	>	2014.Fulmarus	inferred
2015.Aequornithia	!	2014.Galliformes	inferred
2015.Aequornithia	!	2014.Galloanseres	inferred
2015.Aequornithia	!	2014.Gallus	inferred
2015.Aequornithia	!	2014.Gallus_gallus	inferred
2015.Aequornithia	>	2014.Gavia	inferred
2015.Aequornithia	>	2014.Gaviidae	inferred
2015.Aequornithia	>	2014.Gaviiformes	inferred
2015.Aequornithia	>	2014.Gaviimorphae	inferred
2015.Aequornithia	!	2014.Gruidae	inferred
2015.Aequornithia	!	2014.Gruiformes	inferred
2015.Aequornithia	!	2014.Meleagris	inferred
2015.Aequornithia	!	2014.Meleagris_gallopavo	inferred
2015.Aequornithia	!	2014.Mesitornis	inferred
2015.Aequornithia	!	2014.Mesitornis_unicolor	inferred
2015.Aequornithia	!	2014.Mesitornithidae	inferred
2015.Aequornithia	!	2014.Mesitornithiformes	inferred
2015.Aequornithia	!	2014.Musophagidae	inferred
2015.Aequornithia	!	2014.Musophagiformes	inferred
2015.Aequornithia	<	2014.Neoaves	inferred
2015.Aequornithia	<	2014.Neognathae	inferred
2015.Aequornithia	<	2014.Neornithes	inferred
2015.Aequornithia	>	2014.Nipponia	inferred
2015.Aequornithia	!	2014.Opisthocomidae	inferred
2015.Aequornithia	!	2014.Opisthocomiformes	inferred
2015.Aequornithia	!	2014.Opisthocomus	inferred
2015.Aequornithia	!	2014.Opisthocomus_hoazin	inferred
2015.Aequornithia	!	2014.Otididae	inferred
2015.Aequornithia	!	2014.Otidiformes	inferred
2015.Aequornithia	!	2014.Otidimorphae	inferred
2015.Aequornithia	!	2014.Otidimorphae_Clade1	inferred
2015.Aequornithia	!	2014.Palaeognathae	inferred
2015.Aequornithia	<	2014.Passerea	inferred
2015.Aequornithia	<	2014.Passerea_Clade1	inferred
2015.Aequornithia	<	2014.Passerea_Clade2	inferred
2015.Aequornithia	!	2014.Passerea_Clade3	inferred
2015.Aequornithia	!	2014.Passerea_Clade4	inferred
2015.Aequornithia	>	2014.Pelecanidae	inferred
2015.Aequornithia	>	2014.Pelecaniformes	inferred
2015.Aequornithia	>	2014.Pelecaniformes_Clade1	inferred
2015.Aequornithia	>	2014.Pelecaniformes_Clade2	inferred
2015.Aequornithia	>	2014.Pelecanimorphae	inferred
2015.Aequornithia	>	2014.Pelecanus	inferred
2015.Aequornithia	!	2014.Phaethon	inferred
2015.Aequornithia	!	2014.Phaethon_lepturus	inferred
2015.Aequornithia	!	2014.Phaethontidae	inferred
2015.Aequornithia	!	2014.Phaethontiformes	inferred
2015.Aequornithia	!	2014.Phaethontimorphae	inferred
2015.Aequornithia	>	2014.Phalacrocoracidae	inferred
2015.Aequornithia	>	2014.Phalacrocorax	inferred
2015.Aequornithia	!	2014.Phasianidae	inferred
2015.Aequornithia	!	2014.Phoenicopteridae	inferred
2015.Aequornithia	!	2014.Phoenicopteriformes	inferred
2015.Aequornithia	!	2014.Phoenicopterimorphae	inferred
2015.Aequornithia	!	2014.Phoenicopterus	inferred
2015.Aequornithia	!	2014.Phoenicopterus_ruber	inferred
2015.Aequornithia	!	2014.Podiceps	inferred
2015.Aequornithia	!	2014.Podiceps_cristatus	inferred
2015.Aequornithia	!	2014.Podicipedidae	inferred
2015.Aequornithia	!	2014.Podicipediformes	inferred
2015.Aequornithia	>	2014.Procellariidae	inferred
2015.Aequornithia	>	2014.Procellariiformes	inferred
2015.Aequornithia	>	2014.Procellariimorphae	inferred
2015.Aequornithia	!	2014.Pterocles	inferred
2015.Aequornithia	!	2014.Pterocles_gutturalis	inferred
2015.Aequornithia	!	2014.Pteroclididae	inferred
2015.Aequornithia	!	2014.Pterocliformes	inferred
2015.Aequornithia	>	2014.Pygoscelis	inferred
2015.Aequornithia	>	2014.Spheniscidae	inferred
2015.Aequornithia	>	2014.Sphenisciformes	inferred
2015.Aequornithia	!	2014.Struthio	inferred
2015.Aequornithia	!	2014.Struthio_camelus	inferred
2015.Aequornithia	!	2014.Struthionidae	inferred
2015.Aequornithia	!	2014.Struthioniformes	inferred
2015.Aequornithia	!	2014.Tauraco	inferred
2015.Aequornithia	!	2014.Tauraco_erythrolophus	inferred
2015.Aequornithia	!	2014.Telluraves	inferred
2015.Aequornithia	>	2014.Threskiornithidae	inferred
2015.Aequornithia	!	2014.Tinamidae	inferred
2015.Aequornithia	!	2014.Tinamiformes	inferred
2015.Aequornithia	!	2014.Tinamus	inferred
2015.Aequornithia	!	2014.Tinamus_guttatus	inferred
2015.Aequornithia	!	2014.Trochilidae	inferred
2015.Aequornithia	{=	>	<	!	><}	2014.nc_Anas	inferred
2015.Aequornithia	{=	>	<	!	><}	2014.nc_Anatidae	inferred
2015.Aequornithia	{=	>	<	!	><}	2014.nc_Anseriformes	inferred
2015.Aequornithia	{=	>	<	!	><}	2014.nc_Apodidae	inferred
2015.Aequornithia	{=	>	<	!	><}	2014.nc_Ardeidae	inferred
2015.Aequornithia	{=	>	<	!	><}	2014.nc_Caprimulgidae	inferred
2015.Aequornithia	{=	>	<	!	><}	2014.nc_Caprimulgiformes_Clade1	inferred
2015.Aequornithia	{=	>	<	!	><}	2014.nc_Chaetura	inferred
2015.Aequornithia	{=	>	<	!	><}	2014.nc_Charadriiformes	inferred
2015.Aequornithia	{=	>	<	!	><}	2014.nc_Charadrius	inferred
2015.Aequornithia	{=	>	<	!	><}	2014.nc_Columbidae	inferred
2015.Aequornithia	{=	>	<	!	><}	2014.nc_Cuculidae	inferred
2015.Aequornithia	{=	>	<	!	><}	2014.nc_Cuculus	inferred
2015.Aequornithia	{=	>	<	!	><}	2014.nc_Fulmarus	inferred
2015.Aequornithia	{=	>	<	!	><}	2014.nc_Galliformes	inferred
2015.Aequornithia	{=	>	<	!	><}	2014.nc_Gavia	inferred
2015.Aequornithia	{=	>	<	!	><}	2014.nc_Gruidae	inferred
2015.Aequornithia	{=	>	<	!	><}	2014.nc_Gruiformes	inferred
2015.Aequornithia	{=	>	<	!	><}	2014.nc_Mesitornithidae	inferred
2015.Aequornithia	{=	>	<	!	><}	2014.nc_Musophagidae	inferred
2015.Aequornithia	{=	>	<	!	><}	2014.nc_Otididae	inferred
2015.Aequornithia	{=	>	<	!	><}	2014.nc_Palaeognathae	inferred
2015.Aequornithia	{=	>	<	!	><}	2014.nc_Pelecaniformes	inferred
2015.Aequornithia	{=	>	<	!	><}	2014.nc_Pelecanimorphae	inferred
2015.Aequornithia	{=	>	<	!	><}	2014.nc_Pelecanus	inferred
2015.Aequornithia	{=	>	<	!	><}	2014.nc_Phaethon	inferred
2015.Aequornithia	{=	>	<	!	><}	2014.nc_Phalacrocorax	inferred
2015.Aequornithia	{=	>	<	!	><}	2014.nc_Phasianidae	inferred
2015.Aequornithia	{=	>	<	!	><}	2014.nc_Podicipedidae	inferred
2015.Aequornithia	{=	>	<	!	><}	2014.nc_Procellariiformes	inferred
2015.Aequornithia	{=	>	<	!	><}	2014.nc_Pterocles	inferred
2015.Aequornithia	{=	>	<	!	><}	2014.nc_Pteroclididae	inferred
2015.Aequornithia	{=	>	<	!	><}	2014.nc_Spheniscidae	inferred
2015.Aequornithia	{=	>	<	!	><}	2014.nc_Tauraco	inferred
2015.Aequornithia	{=	>	<	!	><}	2014.nc_Threskiornithidae	inferred
2015.Aequornithia	{=	>	<	!	><}	2014.nc_Tinamidae	inferred
2015.Aequornithia	{=	>	<	!	><}	2014.nc_Tinamus	inferred
2015.Aequornithia	{=	>	<	!	><}	2014.nc_Trochilidae	inferred
2015.Aequornithia_Clade1	<	2014.Aequornithia	inferred
2015.Aequornithia_Clade1	=	2014.Aequornithia_Clade1	inferred
2015.Aequornithia_Clade1	!	2014.Anas	inferred
2015.Aequornithia_Clade1	!	2014.Anas_platyrhynchos	inferred
2015.Aequornithia_Clade1	!	2014.Anatidae	inferred
2015.Aequornithia_Clade1	!	2014.Anseriformes	inferred
2015.Aequornithia_Clade1	!	2014.Antrostomus	inferred
2015.Aequornithia_Clade1	!	2014.Antrostomus_carolinensis	inferred
2015.Aequornithia_Clade1	!	2014.Apodidae	inferred
2015.Aequornithia_Clade1	>	2014.Aptenodytes	inferred
2015.Aequornithia_Clade1	<	2014.Ardeae	inferred
2015.Aequornithia_Clade1	>	2014.Ardeidae	inferred
2015.Aequornithia_Clade1	!	2014.Balearica	inferred
2015.Aequornithia_Clade1	!	2014.Balearica_regulorum	inferred
2015.Aequornithia_Clade1	!	2014.Calypte	inferred
2015.Aequornithia_Clade1	!	2014.Calypte_anna	inferred
2015.Aequornithia_Clade1	!	2014.Caprimulgidae	inferred
2015.Aequornithia_Clade1	!	2014.Caprimulgiformes	inferred
2015.Aequornithia_Clade1	!	2014.Caprimulgiformes_Clade1	inferred
2015.Aequornithia_Clade1	!	2014.Caprimulgimorphae	inferred
2015.Aequornithia_Clade1	!	2014.Chaetura	inferred
2015.Aequornithia_Clade1	!	2014.Chaetura_pelagica	inferred
2015.Aequornithia_Clade1	!	2014.Charadriidae	inferred
2015.Aequornithia_Clade1	!	2014.Charadriiformes	inferred
2015.Aequornithia_Clade1	!	2014.Charadrius	inferred
2015.Aequornithia_Clade1	!	2014.Charadrius_vociferus	inferred
2015.Aequornithia_Clade1	!	2014.Chlamydotis	inferred
2015.Aequornithia_Clade1	!	2014.Chlamydotis_macqueenii	inferred
2015.Aequornithia_Clade1	!	2014.Columba	inferred
2015.Aequornithia_Clade1	!	2014.Columba_livia	inferred
2015.Aequornithia_Clade1	!	2014.Columbea	inferred
2015.Aequornithia_Clade1	!	2014.Columbidae	inferred
2015.Aequornithia_Clade1	!	2014.Columbiformes	inferred
2015.Aequornithia_Clade1	!	2014.Columbimorphae	inferred
2015.Aequornithia_Clade1	!	2014.Columbimorphae_Clade1	inferred
2015.Aequornithia_Clade1	!	2014.Cuculidae	inferred
2015.Aequornithia_Clade1	!	2014.Cuculiformes	inferred
2015.Aequornithia_Clade1	!	2014.Cuculus	inferred
2015.Aequornithia_Clade1	!	2014.Cuculus_canorus	inferred
2015.Aequornithia_Clade1	!	2014.Cursorimorphae	inferred
2015.Aequornithia_Clade1	>	2014.Egretta	inferred
2015.Aequornithia_Clade1	!	2014.Eurypyga	inferred
2015.Aequornithia_Clade1	!	2014.Eurypyga_helias	inferred
2015.Aequornithia_Clade1	!	2014.Eurypygidae	inferred
2015.Aequornithia_Clade1	!	2014.Eurypygiformes	inferred
2015.Aequornithia_Clade1	>	2014.Fulmarus	inferred
2015.Aequornithia_Clade1	!	2014.Galliformes	inferred
2015.Aequornithia_Clade1	!	2014.Galloanseres	inferred
2015.Aequornithia_Clade1	!	2014.Gallus	inferred
2015.Aequornithia_Clade1	!	2014.Gallus_gallus	inferred
2015.Aequornithia_Clade1	!	2014.Gavia	inferred
2015.Aequornithia_Clade1	!	2014.Gavia_stellata	inferred
2015.Aequornithia_Clade1	!	2014.Gaviidae	inferred
2015.Aequornithia_Clade1	!	2014.Gaviiformes	inferred
2015.Aequornithia_Clade1	!	2014.Gaviimorphae	inferred
2015.Aequornithia_Clade1	!	2014.Gruidae	inferred
2015.Aequornithia_Clade1	!	2014.Gruiformes	inferred
2015.Aequornithia_Clade1	!	2014.Meleagris	inferred
2015.Aequornithia_Clade1	!	2014.Meleagris_gallopavo	inferred
2015.Aequornithia_Clade1	!	2014.Mesitornis	inferred
2015.Aequornithia_Clade1	!	2014.Mesitornis_unicolor	inferred
2015.Aequornithia_Clade1	!	2014.Mesitornithidae	inferred
2015.Aequornithia_Clade1	!	2014.Mesitornithiformes	inferred
2015.Aequornithia_Clade1	!	2014.Musophagidae	inferred
2015.Aequornithia_Clade1	!	2014.Musophagiformes	inferred
2015.Aequornithia_Clade1	<	2014.Neoaves	inferred
2015.Aequornithia_Clade1	<	2014.Neognathae	inferred
2015.Aequornithia_Clade1	<	2014.Neornithes	inferred
2015.Aequornithia_Clade1	>	2014.Nipponia	inferred
2015.Aequornithia_Clade1	!	2014.Opisthocomidae	inferred
2015.Aequornithia_Clade1	!	2014.Opisthocomiformes	inferred
2015.Aequornithia_Clade1	!	2014.Opisthocomus	inferred
2015.Aequornithia_Clade1	!	2014.Opisthocomus_hoazin	inferred
2015.Aequornithia_Clade1	!	2014.Otididae	inferred
2015.Aequornithia_Clade1	!	2014.Otidiformes	inferred
2015.Aequornithia_Clade1	!	2014.Otidimorphae	inferred
2015.Aequornithia_Clade1	!	2014.Otidimorphae_Clade1	inferred
2015.Aequornithia_Clade1	!	2014.Palaeognathae	inferred
2015.Aequornithia_Clade1	<	2014.Passerea	inferred
2015.Aequornithia_Clade1	<	2014.Passerea_Clade1	inferred
2015.Aequornithia_Clade1	<	2014.Passerea_Clade2	inferred
2015.Aequornithia_Clade1	!	2014.Passerea_Clade3	inferred
2015.Aequornithia_Clade1	!	2014.Passerea_Clade4	inferred
2015.Aequornithia_Clade1	>	2014.Pelecanidae	inferred
2015.Aequornithia_Clade1	>	2014.Pelecaniformes	inferred
2015.Aequornithia_Clade1	>	2014.Pelecaniformes_Clade1	inferred
2015.Aequornithia_Clade1	>	2014.Pelecaniformes_Clade2	inferred
2015.Aequornithia_Clade1	>	2014.Pelecanimorphae	inferred
2015.Aequornithia_Clade1	>	2014.Pelecanus	inferred
2015.Aequornithia_Clade1	!	2014.Phaethon	inferred
2015.Aequornithia_Clade1	!	2014.Phaethon_lepturus	inferred
2015.Aequornithia_Clade1	!	2014.Phaethontidae	inferred
2015.Aequornithia_Clade1	!	2014.Phaethontiformes	inferred
2015.Aequornithia_Clade1	!	2014.Phaethontimorphae	inferred
2015.Aequornithia_Clade1	>	2014.Phalacrocoracidae	inferred
2015.Aequornithia_Clade1	>	2014.Phalacrocorax	inferred
2015.Aequornithia_Clade1	!	2014.Phasianidae	inferred
2015.Aequornithia_Clade1	!	2014.Phoenicopteridae	inferred
2015.Aequornithia_Clade1	!	2014.Phoenicopteriformes	inferred
2015.Aequornithia_Clade1	!	2014.Phoenicopterimorphae	inferred
2015.Aequornithia_Clade1	!	2014.Phoenicopterus	inferred
2015.Aequornithia_Clade1	!	2014.Phoenicopterus_ruber	inferred
2015.Aequornithia_Clade1	!	2014.Podiceps	inferred
2015.Aequornithia_Clade1	!	2014.Podiceps_cristatus	inferred
2015.Aequornithia_Clade1	!	2014.Podicipedidae	inferred
2015.Aequornithia_Clade1	!	2014.Podicipediformes	inferred
2015.Aequornithia_Clade1	>	2014.Procellariidae	inferred
2015.Aequornithia_Clade1	>	2014.Procellariiformes	inferred
2015.Aequornithia_Clade1	>	2014.Procellariimorphae	inferred
2015.Aequornithia_Clade1	!	2014.Pterocles	inferred
2015.Aequornithia_Clade1	!	2014.Pterocles_gutturalis	inferred
2015.Aequornithia_Clade1	!	2014.Pteroclididae	inferred
2015.Aequornithia_Clade1	!	2014.Pterocliformes	inferred
2015.Aequornithia_Clade1	>	2014.Pygoscelis	inferred
2015.Aequornithia_Clade1	>	2014.Spheniscidae	inferred
2015.Aequornithia_Clade1	>	2014.Sphenisciformes	inferred
2015.Aequornithia_Clade1	!	2014.Struthio	inferred
2015.Aequornithia_Clade1	!	2014.Struthio_camelus	inferred
2015.Aequornithia_Clade1	!	2014.Struthionidae	inferred
2015.Aequornithia_Clade1	!	2014.Struthioniformes	inferred
2015.Aequornithia_Clade1	!	2014.Tauraco	inferred
2015.Aequornithia_Clade1	!	2014.Tauraco_erythrolophus	inferred
2015.Aequornithia_Clade1	!	2014.Telluraves	inferred
2015.Aequornithia_Clade1	>	2014.Threskiornithidae	inferred
2015.Aequornithia_Clade1	!	2014.Tinamidae	inferred
2015.Aequornithia_Clade1	!	2014.Tinamiformes	inferred
2015.Aequornithia_Clade1	!	2014.Tinamus	inferred
2015.Aequornithia_Clade1	!	2014.Tinamus_guttatus	inferred
2015.Aequornithia_Clade1	!	2014.Trochilidae	inferred
2015.Aequornithia_Clade1	{=	>	<	!	><}	2014.nc_Anas	inferred
2015.Aequornithia_Clade1	{=	>	<	!	><}	2014.nc_Anatidae	inferred
2015.Aequornithia_Clade1	{=	>	<	!	><}	2014.nc_Anseriformes	inferred
2015.Aequornithia_Clade1	{=	>	<	!	><}	2014.nc_Apodidae	inferred
2015.Aequornithia_Clade1	{=	>	<	!	><}	2014.nc_Ardeidae	inferred
2015.Aequornithia_Clade1	{=	>	<	!	><}	2014.nc_Caprimulgidae	inferred
2015.Aequornithia_Clade1	{=	>	<	!	><}	2014.nc_Caprimulgiformes_Clade1	inferred
2015.Aequornithia_Clade1	{=	>	<	!	><}	2014.nc_Chaetura	inferred
2015.Aequornithia_Clade1	{=	>	<	!	><}	2014.nc_Charadriiformes	inferred
2015.Aequornithia_Clade1	{=	>	<	!	><}	2014.nc_Charadrius	inferred
2015.Aequornithia_Clade1	{=	>	<	!	><}	2014.nc_Columbidae	inferred
2015.Aequornithia_Clade1	{=	>	<	!	><}	2014.nc_Cuculidae	inferred
2015.Aequornithia_Clade1	{=	>	<	!	><}	2014.nc_Cuculus	inferred
2015.Aequornithia_Clade1	{=	>	<	!	><}	2014.nc_Fulmarus	inferred
2015.Aequornithia_Clade1	{=	>	<	!	><}	2014.nc_Galliformes	inferred
2015.Aequornithia_Clade1	{=	>	<	!	><}	2014.nc_Gavia	inferred
2015.Aequornithia_Clade1	{=	>	<	!	><}	2014.nc_Gruidae	inferred
2015.Aequornithia_Clade1	{=	>	<	!	><}	2014.nc_Gruiformes	inferred
2015.Aequornithia_Clade1	{=	>	<	!	><}	2014.nc_Mesitornithidae	inferred
2015.Aequornithia_Clade1	{=	>	<	!	><}	2014.nc_Musophagidae	inferred
2015.Aequornithia_Clade1	{=	>	<	!	><}	2014.nc_Otididae	inferred
2015.Aequornithia_Clade1	{=	>	<	!	><}	2014.nc_Palaeognathae	inferred
2015.Aequornithia_Clade1	{=	>	<	!	><}	2014.nc_Pelecaniformes	inferred
2015.Aequornithia_Clade1	{=	>	<	!	><}	2014.nc_Pelecanimorphae	inferred
2015.Aequornithia_Clade1	{=	>	<	!	><}	2014.nc_Pelecanus	inferred
2015.Aequornithia_Clade1	{=	>	<	!	><}	2014.nc_Phaethon	inferred
2015.Aequornithia_Clade1	{=	>	<	!	><}	2014.nc_Phalacrocorax	inferred
2015.Aequornithia_Clade1	{=	>	<	!	><}	2014.nc_Phasianidae	inferred
2015.Aequornithia_Clade1	{=	>	<	!	><}	2014.nc_Podicipedidae	inferred
2015.Aequornithia_Clade1	{=	>	<	!	><}	2014.nc_Procellariiformes	inferred
2015.Aequornithia_Clade1	{=	>	<	!	><}	2014.nc_Pterocles	inferred
2015.Aequornithia_Clade1	{=	>	<	!	><}	2014.nc_Pteroclididae	inferred
2015.Aequornithia_Clade1	{=	>	<	!	><}	2014.nc_Spheniscidae	inferred
2015.Aequornithia_Clade1	{=	>	<	!	><}	2014.nc_Tauraco	inferred
2015.Aequornithia_Clade1	{=	>	<	!	><}	2014.nc_Threskiornithidae	inferred
2015.Aequornithia_Clade1	{=	>	<	!	><}	2014.nc_Tinamidae	inferred
2015.Aequornithia_Clade1	{=	>	<	!	><}	2014.nc_Tinamus	inferred
2015.Aequornithia_Clade1	{=	>	<	!	><}	2014.nc_Trochilidae	inferred
2015.Alcidae	!	2014.Aequornithia	inferred
2015.Alcidae	!	2014.Aequornithia_Clade1	inferred
2015.Alcidae	!	2014.Anas	inferred
2015.Alcidae	!	2014.Anas_platyrhynchos	inferred
2015.Alcidae	!	2014.Anatidae	inferred
2015.Alcidae	!	2014.Anseriformes	inferred
2015.Alcidae	!	2014.Antrostomus	inferred
2015.Alcidae	!	2014.Antrostomus_carolinensis	inferred
2015.Alcidae	!	2014.Apodidae	inferred
2015.Alcidae	!	2014.Aptenodytes	inferred
2015.Alcidae	!	2014.Aptenodytes_forsteri	inferred
2015.Alcidae	!	2014.Ardeae	inferred
2015.Alcidae	!	2014.Ardeidae	inferred
2015.Alcidae	!	2014.Balearica	inferred
2015.Alcidae	!	2014.Balearica_regulorum	inferred
2015.Alcidae	!	2014.Calypte	inferred
2015.Alcidae	!	2014.Calypte_anna	inferred
2015.Alcidae	!	2014.Caprimulgidae	inferred
2015.Alcidae	!	2014.Caprimulgiformes	inferred
2015.Alcidae	!	2014.Caprimulgiformes_Clade1	inferred
2015.Alcidae	!	2014.Caprimulgimorphae	inferred
2015.Alcidae	!	2014.Chaetura	inferred
2015.Alcidae	!	2014.Chaetura_pelagica	inferred
2015.Alcidae	!	2014.Charadriidae	inferred
2015.Alcidae	!	2014.Charadrius	inferred
2015.Alcidae	!	2014.Charadrius_vociferus	inferred
2015.Alcidae	!	2014.Chlamydotis	inferred
2015.Alcidae	!	2014.Chlamydotis_macqueenii	inferred
2015.Alcidae	!	2014.Columba	inferred
2015.Alcidae	!	2014.Columba_livia	inferred
2015.Alcidae	!	2014.Columbea	inferred
2015.Alcidae	!	2014.Columbidae	inferred
2015.Alcidae	!	2014.Columbiformes	inferred
2015.Alcidae	!	2014.Columbimorphae	inferred
2015.Alcidae	!	2014.Columbimorphae_Clade1	inferred
2015.Alcidae	!	2014.Cuculidae	inferred
2015.Alcidae	!	2014.Cuculiformes	inferred
2015.Alcidae	!	2014.Cuculus	inferred
2015.Alcidae	!	2014.Cuculus_canorus	inferred
2015.Alcidae	<	2014.Cursorimorphae	inferred
2015.Alcidae	!	2014.Egretta	inferred
2015.Alcidae	!	2014.Egretta_garzetta	inferred
2015.Alcidae	!	2014.Eurypyga	inferred
2015.Alcidae	!	2014.Eurypyga_helias	inferred
2015.Alcidae	!	2014.Eurypygidae	inferred
2015.Alcidae	!	2014.Eurypygiformes	inferred
2015.Alcidae	!	2014.Fulmarus	inferred
2015.Alcidae	!	2014.Fulmarus_glacialis	inferred
2015.Alcidae	!	2014.Galliformes	inferred
2015.Alcidae	!	2014.Galloanseres	inferred
2015.Alcidae	!	2014.Gallus	inferred
2015.Alcidae	!	2014.Gallus_gallus	inferred
2015.Alcidae	!	2014.Gavia	inferred
2015.Alcidae	!	2014.Gavia_stellata	inferred
2015.Alcidae	!	2014.Gaviidae	inferred
2015.Alcidae	!	2014.Gaviiformes	inferred
2015.Alcidae	!	2014.Gaviimorphae	inferred
2015.Alcidae	!	2014.Gruidae	inferred
2015.Alcidae	!	2014.Gruiformes	inferred
2015.Alcidae	!	2014.Meleagris	inferred
2015.Alcidae	!	2014.Meleagris_gallopavo	inferred
2015.Alcidae	!	2014.Mesitornis	inferred
2015.Alcidae	!	2014.Mesitornis_unicolor	inferred
2015.Alcidae	!	2014.Mesitornithidae	inferred
2015.Alcidae	!	2014.Mesitornithiformes	inferred
2015.Alcidae	!	2014.Musophagidae	inferred
2015.Alcidae	!	2014.Musophagiformes	inferred
2015.Alcidae	<	2014.Neoaves	inferred
2015.Alcidae	<	2014.Neognathae	inferred
2015.Alcidae	<	2014.Neornithes	inferred
2015.Alcidae	!	2014.Nipponia	inferred
2015.Alcidae	!	2014.Nipponia_nippon	inferred
2015.Alcidae	!	2014.Opisthocomidae	inferred
2015.Alcidae	!	2014.Opisthocomiformes	inferred
2015.Alcidae	!	2014.Opisthocomus	inferred
2015.Alcidae	!	2014.Opisthocomus_hoazin	inferred
2015.Alcidae	!	2014.Otididae	inferred
2015.Alcidae	!	2014.Otidiformes	inferred
2015.Alcidae	!	2014.Otidimorphae	inferred
2015.Alcidae	!	2014.Otidimorphae_Clade1	inferred
2015.Alcidae	!	2014.Palaeognathae	inferred
2015.Alcidae	<	2014.Passerea	inferred
2015.Alcidae	<	2014.Passerea_Clade1	inferred
2015.Alcidae	!	2014.Passerea_Clade2	inferred
2015.Alcidae	<	2014.Passerea_Clade3	inferred
2015.Alcidae	!	2014.Passerea_Clade4	inferred
2015.Alcidae	!	2014.Pelecanidae	inferred
2015.Alcidae	!	2014.Pelecaniformes	inferred
2015.Alcidae	!	2014.Pelecaniformes_Clade1	inferred
2015.Alcidae	!	2014.Pelecaniformes_Clade2	inferred
2015.Alcidae	!	2014.Pelecanimorphae	inferred
2015.Alcidae	!	2014.Pelecanus	inferred
2015.Alcidae	!	2014.Pelecanus_crispus	inferred
2015.Alcidae	!	2014.Phaethon	inferred
2015.Alcidae	!	2014.Phaethon_lepturus	inferred
2015.Alcidae	!	2014.Phaethontidae	inferred
2015.Alcidae	!	2014.Phaethontiformes	inferred
2015.Alcidae	!	2014.Phaethontimorphae	inferred
2015.Alcidae	!	2014.Phalacrocoracidae	inferred
2015.Alcidae	!	2014.Phalacrocorax	inferred
2015.Alcidae	!	2014.Phalacrocorax_carbo	inferred
2015.Alcidae	!	2014.Phasianidae	inferred
2015.Alcidae	!	2014.Phoenicopteridae	inferred
2015.Alcidae	!	2014.Phoenicopteriformes	inferred
2015.Alcidae	!	2014.Phoenicopterimorphae	inferred
2015.Alcidae	!	2014.Phoenicopterus	inferred
2015.Alcidae	!	2014.Phoenicopterus_ruber	inferred
2015.Alcidae	!	2014.Podiceps	inferred
2015.Alcidae	!	2014.Podiceps_cristatus	inferred
2015.Alcidae	!	2014.Podicipedidae	inferred
2015.Alcidae	!	2014.Podicipediformes	inferred
2015.Alcidae	!	2014.Procellariidae	inferred
2015.Alcidae	!	2014.Procellariiformes	inferred
2015.Alcidae	!	2014.Procellariimorphae	inferred
2015.Alcidae	!	2014.Pterocles	inferred
2015.Alcidae	!	2014.Pterocles_gutturalis	inferred
2015.Alcidae	!	2014.Pteroclididae	inferred
2015.Alcidae	!	2014.Pterocliformes	inferred
2015.Alcidae	!	2014.Pygoscelis	inferred
2015.Alcidae	!	2014.Pygoscelis_adeliae	inferred
2015.Alcidae	!	2014.Spheniscidae	inferred
2015.Alcidae	!	2014.Sphenisciformes	inferred
2015.Alcidae	!	2014.Struthio	inferred
2015.Alcidae	!	2014.Struthio_camelus	inferred
2015.Alcidae	!	2014.Struthionidae	inferred
2015.Alcidae	!	2014.Struthioniformes	inferred
2015.Alcidae	!	2014.Tauraco	inferred
2015.Alcidae	!	2014.Tauraco_erythrolophus	inferred
2015.Alcidae	!	2014.Telluraves	inferred
2015.Alcidae	!	2014.Threskiornithidae	inferred
2015.Alcidae	!	2014.Tinamidae	inferred
2015.Alcidae	!	2014.Tinamiformes	inferred
2015.Alcidae	!	2014.Tinamus	inferred
2015.Alcidae	!	2014.Tinamus_guttatus	inferred
2015.Alcidae	!	2014.Trochilidae	inferred
2015.Alcidae	{=	>	<	!	><}	2014.nc_Anas	inferred
2015.Alcidae	{=	>	<	!	><}	2014.nc_Anatidae	inferred
2015.Alcidae	{=	>	<	!	><}	2014.nc_Anseriformes	inferred
2015.Alcidae	{=	>	<	!	><}	2014.nc_Apodidae	inferred
2015.Alcidae	{=	>	<	!	><}	2014.nc_Ardeidae	inferred
2015.Alcidae	{=	>	<	!	><}	2014.nc_Caprimulgidae	inferred
2015.Alcidae	{=	>	<	!	><}	2014.nc_Caprimulgiformes_Clade1	inferred
2015.Alcidae	{=	>	<	!	><}	2014.nc_Chaetura	inferred
2015.Alcidae	{=	>	<	!	><}	2014.nc_Charadriiformes	inferred
2015.Alcidae	{=	>	<	!	><}	2014.nc_Charadrius	inferred
2015.Alcidae	{=	>	<	!	><}	2014.nc_Columbidae	inferred
2015.Alcidae	{=	>	<	!	><}	2014.nc_Cuculidae	inferred
2015.Alcidae	{=	>	<	!	><}	2014.nc_Cuculus	inferred
2015.Alcidae	{=	>	<	!	><}	2014.nc_Fulmarus	inferred
2015.Alcidae	{=	>	<	!	><}	2014.nc_Galliformes	inferred
2015.Alcidae	{=	>	<	!	><}	2014.nc_Gavia	inferred
2015.Alcidae	{=	>	<	!	><}	2014.nc_Gruidae	inferred
2015.Alcidae	{=	>	<	!	><}	2014.nc_Gruiformes	inferred
2015.Alcidae	{=	>	<	!	><}	2014.nc_Mesitornithidae	inferred
2015.Alcidae	{=	>	<	!	><}	2014.nc_Musophagidae	inferred
2015.Alcidae	{=	>	<	!	><}	2014.nc_Otididae	inferred
2015.Alcidae	{=	>	<	!	><}	2014.nc_Palaeognathae	inferred
2015.Alcidae	{=	>	<	!	><}	2014.nc_Pelecaniformes	inferred
2015.Alcidae	{=	>	<	!	><}	2014.nc_Pelecanimorphae	inferred
2015.Alcidae	{=	>	<	!	><}	2014.nc_Pelecanus	inferred
2015.Alcidae	{=	>	<	!	><}	2014.nc_Phaethon	inferred
2015.Alcidae	{=	>	<	!	><}	2014.nc_Phalacrocorax	inferred
2015.Alcidae	{=	>	<	!	><}	2014.nc_Phasianidae	inferred
2015.Alcidae	{=	>	<	!	><}	2014.nc_Podicipedidae	inferred
2015.Alcidae	{=	>	<	!	><}	2014.nc_Procellariiformes	inferred
2015.Alcidae	{=	>	<	!	><}	2014.nc_Pterocles	inferred
2015.Alcidae	{=	>	<	!	><}	2014.nc_Pteroclididae	inferred
2015.Alcidae	{=	>	<	!	><}	2014.nc_Spheniscidae	inferred
2015.Alcidae	{=	>	<	!	><}	2014.nc_Tauraco	inferred
2015.Alcidae	{=	>	<	!	><}	2014.nc_Threskiornithidae	inferred
2015.Alcidae	{=	>	<	!	><}	2014.nc_Tinamidae	inferred
2015.Alcidae	{=	>	<	!	><}	2014.nc_Tinamus	inferred
2015.Alcidae	{=	>	<	!	><}	2014.nc_Trochilidae	inferred
2015.Anas	!	2014.Aequornithia	inferred
2015.Anas	!	2014.Aequornithia_Clade1	inferred
2015.Anas	<	2014.Anatidae	inferred
2015.Anas	<	2014.Anseriformes	inferred
2015.Anas	!	2014.Antrostomus	inferred
2015.Anas	!	2014.Antrostomus_carolinensis	inferred
2015.Anas	!	2014.Apodidae	inferred
2015.Anas	!	2014.Aptenodytes	inferred
2015.Anas	!	2014.Aptenodytes_forsteri	inferred
2015.Anas	!	2014.Ardeae	inferred
2015.Anas	!	2014.Ardeidae	inferred
2015.Anas	!	2014.Balearica	inferred
2015.Anas	!	2014.Balearica_regulorum	inferred
2015.Anas	!	2014.Calypte	inferred
2015.Anas	!	2014.Calypte_anna	inferred
2015.Anas	!	2014.Caprimulgidae	inferred
2015.Anas	!	2014.Caprimulgiformes	inferred
2015.Anas	!	2014.Caprimulgiformes_Clade1	inferred
2015.Anas	!	2014.Caprimulgimorphae	inferred
2015.Anas	!	2014.Chaetura	inferred
2015.Anas	!	2014.Chaetura_pelagica	inferred
2015.Anas	!	2014.Charadriidae	inferred
2015.Anas	!	2014.Charadriiformes	inferred
2015.Anas	!	2014.Charadrius	inferred
2015.Anas	!	2014.Charadrius_vociferus	inferred
2015.Anas	!	2014.Chlamydotis	inferred
2015.Anas	!	2014.Chlamydotis_macqueenii	inferred
2015.Anas	!	2014.Columba	inferred
2015.Anas	!	2014.Columba_livia	inferred
2015.Anas	!	2014.Columbea	inferred
2015.Anas	!	2014.Columbidae	inferred
2015.Anas	!	2014.Columbiformes	inferred
2015.Anas	!	2014.Columbimorphae	inferred
2015.Anas	!	2014.Columbimorphae_Clade1	inferred
2015.Anas	!	2014.Cuculidae	inferred
2015.Anas	!	2014.Cuculiformes	inferred
2015.Anas	!	2014.Cuculus	inferred
2015.Anas	!	2014.Cuculus_canorus	inferred
2015.Anas	!	2014.Cursorimorphae	inferred
2015.Anas	!	2014.Egretta	inferred
2015.Anas	!	2014.Egretta_garzetta	inferred
2015.Anas	!	2014.Eurypyga	inferred
2015.Anas	!	2014.Eurypyga_helias	inferred
2015.Anas	!	2014.Eurypygidae	inferred
2015.Anas	!	2014.Eurypygiformes	inferred
2015.Anas	!	2014.Fulmarus	inferred
2015.Anas	!	2014.Fulmarus_glacialis	inferred
2015.Anas	!	2014.Galliformes	inferred
2015.Anas	<	2014.Galloanseres	inferred
2015.Anas	!	2014.Gallus	inferred
2015.Anas	!	2014.Gallus_gallus	inferred
2015.Anas	!	2014.Gavia	inferred
2015.Anas	!	2014.Gavia_stellata	inferred
2015.Anas	!	2014.Gaviidae	inferred
2015.Anas	!	2014.Gaviiformes	inferred
2015.Anas	!	2014.Gaviimorphae	inferred
2015.Anas	!	2014.Gruidae	inferred
2015.Anas	!	2014.Gruiformes	inferred
2015.Anas	!	2014.Meleagris	inferred
2015.Anas	!	2014.Meleagris_gallopavo	inferred
2015.Anas	!	2014.Mesitornis	inferred
2015.Anas	!	2014.Mesitornis_unicolor	inferred
2015.Anas	!	2014.Mesitornithidae	inferred
2015.Anas	!	2014.Mesitornithiformes	inferred
2015.Anas	!	2014.Musophagidae	inferred
2015.Anas	!	2014.Musophagiformes	inferred
2015.Anas	!	2014.Neoaves	inferred
2015.Anas	<	2014.Neognathae	inferred
2015.Anas	<	2014.Neornithes	inferred
2015.Anas	!	2014.Nipponia	inferred
2015.Anas	!	2014.Nipponia_nippon	inferred
2015.Anas	!	2014.Opisthocomidae	inferred
2015.Anas	!	2014.Opisthocomiformes	inferred
2015.Anas	!	2014.Opisthocomus	inferred
2015.Anas	!	2014.Opisthocomus_hoazin	inferred
2015.Anas	!	2014.Otididae	inferred
2015.Anas	!	2014.Otidiformes	inferred
2015.Anas	!	2014.Otidimorphae	inferred
2015.Anas	!	2014.Otidimorphae_Clade1	inferred
2015.Anas	!	2014.Palaeognathae	inferred
2015.Anas	!	2014.Passerea	inferred
2015.Anas	!	2014.Passerea_Clade1	inferred
2015.Anas	!	2014.Passerea_Clade2	inferred
2015.Anas	!	2014.Passerea_Clade3	inferred
2015.Anas	!	2014.Passerea_Clade4	inferred
2015.Anas	!	2014.Pelecanidae	inferred
2015.Anas	!	2014.Pelecaniformes	inferred
2015.Anas	!	2014.Pelecaniformes_Clade1	inferred
2015.Anas	!	2014.Pelecaniformes_Clade2	inferred
2015.Anas	!	2014.Pelecanimorphae	inferred
2015.Anas	!	2014.Pelecanus	inferred
2015.Anas	!	2014.Pelecanus_crispus	inferred
2015.Anas	!	2014.Phaethon	inferred
2015.Anas	!	2014.Phaethon_lepturus	inferred
2015.Anas	!	2014.Phaethontidae	inferred
2015.Anas	!	2014.Phaethontiformes	inferred
2015.Anas	!	2014.Phaethontimorphae	inferred
2015.Anas	!	2014.Phalacrocoracidae	inferred
2015.Anas	!	2014.Phalacrocorax	inferred
2015.Anas	!	2014.Phalacrocorax_carbo	inferred
2015.Anas	!	2014.Phasianidae	inferred
2015.Anas	!	2014.Phoenicopteridae	inferred
2015.Anas	!	2014.Phoenicopteriformes	inferred
2015.Anas	!	2014.Phoenicopterimorphae	inferred
2015.Anas	!	2014.Phoenicopterus	inferred
2015.Anas	!	2014.Phoenicopterus_ruber	inferred
2015.Anas	!	2014.Podiceps	inferred
2015.Anas	!	2014.Podiceps_cristatus	inferred
2015.Anas	!	2014.Podicipedidae	inferred
2015.Anas	!	2014.Podicipediformes	inferred
2015.Anas	!	2014.Procellariidae	inferred
2015.Anas	!	2014.Procellariiformes	inferred
2015.Anas	!	2014.Procellariimorphae	inferred
2015.Anas	!	2014.Pterocles	inferred
2015.Anas	!	2014.Pterocles_gutturalis	inferred
2015.Anas	!	2014.Pteroclididae	inferred
2015.Anas	!	2014.Pterocliformes	inferred
2015.Anas	!	2014.Pygoscelis	inferred
2015.Anas	!	2014.Pygoscelis_adeliae	inferred
2015.Anas	!	2014.Spheniscidae	inferred
2015.Anas	!	2014.Sphenisciformes	inferred
2015.Anas	!	2014.Struthio	inferred
2015.Anas	!	2014.Struthio_camelus	inferred
2015.Anas	!	2014.Struthionidae	inferred
2015.Anas	!	2014.Struthioniformes	inferred
2015.Anas	!	2014.Tauraco	inferred
2015.Anas	!	2014.Tauraco_erythrolophus	inferred
2015.Anas	!	2014.Telluraves	inferred
2015.Anas	!	2014.Threskiornithidae	inferred
2015.Anas	!	2014.Tinamidae	inferred
2015.Anas	!	2014.Tinamiformes	inferred
2015.Anas	!	2014.Tinamus	inferred
2015.Anas	!	2014.Tinamus_guttatus	inferred
2015.Anas	!	2014.Trochilidae	inferred
2015.Anas	{=	>	<	!	><}	2014.nc_Anas	inferred
2015.Anas	{=	>	<	!	><}	2014.nc_Anatidae	inferred
2015.Anas	{=	>	<	!	><}	2014.nc_Anseriformes	inferred
2015.Anas	{=	>	<	!	><}	2014.nc_Apodidae	inferred
2015.Anas	{=	>	<	!	><}	2014.nc_Ardeidae	inferred
2015.Anas	{=	>	<	!	><}	2014.nc_Caprimulgidae	inferred
2015.Anas	{=	>	<	!	><}	2014.nc_Caprimulgiformes_Clade1	inferred
2015.Anas	{=	>	<	!	><}	2014.nc_Chaetura	inferred
2015.Anas	{=	>	<	!	><}	2014.nc_Charadriiformes	inferred
2015.Anas	{=	>	<	!	><}	2014.nc_Charadrius	inferred
2015.Anas	{=	>	<	!	><}	2014.nc_Columbidae	inferred
2015.Anas	{=	>	<	!	><}	2014.nc_Cuculidae	inferred
2015.Anas	{=	>	<	!	><}	2014.nc_Cuculus	inferred
2015.Anas	{=	>	<	!	><}	2014.nc_Fulmarus	inferred
2015.Anas	{=	>	<	!	><}	2014.nc_Galliformes	inferred
2015.Anas	{=	>	<	!	><}	2014.nc_Gavia	inferred
2015.Anas	{=	>	<	!	><}	2014.nc_Gruidae	inferred
2015.Anas	{=	>	<	!	><}	2014.nc_Gruiformes	inferred
2015.Anas	{=	>	<	!	><}	2014.nc_Mesitornithidae	inferred
2015.Anas	{=	>	<	!	><}	2014.nc_Musophagidae	inferred
2015.Anas	{=	>	<	!	><}	2014.nc_Otididae	inferred
2015.Anas	{=	>	<	!	><}	2014.nc_Palaeognathae	inferred
2015.Anas	{=	>	<	!	><}	2014.nc_Pelecaniformes	inferred
2015.Anas	{=	>	<	!	><}	2014.nc_Pelecanimorphae	inferred
2015.Anas	{=	>	<	!	><}	2014.nc_Pelecanus	inferred
2015.Anas	{=	>	<	!	><}	2014.nc_Phaethon	inferred
2015.Anas	{=	>	<	!	><}	2014.nc_Phalacrocorax	inferred
2015.Anas	{=	>	<	!	><}	2014.nc_Phasianidae	inferred
2015.Anas	{=	>	<	!	><}	2014.nc_Podicipedidae	inferred
2015.Anas	{=	>	<	!	><}	2014.nc_Procellariiformes	inferred
2015.Anas	{=	>	<	!	><}	2014.nc_Pterocles	inferred
2015.Anas	{=	>	<	!	><}	2014.nc_Pteroclididae	inferred
2015.Anas	{=	>	<	!	><}	2014.nc_Spheniscidae	inferred
2015.Anas	{=	>	<	!	><}	2014.nc_Tauraco	inferred
2015.Anas	{=	>	<	!	><}	2014.nc_Threskiornithidae	inferred
2015.Anas	{=	>	<	!	><}	2014.nc_Tinamidae	inferred
2015.Anas	{=	>	<	!	><}	2014.nc_Tinamus	inferred
2015.Anas	{=	>	<	!	><}	2014.nc_Trochilidae	inferred
2015.Anas_superciliosa	!	2014.Aequornithia	inferred
2015.Anas_superciliosa	!	2014.Aequornithia_Clade1	inferred
2015.Anas_superciliosa	<	2014.Anatidae	inferred
2015.Anas_superciliosa	<	2014.Anseriformes	inferred
2015.Anas_superciliosa	!	2014.Antrostomus	inferred
2015.Anas_superciliosa	!	2014.Antrostomus_carolinensis	inferred
2015.Anas_superciliosa	!	2014.Apodidae	inferred
2015.Anas_superciliosa	!	2014.Aptenodytes	inferred
2015.Anas_superciliosa	!	2014.Aptenodytes_forsteri	inferred
2015.Anas_superciliosa	!	2014.Ardeae	inferred
2015.Anas_superciliosa	!	2014.Ardeidae	inferred
2015.Anas_superciliosa	!	2014.Balearica	inferred
2015.Anas_superciliosa	!	2014.Balearica_regulorum	inferred
2015.Anas_superciliosa	!	2014.Calypte	inferred
2015.Anas_superciliosa	!	2014.Calypte_anna	inferred
2015.Anas_superciliosa	!	2014.Caprimulgidae	inferred
2015.Anas_superciliosa	!	2014.Caprimulgiformes	inferred
2015.Anas_superciliosa	!	2014.Caprimulgiformes_Clade1	inferred
2015.Anas_superciliosa	!	2014.Caprimulgimorphae	inferred
2015.Anas_superciliosa	!	2014.Chaetura	inferred
2015.Anas_superciliosa	!	2014.Chaetura_pelagica	inferred
2015.Anas_superciliosa	!	2014.Charadriidae	inferred
2015.Anas_superciliosa	!	2014.Charadriiformes	inferred
2015.Anas_superciliosa	!	2014.Charadrius	inferred
2015.Anas_superciliosa	!	2014.Charadrius_vociferus	inferred
2015.Anas_superciliosa	!	2014.Chlamydotis	inferred
2015.Anas_superciliosa	!	2014.Chlamydotis_macqueenii	inferred
2015.Anas_superciliosa	!	2014.Columba	inferred
2015.Anas_superciliosa	!	2014.Columba_livia	inferred
2015.Anas_superciliosa	!	2014.Columbea	inferred
2015.Anas_superciliosa	!	2014.Columbidae	inferred
2015.Anas_superciliosa	!	2014.Columbiformes	inferred
2015.Anas_superciliosa	!	2014.Columbimorphae	inferred
2015.Anas_superciliosa	!	2014.Columbimorphae_Clade1	inferred
2015.Anas_superciliosa	!	2014.Cuculidae	inferred
2015.Anas_superciliosa	!	2014.Cuculiformes	inferred
2015.Anas_superciliosa	!	2014.Cuculus	inferred
2015.Anas_superciliosa	!	2014.Cuculus_canorus	inferred
2015.Anas_superciliosa	!	2014.Cursorimorphae	inferred
2015.Anas_superciliosa	!	2014.Egretta	inferred
2015.Anas_superciliosa	!	2014.Egretta_garzetta	inferred
2015.Anas_superciliosa	!	2014.Eurypyga	inferred
2015.Anas_superciliosa	!	2014.Eurypyga_helias	inferred
2015.Anas_superciliosa	!	2014.Eurypygidae	inferred
2015.Anas_superciliosa	!	2014.Eurypygiformes	inferred
2015.Anas_superciliosa	!	2014.Fulmarus	inferred
2015.Anas_superciliosa	!	2014.Fulmarus_glacialis	inferred
2015.Anas_superciliosa	!	2014.Galliformes	inferred
2015.Anas_superciliosa	<	2014.Galloanseres	inferred
2015.Anas_superciliosa	!	2014.Gallus	inferred
2015.Anas_superciliosa	!	2014.Gallus_gallus	inferred
2015.Anas_superciliosa	!	2014.Gavia	inferred
2015.Anas_superciliosa	!	2014.Gavia_stellata	inferred
2015.Anas_superciliosa	!	2014.Gaviidae	inferred
2015.Anas_superciliosa	!	2014.Gaviiformes	inferred
2015.Anas_superciliosa	!	2014.Gaviimorphae	inferred
2015.Anas_superciliosa	!	2014.Gruidae	inferred
2015.Anas_superciliosa	!	2014.Gruiformes	inferred
2015.Anas_superciliosa	!	2014.Meleagris	inferred
2015.Anas_superciliosa	!	2014.Meleagris_gallopavo	inferred
2015.Anas_superciliosa	!	2014.Mesitornis	inferred
2015.Anas_superciliosa	!	2014.Mesitornis_unicolor	inferred
2015.Anas_superciliosa	!	2014.Mesitornithidae	inferred
2015.Anas_superciliosa	!	2014.Mesitornithiformes	inferred
2015.Anas_superciliosa	!	2014.Musophagidae	inferred
2015.Anas_superciliosa	!	2014.Musophagiformes	inferred
2015.Anas_superciliosa	!	2014.Neoaves	inferred
2015.Anas_superciliosa	<	2014.Neognathae	inferred
2015.Anas_superciliosa	<	2014.Neornithes	inferred
2015.Anas_superciliosa	!	2014.Nipponia	inferred
2015.Anas_superciliosa	!	2014.Nipponia_nippon	inferred
2015.Anas_superciliosa	!	2014.Opisthocomidae	inferred
2015.Anas_superciliosa	!	2014.Opisthocomiformes	inferred
2015.Anas_superciliosa	!	2014.Opisthocomus	inferred
2015.Anas_superciliosa	!	2014.Opisthocomus_hoazin	inferred
2015.Anas_superciliosa	!	2014.Otididae	inferred
2015.Anas_superciliosa	!	2014.Otidiformes	inferred
2015.Anas_superciliosa	!	2014.Otidimorphae	inferred
2015.Anas_superciliosa	!	2014.Otidimorphae_Clade1	inferred
2015.Anas_superciliosa	!	2014.Palaeognathae	inferred
2015.Anas_superciliosa	!	2014.Passerea	inferred
2015.Anas_superciliosa	!	2014.Passerea_Clade1	inferred
2015.Anas_superciliosa	!	2014.Passerea_Clade2	inferred
2015.Anas_superciliosa	!	2014.Passerea_Clade3	inferred
2015.Anas_superciliosa	!	2014.Passerea_Clade4	inferred
2015.Anas_superciliosa	!	2014.Pelecanidae	inferred
2015.Anas_superciliosa	!	2014.Pelecaniformes	inferred
2015.Anas_superciliosa	!	2014.Pelecaniformes_Clade1	inferred
2015.Anas_superciliosa	!	2014.Pelecaniformes_Clade2	inferred
2015.Anas_superciliosa	!	2014.Pelecanimorphae	inferred
2015.Anas_superciliosa	!	2014.Pelecanus	inferred
2015.Anas_superciliosa	!	2014.Pelecanus_crispus	inferred
2015.Anas_superciliosa	!	2014.Phaethon	inferred
2015.Anas_superciliosa	!	2014.Phaethon_lepturus	inferred
2015.Anas_superciliosa	!	2014.Phaethontidae	inferred
2015.Anas_superciliosa	!	2014.Phaethontiformes	inferred
2015.Anas_superciliosa	!	2014.Phaethontimorphae	inferred
2015.Anas_superciliosa	!	2014.Phalacrocoracidae	inferred
2015.Anas_superciliosa	!	2014.Phalacrocorax	inferred
2015.Anas_superciliosa	!	2014.Phalacrocorax_carbo	inferred
2015.Anas_superciliosa	!	2014.Phasianidae	inferred
2015.Anas_superciliosa	!	2014.Phoenicopteridae	inferred
2015.Anas_superciliosa	!	2014.Phoenicopteriformes	inferred
2015.Anas_superciliosa	!	2014.Phoenicopterimorphae	inferred
2015.Anas_superciliosa	!	2014.Phoenicopterus	inferred
2015.Anas_superciliosa	!	2014.Phoenicopterus_ruber	inferred
2015.Anas_superciliosa	!	2014.Podiceps	inferred
2015.Anas_superciliosa	!	2014.Podiceps_cristatus	inferred
2015.Anas_superciliosa	!	2014.Podicipedidae	inferred
2015.Anas_superciliosa	!	2014.Podicipediformes	inferred
2015.Anas_superciliosa	!	2014.Procellariidae	inferred
2015.Anas_superciliosa	!	2014.Procellariiformes	inferred
2015.Anas_superciliosa	!	2014.Procellariimorphae	inferred
2015.Anas_superciliosa	!	2014.Pterocles	inferred
2015.Anas_superciliosa	!	2014.Pterocles_gutturalis	inferred
2015.Anas_superciliosa	!	2014.Pteroclididae	inferred
2015.Anas_superciliosa	!	2014.Pterocliformes	inferred
2015.Anas_superciliosa	!	2014.Pygoscelis	inferred
2015.Anas_superciliosa	!	2014.Pygoscelis_adeliae	inferred
2015.Anas_superciliosa	!	2014.Spheniscidae	inferred
2015.Anas_superciliosa	!	2014.Sphenisciformes	inferred
2015.Anas_superciliosa	!	2014.Struthio	inferred
2015.Anas_superciliosa	!	2014.Struthio_camelus	inferred
2015.Anas_superciliosa	!	2014.Struthionidae	inferred
2015.Anas_superciliosa	!	2014.Struthioniformes	inferred
2015.Anas_superciliosa	!	2014.Tauraco	inferred
2015.Anas_superciliosa	!	2014.Tauraco_erythrolophus	inferred
2015.Anas_superciliosa	!	2014.Telluraves	inferred
2015.Anas_superciliosa	!	2014.Threskiornithidae	inferred
2015.Anas_superciliosa	!	2014.Tinamidae	inferred
2015.Anas_superciliosa	!	2014.Tinamiformes	inferred
2015.Anas_superciliosa	!	2014.Tinamus	inferred
2015.Anas_superciliosa	!	2014.Tinamus_guttatus	inferred
2015.Anas_superciliosa	!	2014.Trochilidae	inferred
2015.Anas_superciliosa	{=	>	<	!	><}	2014.nc_Anas	inferred
2015.Anas_superciliosa	{=	>	<	!	><}	2014.nc_Anatidae	inferred
2015.Anas_superciliosa	{=	>	<	!	><}	2014.nc_Anseriformes	inferred
2015.Anas_superciliosa	{=	>	<	!	><}	2014.nc_Apodidae	inferred
2015.Anas_superciliosa	{=	>	<	!	><}	2014.nc_Ardeidae	inferred
2015.Anas_superciliosa	{=	>	<	!	><}	2014.nc_Caprimulgidae	inferred
2015.Anas_superciliosa	{=	>	<	!	><}	2014.nc_Caprimulgiformes_Clade1	inferred
2015.Anas_superciliosa	{=	>	<	!	><}	2014.nc_Chaetura	inferred
2015.Anas_superciliosa	{=	>	<	!	><}	2014.nc_Charadriiformes	inferred
2015.Anas_superciliosa	{=	>	<	!	><}	2014.nc_Charadrius	inferred
2015.Anas_superciliosa	{=	>	<	!	><}	2014.nc_Columbidae	inferred
2015.Anas_superciliosa	{=	>	<	!	><}	2014.nc_Cuculidae	inferred
2015.Anas_superciliosa	{=	>	<	!	><}	2014.nc_Cuculus	inferred
2015.Anas_superciliosa	{=	>	<	!	><}	2014.nc_Fulmarus	inferred
2015.Anas_superciliosa	{=	>	<	!	><}	2014.nc_Galliformes	inferred
2015.Anas_superciliosa	{=	>	<	!	><}	2014.nc_Gavia	inferred
2015.Anas_superciliosa	{=	>	<	!	><}	2014.nc_Gruidae	inferred
2015.Anas_superciliosa	{=	>	<	!	><}	2014.nc_Gruiformes	inferred
2015.Anas_superciliosa	{=	>	<	!	><}	2014.nc_Mesitornithidae	inferred
2015.Anas_superciliosa	{=	>	<	!	><}	2014.nc_Musophagidae	inferred
2015.Anas_superciliosa	{=	>	<	!	><}	2014.nc_Otididae	inferred
2015.Anas_superciliosa	{=	>	<	!	><}	2014.nc_Palaeognathae	inferred
2015.Anas_superciliosa	{=	>	<	!	><}	2014.nc_Pelecaniformes	inferred
2015.Anas_superciliosa	{=	>	<	!	><}	2014.nc_Pelecanimorphae	inferred
2015.Anas_superciliosa	{=	>	<	!	><}	2014.nc_Pelecanus	inferred
2015.Anas_superciliosa	{=	>	<	!	><}	2014.nc_Phaethon	inferred
2015.Anas_superciliosa	{=	>	<	!	><}	2014.nc_Phalacrocorax	inferred
2015.Anas_superciliosa	{=	>	<	!	><}	2014.nc_Phasianidae	inferred
2015.Anas_superciliosa	{=	>	<	!	><}	2014.nc_Podicipedidae	inferred
2015.Anas_superciliosa	{=	>	<	!	><}	2014.nc_Procellariiformes	inferred
2015.Anas_superciliosa	{=	>	<	!	><}	2014.nc_Pterocles	inferred
2015.Anas_superciliosa	{=	>	<	!	><}	2014.nc_Pteroclididae	inferred
2015.Anas_superciliosa	{=	>	<	!	><}	2014.nc_Spheniscidae	inferred
2015.Anas_superciliosa	{=	>	<	!	><}	2014.nc_Tauraco	inferred
2015.Anas_superciliosa	{=	>	<	!	><}	2014.nc_Threskiornithidae	inferred
2015.Anas_superciliosa	{=	>	<	!	><}	2014.nc_Tinamidae	inferred
2015.Anas_superciliosa	{=	>	<	!	><}	2014.nc_Tinamus	inferred
2015.Anas_superciliosa	{=	>	<	!	><}	2014.nc_Trochilidae	inferred
2015.Anatidae	!	2014.Aequornithia	inferred
2015.Anatidae	!	2014.Aequornithia_Clade1	inferred
2015.Anatidae	>	2014.Anas	inferred
2015.Anatidae	<	2014.Anseriformes	inferred
2015.Anatidae	!	2014.Antrostomus	inferred
2015.Anatidae	!	2014.Antrostomus_carolinensis	inferred
2015.Anatidae	!	2014.Apodidae	inferred
2015.Anatidae	!	2014.Aptenodytes	inferred
2015.Anatidae	!	2014.Aptenodytes_forsteri	inferred
2015.Anatidae	!	2014.Ardeae	inferred
2015.Anatidae	!	2014.Ardeidae	inferred
2015.Anatidae	!	2014.Balearica	inferred
2015.Anatidae	!	2014.Balearica_regulorum	inferred
2015.Anatidae	!	2014.Calypte	inferred
2015.Anatidae	!	2014.Calypte_anna	inferred
2015.Anatidae	!	2014.Caprimulgidae	inferred
2015.Anatidae	!	2014.Caprimulgiformes	inferred
2015.Anatidae	!	2014.Caprimulgiformes_Clade1	inferred
2015.Anatidae	!	2014.Caprimulgimorphae	inferred
2015.Anatidae	!	2014.Chaetura	inferred
2015.Anatidae	!	2014.Chaetura_pelagica	inferred
2015.Anatidae	!	2014.Charadriidae	inferred
2015.Anatidae	!	2014.Charadriiformes	inferred
2015.Anatidae	!	2014.Charadrius	inferred
2015.Anatidae	!	2014.Charadrius_vociferus	inferred
2015.Anatidae	!	2014.Chlamydotis	inferred
2015.Anatidae	!	2014.Chlamydotis_macqueenii	inferred
2015.Anatidae	!	2014.Columba	inferred
2015.Anatidae	!	2014.Columba_livia	inferred
2015.Anatidae	!	2014.Columbea	inferred
2015.Anatidae	!	2014.Columbidae	inferred
2015.Anatidae	!	2014.Columbiformes	inferred
2015.Anatidae	!	2014.Columbimorphae	inferred
2015.Anatidae	!	2014.Columbimorphae_Clade1	inferred
2015.Anatidae	!	2014.Cuculidae	inferred
2015.Anatidae	!	2014.Cuculiformes	inferred
2015.Anatidae	!	2014.Cuculus	inferred
2015.Anatidae	!	2014.Cuculus_canorus	inferred
2015.Anatidae	!	2014.Cursorimorphae	inferred
2015.Anatidae	!	2014.Egretta	inferred
2015.Anatidae	!	2014.Egretta_garzetta	inferred
2015.Anatidae	!	2014.Eurypyga	inferred
2015.Anatidae	!	2014.Eurypyga_helias	inferred
2015.Anatidae	!	2014.Eurypygidae	inferred
2015.Anatidae	!	2014.Eurypygiformes	inferred
2015.Anatidae	!	2014.Fulmarus	inferred
2015.Anatidae	!	2014.Fulmarus_glacialis	inferred
2015.Anatidae	!	2014.Galliformes	inferred
2015.Anatidae	<	2014.Galloanseres	inferred
2015.Anatidae	!	2014.Gallus	inferred
2015.Anatidae	!	2014.Gallus_gallus	inferred
2015.Anatidae	!	2014.Gavia	inferred
2015.Anatidae	!	2014.Gavia_stellata	inferred
2015.Anatidae	!	2014.Gaviidae	inferred
2015.Anatidae	!	2014.Gaviiformes	inferred
2015.Anatidae	!	2014.Gaviimorphae	inferred
2015.Anatidae	!	2014.Gruidae	inferred
2015.Anatidae	!	2014.Gruiformes	inferred
2015.Anatidae	!	2014.Meleagris	inferred
2015.Anatidae	!	2014.Meleagris_gallopavo	inferred
2015.Anatidae	!	2014.Mesitornis	inferred
2015.Anatidae	!	2014.Mesitornis_unicolor	inferred
2015.Anatidae	!	2014.Mesitornithidae	inferred
2015.Anatidae	!	2014.Mesitornithiformes	inferred
2015.Anatidae	!	2014.Musophagidae	inferred
2015.Anatidae	!	2014.Musophagiformes	inferred
2015.Anatidae	!	2014.Neoaves	inferred
2015.Anatidae	<	2014.Neognathae	inferred
2015.Anatidae	<	2014.Neornithes	inferred
2015.Anatidae	!	2014.Nipponia	inferred
2015.Anatidae	!	2014.Nipponia_nippon	inferred
2015.Anatidae	!	2014.Opisthocomidae	inferred
2015.Anatidae	!	2014.Opisthocomiformes	inferred
2015.Anatidae	!	2014.Opisthocomus	inferred
2015.Anatidae	!	2014.Opisthocomus_hoazin	inferred
2015.Anatidae	!	2014.Otididae	inferred
2015.Anatidae	!	2014.Otidiformes	inferred
2015.Anatidae	!	2014.Otidimorphae	inferred
2015.Anatidae	!	2014.Otidimorphae_Clade1	inferred
2015.Anatidae	!	2014.Palaeognathae	inferred
2015.Anatidae	!	2014.Passerea	inferred
2015.Anatidae	!	2014.Passerea_Clade1	inferred
2015.Anatidae	!	2014.Passerea_Clade2	inferred
2015.Anatidae	!	2014.Passerea_Clade3	inferred
2015.Anatidae	!	2014.Passerea_Clade4	inferred
2015.Anatidae	!	2014.Pelecanidae	inferred
2015.Anatidae	!	2014.Pelecaniformes	inferred
2015.Anatidae	!	2014.Pelecaniformes_Clade1	inferred
2015.Anatidae	!	2014.Pelecaniformes_Clade2	inferred
2015.Anatidae	!	2014.Pelecanimorphae	inferred
2015.Anatidae	!	2014.Pelecanus	inferred
2015.Anatidae	!	2014.Pelecanus_crispus	inferred
2015.Anatidae	!	2014.Phaethon	inferred
2015.Anatidae	!	2014.Phaethon_lepturus	inferred
2015.Anatidae	!	2014.Phaethontidae	inferred
2015.Anatidae	!	2014.Phaethontiformes	inferred
2015.Anatidae	!	2014.Phaethontimorphae	inferred
2015.Anatidae	!	2014.Phalacrocoracidae	inferred
2015.Anatidae	!	2014.Phalacrocorax	inferred
2015.Anatidae	!	2014.Phalacrocorax_carbo	inferred
2015.Anatidae	!	2014.Phasianidae	inferred
2015.Anatidae	!	2014.Phoenicopteridae	inferred
2015.Anatidae	!	2014.Phoenicopteriformes	inferred
2015.Anatidae	!	2014.Phoenicopterimorphae	inferred
2015.Anatidae	!	2014.Phoenicopterus	inferred
2015.Anatidae	!	2014.Phoenicopterus_ruber	inferred
2015.Anatidae	!	2014.Podiceps	inferred
2015.Anatidae	!	2014.Podiceps_cristatus	inferred
2015.Anatidae	!	2014.Podicipedidae	inferred
2015.Anatidae	!	2014.Podicipediformes	inferred
2015.Anatidae	!	2014.Procellariidae	inferred
2015.Anatidae	!	2014.Procellariiformes	inferred
2015.Anatidae	!	2014.Procellariimorphae	inferred
2015.Anatidae	!	2014.Pterocles	inferred
[truncated: 66,208 more rows]
