# Supplementary material for: Verbalizing phylogenomic conflict: Representation of node congruence across competing reconstructions of the neoavian explosion
Source: PLoS Comput Biol. 2019 Feb 15;15(2):e1006493. doi: 10.1371/journal.pcbi.1006493 (PMC6395011; doi:10.1371/journal.pcbi.1006493)
Supplement: S11 File — (A) Reasoner input constraints for the 2015./2014.Telluraves alignment, with coverage locally relaxed. Includes information on run commands; and 37 instances of "no coverage". (B) Input visualization for the 2015./2014.Telluraves alignment, with coverage locally relaxed. (C) Alignment visualization for the 2015./2014.Telluraves alignment, with coverage locally relaxed. (D) Set of Maximally Informative Relations (MIR) inferred for the 2015./2014.Telluraves alignment, with coverage locally relaxed. Total = 32,864 MIR. (ZIP) [file pcbi.1006493.s011.zip › S11D-Telluraves-mir.csv]

2015.Accipitriformes	>	2014.Cathartes_aura	deduced
2015.Accipitriformes	>	2014.Haliaeetus_albicilla	deduced
2015.Accipitriformes	>	2014.Haliaeetus_leucocephalus	deduced
2015.Accipitriformes_Clade1	>	2014.Haliaeetus_albicilla	deduced
2015.Accipitriformes_Clade1	>	2014.Haliaeetus_leucocephalus	deduced
2015.Accipitriformes_Clade2	>	2014.Haliaeetus_albicilla	deduced
2015.Accipitriformes_Clade2	>	2014.Haliaeetus_leucocephalus	deduced
2015.Australaves	>	2014.Corvus_brachyrhynchos	deduced
2015.Australaves	>	2014.Falco_peregrinus	deduced
2015.Australaves	>	2014.Manacus_vitellinus	deduced
2015.Australaves	>	2014.Melopsittacus_undulatus	deduced
2015.Australaves	>	2014.Nestor_notabilis	deduced
2015.Australaves	>	2014.Passeridae	deduced
2015.Australaves	>	2014.Thraupidae	deduced
2015.Bucerotiformes	>	2014.Buceros_rhinoceros	deduced
2015.Cathartidae	>	2014.Cathartes_aura	deduced
2015.Cavitaves	>	2014.Apaloderma_vittatum	deduced
2015.Cavitaves	>	2014.Buceros_rhinoceros	deduced
2015.Cavitaves	>	2014.Merops_nubicus	deduced
2015.Cavitaves	>	2014.Picoides_pubescens	deduced
2015.Coliidae	>	2014.Colius_striatus	deduced
2015.Coraciiformes	>	2014.Merops_nubicus	deduced
2015.Coraciiformes_Clade1	>	2014.Merops_nubicus	deduced
2015.Coraciimorphae	>	2014.Apaloderma_vittatum	deduced
2015.Coraciimorphae	>	2014.Buceros_rhinoceros	deduced
2015.Coraciimorphae	>	2014.Colius_striatus	deduced
2015.Coraciimorphae	>	2014.Merops_nubicus	deduced
2015.Coraciimorphae	>	2014.Picoides_pubescens	deduced
2015.Coracornithia	>	2014.Apaloderma_vittatum	deduced
2015.Coracornithia	>	2014.Buceros_rhinoceros	deduced
2015.Coracornithia	>	2014.Colius_striatus	deduced
2015.Coracornithia	>	2014.Merops_nubicus	deduced
2015.Coracornithia	>	2014.Picoides_pubescens	deduced
2015.Corvoidea	>	2014.Corvus_brachyrhynchos	deduced
2015.Eucavitaves	>	2014.Apaloderma_vittatum	deduced
2015.Eucavitaves	>	2014.Buceros_rhinoceros	deduced
2015.Eucavitaves	>	2014.Merops_nubicus	deduced
2015.Eucavitaves	>	2014.Picoides_pubescens	deduced
2015.Eufalconimorphae	>	2014.Corvus_brachyrhynchos	deduced
2015.Eufalconimorphae	>	2014.Falco_peregrinus	deduced
2015.Eufalconimorphae	>	2014.Manacus_vitellinus	deduced
2015.Eufalconimorphae	>	2014.Melopsittacus_undulatus	deduced
2015.Eufalconimorphae	>	2014.Nestor_notabilis	deduced
2015.Eufalconimorphae	>	2014.Passeridae	deduced
2015.Eufalconimorphae	>	2014.Thraupidae	deduced
2015.Eutelluraves	>	2014.Apaloderma_vittatum	deduced
2015.Eutelluraves	>	2014.Buceros_rhinoceros	deduced
2015.Eutelluraves	>	2014.Colius_striatus	deduced
2015.Eutelluraves	>	2014.Corvus_brachyrhynchos	deduced
2015.Eutelluraves	>	2014.Falco_peregrinus	deduced
2015.Eutelluraves	>	2014.Manacus_vitellinus	deduced
2015.Eutelluraves	>	2014.Melopsittacus_undulatus	deduced
2015.Eutelluraves	>	2014.Merops_nubicus	deduced
2015.Eutelluraves	>	2014.Nestor_notabilis	deduced
2015.Eutelluraves	>	2014.Passeridae	deduced
2015.Eutelluraves	>	2014.Picoides_pubescens	deduced
2015.Eutelluraves	>	2014.Thraupidae	deduced
2015.Falconidae	>	2014.Falco_peregrinus	deduced
2015.Passeri	>	2014.Corvus_brachyrhynchos	deduced
2015.Passeri	>	2014.Passeridae	deduced
2015.Passeri	>	2014.Thraupidae	deduced
2015.Passeri_Clade1	>	2014.Corvus_brachyrhynchos	deduced
2015.Passeri_Clade1	>	2014.Passeridae	deduced
2015.Passeri_Clade1	>	2014.Thraupidae	deduced
2015.Passeri_Clade2	>	2014.Corvus_brachyrhynchos	deduced
2015.Passeri_Clade2	>	2014.Passeridae	deduced
2015.Passeri_Clade2	>	2014.Thraupidae	deduced
2015.Passeri_Clade3	>	2014.Corvus_brachyrhynchos	deduced
2015.Passeri_Clade3	>	2014.Passeridae	deduced
2015.Passeri_Clade3	>	2014.Thraupidae	deduced
2015.Passerida	>	2014.Passeridae	deduced
2015.Passerida	>	2014.Thraupidae	deduced
2015.Passeriformes	>	2014.Corvus_brachyrhynchos	deduced
2015.Passeriformes	>	2014.Manacus_vitellinus	deduced
2015.Passeriformes	>	2014.Passeridae	deduced
2015.Passeriformes	>	2014.Thraupidae	deduced
2015.Passeriformes_Clade1	>	2014.Corvus_brachyrhynchos	deduced
2015.Passeriformes_Clade1	>	2014.Manacus_vitellinus	deduced
2015.Passeriformes_Clade1	>	2014.Passeridae	deduced
2015.Passeriformes_Clade1	>	2014.Thraupidae	deduced
2015.Passerimorphae	>	2014.Corvus_brachyrhynchos	deduced
2015.Passerimorphae	>	2014.Manacus_vitellinus	deduced
2015.Passerimorphae	>	2014.Melopsittacus_undulatus	deduced
2015.Passerimorphae	>	2014.Nestor_notabilis	deduced
2015.Passerimorphae	>	2014.Passeridae	deduced
2015.Passerimorphae	>	2014.Thraupidae	deduced
2015.Pici	>	2014.Picoides_pubescens	deduced
2015.Picides	>	2014.Picoides_pubescens	deduced
2015.Piciformes	>	2014.Picoides_pubescens	deduced
2015.Picocoraciae	>	2014.Buceros_rhinoceros	deduced
2015.Picocoraciae	>	2014.Merops_nubicus	deduced
2015.Picocoraciae	>	2014.Picoides_pubescens	deduced
2015.Picodynastornithes	>	2014.Merops_nubicus	deduced
2015.Picodynastornithes	>	2014.Picoides_pubescens	deduced
2015.Psittacidae	>	2014.Nestor_notabilis	deduced
2015.Telluraves	>	2014.Apaloderma_vittatum	deduced
2015.Telluraves	>	2014.Buceros_rhinoceros	deduced
2015.Telluraves	>	2014.Cathartes_aura	deduced
2015.Telluraves	>	2014.Colius_striatus	deduced
2015.Telluraves	>	2014.Corvus_brachyrhynchos	deduced
2015.Telluraves	>	2014.Falco_peregrinus	deduced
2015.Telluraves	>	2014.Haliaeetus_albicilla	deduced
2015.Telluraves	>	2014.Haliaeetus_leucocephalus	deduced
2015.Telluraves	>	2014.Manacus_vitellinus	deduced
2015.Telluraves	>	2014.Melopsittacus_undulatus	deduced
2015.Telluraves	>	2014.Merops_nubicus	deduced
2015.Telluraves	>	2014.Nestor_notabilis	deduced
2015.Telluraves	>	2014.Passeridae	deduced
2015.Telluraves	>	2014.Picoides_pubescens	deduced
2015.Telluraves	>	2014.Thraupidae	deduced
2015.Trogonidae	>	2014.Apaloderma_vittatum	deduced
2015.Tyranni	>	2014.Manacus_vitellinus	deduced
2015.Tyrannides	>	2014.Manacus_vitellinus	deduced
2015.Tyrannoidea	>	2014.Manacus_vitellinus	deduced
2015.Acanthisitta	=	2014.Acanthisitta_chloris	inferred
2015.Acanthisitta	=	2014.Acanthisittidae	inferred
2015.Acanthisitta	!	2014.Accipitridae	inferred
2015.Acanthisitta	!	2014.Accipitriformes	inferred
2015.Acanthisitta	!	2014.Accipitrimorphae	inferred
2015.Acanthisitta	!	2014.Afroaves	inferred
2015.Acanthisitta	!	2014.Apaloderma	inferred
2015.Acanthisitta	!	2014.Apaloderma_vittatum	inferred
2015.Acanthisitta	<	2014.Australaves	inferred
2015.Acanthisitta	!	2014.Buceros	inferred
2015.Acanthisitta	!	2014.Buceros_rhinoceros	inferred
2015.Acanthisitta	!	2014.Bucerotidae	inferred
2015.Acanthisitta	!	2014.Bucerotiformes	inferred
2015.Acanthisitta	!	2014.Cariama	inferred
2015.Acanthisitta	!	2014.Cariama_cristata	inferred
2015.Acanthisitta	!	2014.Cariamidae	inferred
2015.Acanthisitta	!	2014.Cariamiformes	inferred
2015.Acanthisitta	!	2014.Cathartes	inferred
2015.Acanthisitta	!	2014.Cathartes_aura	inferred
2015.Acanthisitta	!	2014.Cathartidae	inferred
2015.Acanthisitta	!	2014.Cavitaves	inferred
2015.Acanthisitta	!	2014.Coliidae	inferred
2015.Acanthisitta	!	2014.Coliiformes	inferred
2015.Acanthisitta	!	2014.Colius	inferred
2015.Acanthisitta	!	2014.Colius_striatus	inferred
2015.Acanthisitta	!	2014.Coraciiformes	inferred
2015.Acanthisitta	!	2014.Coraciimorphae	inferred
2015.Acanthisitta	!	2014.Coracornithia	inferred
2015.Acanthisitta	!	2014.Corvidae	inferred
2015.Acanthisitta	!	2014.Corvus	inferred
2015.Acanthisitta	!	2014.Corvus_brachyrhynchos	inferred
2015.Acanthisitta	!	2014.Eucavitaves	inferred
2015.Acanthisitta	<	2014.Eufalconimorphae	inferred
2015.Acanthisitta	!	2014.Falco	inferred
2015.Acanthisitta	!	2014.Falco_peregrinus	inferred
2015.Acanthisitta	!	2014.Falconidae	inferred
2015.Acanthisitta	!	2014.Falconiformes	inferred
2015.Acanthisitta	!	2014.Geospiza	inferred
2015.Acanthisitta	!	2014.Geospiza_fortis	inferred
2015.Acanthisitta	!	2014.Haliaeetus	inferred
2015.Acanthisitta	!	2014.Haliaeetus_albicilla	inferred
2015.Acanthisitta	!	2014.Haliaeetus_leucocephalus	inferred
2015.Acanthisitta	!	2014.Leptosomidae	inferred
2015.Acanthisitta	!	2014.Leptosomiformes	inferred
2015.Acanthisitta	!	2014.Leptosomus	inferred
2015.Acanthisitta	!	2014.Leptosomus_discolor	inferred
2015.Acanthisitta	!	2014.Manacus	inferred
2015.Acanthisitta	!	2014.Manacus_vitellinus	inferred
2015.Acanthisitta	!	2014.Melopsittacus	inferred
2015.Acanthisitta	!	2014.Melopsittacus_undulatus	inferred
2015.Acanthisitta	!	2014.Meropidae	inferred
2015.Acanthisitta	!	2014.Merops	inferred
2015.Acanthisitta	!	2014.Merops_nubicus	inferred
2015.Acanthisitta	!	2014.Nestor	inferred
2015.Acanthisitta	!	2014.Nestor_notabilis	inferred
2015.Acanthisitta	!	2014.Passeridae	inferred
2015.Acanthisitta	<	2014.Passeriformes	inferred
2015.Acanthisitta	!	2014.Passeriformes_Clade1	inferred
2015.Acanthisitta	!	2014.Passeriformes_Clade2	inferred
2015.Acanthisitta	!	2014.Passeriformes_Clade3	inferred
2015.Acanthisitta	<	2014.Passerimorphae	inferred
2015.Acanthisitta	!	2014.Picidae	inferred
2015.Acanthisitta	!	2014.Piciformes	inferred
2015.Acanthisitta	!	2014.Picocoraciae	inferred
2015.Acanthisitta	!	2014.Picodynastornithes	inferred
2015.Acanthisitta	!	2014.Picoides	inferred
2015.Acanthisitta	!	2014.Picoides_pubescens	inferred
2015.Acanthisitta	!	2014.Pipridae	inferred
2015.Acanthisitta	!	2014.Psittacidae	inferred
2015.Acanthisitta	!	2014.Psittaciformes	inferred
2015.Acanthisitta	!	2014.Strigiformes	inferred
2015.Acanthisitta	!	2014.Taeniopygia	inferred
2015.Acanthisitta	!	2014.Taeniopygia_guttata	inferred
2015.Acanthisitta	<	2014.Telluraves	inferred
2015.Acanthisitta	!	2014.Thraupidae	inferred
2015.Acanthisitta	!	2014.Trogonidae	inferred
2015.Acanthisitta	!	2014.Trogoniformes	inferred
2015.Acanthisitta	!	2014.Tyto	inferred
2015.Acanthisitta	!	2014.Tyto_alba	inferred
2015.Acanthisitta	!	2014.Tytonidae	inferred
2015.Acanthisitta	{=	>	<	!	><}	2014.nc_Accipitridae	inferred
2015.Acanthisitta	{=	>	<	!	><}	2014.nc_Accipitriformes	inferred
2015.Acanthisitta	{=	>	<	!	><}	2014.nc_Apaloderma	inferred
2015.Acanthisitta	{=	>	<	!	><}	2014.nc_Bucerotidae	inferred
2015.Acanthisitta	{=	>	<	!	><}	2014.nc_Bucerotiformes	inferred
2015.Acanthisitta	{=	>	<	!	><}	2014.nc_Cariamidae	inferred
2015.Acanthisitta	{=	>	<	!	><}	2014.nc_Cathartes	inferred
2015.Acanthisitta	{=	>	<	!	><}	2014.nc_Cathartidae	inferred
2015.Acanthisitta	{=	>	<	!	><}	2014.nc_Coliidae	inferred
2015.Acanthisitta	{=	>	<	!	><}	2014.nc_Colius	inferred
2015.Acanthisitta	{=	>	<	!	><}	2014.nc_Coraciiformes	inferred
2015.Acanthisitta	{=	>	<	!	><}	2014.nc_Corvus	inferred
2015.Acanthisitta	{=	>	<	!	><}	2014.nc_Falco	inferred
2015.Acanthisitta	{=	>	<	!	><}	2014.nc_Falconidae	inferred
2015.Acanthisitta	{=	>	<	!	><}	2014.nc_Merops	inferred
2015.Acanthisitta	{=	>	<	!	><}	2014.nc_Nestor	inferred
2015.Acanthisitta	{=	>	<	!	><}	2014.nc_Passeriformes_Clade1	inferred
2015.Acanthisitta	{=	>	<	!	><}	2014.nc_Picidae	inferred
2015.Acanthisitta	{=	>	<	!	><}	2014.nc_Piciformes	inferred
2015.Acanthisitta	{=	>	<	!	><}	2014.nc_Pipridae	inferred
2015.Acanthisitta	{=	>	<	!	><}	2014.nc_Psittacidae	inferred
2015.Acanthisitta	{=	>	<	!	><}	2014.nc_Strigiformes	inferred
2015.Acanthisitta	{=	>	<	!	><}	2014.nc_Trogonidae	inferred
2015.Acanthisitta_chloris	=	2014.Acanthisitta	inferred
2015.Acanthisitta_chloris	=	2014.Acanthisittidae	inferred
2015.Acanthisitta_chloris	!	2014.Accipitridae	inferred
2015.Acanthisitta_chloris	!	2014.Accipitriformes	inferred
2015.Acanthisitta_chloris	!	2014.Accipitrimorphae	inferred
2015.Acanthisitta_chloris	!	2014.Afroaves	inferred
2015.Acanthisitta_chloris	!	2014.Apaloderma	inferred
2015.Acanthisitta_chloris	!	2014.Apaloderma_vittatum	inferred
2015.Acanthisitta_chloris	<	2014.Australaves	inferred
2015.Acanthisitta_chloris	!	2014.Buceros	inferred
2015.Acanthisitta_chloris	!	2014.Buceros_rhinoceros	inferred
2015.Acanthisitta_chloris	!	2014.Bucerotidae	inferred
2015.Acanthisitta_chloris	!	2014.Bucerotiformes	inferred
2015.Acanthisitta_chloris	!	2014.Cariama	inferred
2015.Acanthisitta_chloris	!	2014.Cariama_cristata	inferred
2015.Acanthisitta_chloris	!	2014.Cariamidae	inferred
2015.Acanthisitta_chloris	!	2014.Cariamiformes	inferred
2015.Acanthisitta_chloris	!	2014.Cathartes	inferred
2015.Acanthisitta_chloris	!	2014.Cathartes_aura	inferred
2015.Acanthisitta_chloris	!	2014.Cathartidae	inferred
2015.Acanthisitta_chloris	!	2014.Cavitaves	inferred
2015.Acanthisitta_chloris	!	2014.Coliidae	inferred
2015.Acanthisitta_chloris	!	2014.Coliiformes	inferred
2015.Acanthisitta_chloris	!	2014.Colius	inferred
2015.Acanthisitta_chloris	!	2014.Colius_striatus	inferred
2015.Acanthisitta_chloris	!	2014.Coraciiformes	inferred
2015.Acanthisitta_chloris	!	2014.Coraciimorphae	inferred
2015.Acanthisitta_chloris	!	2014.Coracornithia	inferred
2015.Acanthisitta_chloris	!	2014.Corvidae	inferred
2015.Acanthisitta_chloris	!	2014.Corvus	inferred
2015.Acanthisitta_chloris	!	2014.Corvus_brachyrhynchos	inferred
2015.Acanthisitta_chloris	!	2014.Eucavitaves	inferred
2015.Acanthisitta_chloris	<	2014.Eufalconimorphae	inferred
2015.Acanthisitta_chloris	!	2014.Falco	inferred
2015.Acanthisitta_chloris	!	2014.Falco_peregrinus	inferred
2015.Acanthisitta_chloris	!	2014.Falconidae	inferred
2015.Acanthisitta_chloris	!	2014.Falconiformes	inferred
2015.Acanthisitta_chloris	!	2014.Geospiza	inferred
2015.Acanthisitta_chloris	!	2014.Geospiza_fortis	inferred
2015.Acanthisitta_chloris	!	2014.Haliaeetus	inferred
2015.Acanthisitta_chloris	!	2014.Haliaeetus_albicilla	inferred
2015.Acanthisitta_chloris	!	2014.Haliaeetus_leucocephalus	inferred
2015.Acanthisitta_chloris	!	2014.Leptosomidae	inferred
2015.Acanthisitta_chloris	!	2014.Leptosomiformes	inferred
2015.Acanthisitta_chloris	!	2014.Leptosomus	inferred
2015.Acanthisitta_chloris	!	2014.Leptosomus_discolor	inferred
2015.Acanthisitta_chloris	!	2014.Manacus	inferred
2015.Acanthisitta_chloris	!	2014.Manacus_vitellinus	inferred
2015.Acanthisitta_chloris	!	2014.Melopsittacus	inferred
2015.Acanthisitta_chloris	!	2014.Melopsittacus_undulatus	inferred
2015.Acanthisitta_chloris	!	2014.Meropidae	inferred
2015.Acanthisitta_chloris	!	2014.Merops	inferred
2015.Acanthisitta_chloris	!	2014.Merops_nubicus	inferred
2015.Acanthisitta_chloris	!	2014.Nestor	inferred
2015.Acanthisitta_chloris	!	2014.Nestor_notabilis	inferred
2015.Acanthisitta_chloris	!	2014.Passeridae	inferred
2015.Acanthisitta_chloris	<	2014.Passeriformes	inferred
2015.Acanthisitta_chloris	!	2014.Passeriformes_Clade1	inferred
2015.Acanthisitta_chloris	!	2014.Passeriformes_Clade2	inferred
2015.Acanthisitta_chloris	!	2014.Passeriformes_Clade3	inferred
2015.Acanthisitta_chloris	<	2014.Passerimorphae	inferred
2015.Acanthisitta_chloris	!	2014.Picidae	inferred
2015.Acanthisitta_chloris	!	2014.Piciformes	inferred
2015.Acanthisitta_chloris	!	2014.Picocoraciae	inferred
2015.Acanthisitta_chloris	!	2014.Picodynastornithes	inferred
2015.Acanthisitta_chloris	!	2014.Picoides	inferred
2015.Acanthisitta_chloris	!	2014.Picoides_pubescens	inferred
2015.Acanthisitta_chloris	!	2014.Pipridae	inferred
2015.Acanthisitta_chloris	!	2014.Psittacidae	inferred
2015.Acanthisitta_chloris	!	2014.Psittaciformes	inferred
2015.Acanthisitta_chloris	!	2014.Strigiformes	inferred
2015.Acanthisitta_chloris	!	2014.Taeniopygia	inferred
2015.Acanthisitta_chloris	!	2014.Taeniopygia_guttata	inferred
2015.Acanthisitta_chloris	<	2014.Telluraves	inferred
2015.Acanthisitta_chloris	!	2014.Thraupidae	inferred
2015.Acanthisitta_chloris	!	2014.Trogonidae	inferred
2015.Acanthisitta_chloris	!	2014.Trogoniformes	inferred
2015.Acanthisitta_chloris	!	2014.Tyto	inferred
2015.Acanthisitta_chloris	!	2014.Tyto_alba	inferred
2015.Acanthisitta_chloris	!	2014.Tytonidae	inferred
2015.Acanthisitta_chloris	{=	>	<	!	><}	2014.nc_Accipitridae	inferred
2015.Acanthisitta_chloris	{=	>	<	!	><}	2014.nc_Accipitriformes	inferred
2015.Acanthisitta_chloris	{=	>	<	!	><}	2014.nc_Apaloderma	inferred
2015.Acanthisitta_chloris	{=	>	<	!	><}	2014.nc_Bucerotidae	inferred
2015.Acanthisitta_chloris	{=	>	<	!	><}	2014.nc_Bucerotiformes	inferred
2015.Acanthisitta_chloris	{=	>	<	!	><}	2014.nc_Cariamidae	inferred
2015.Acanthisitta_chloris	{=	>	<	!	><}	2014.nc_Cathartes	inferred
2015.Acanthisitta_chloris	{=	>	<	!	><}	2014.nc_Cathartidae	inferred
2015.Acanthisitta_chloris	{=	>	<	!	><}	2014.nc_Coliidae	inferred
2015.Acanthisitta_chloris	{=	>	<	!	><}	2014.nc_Colius	inferred
2015.Acanthisitta_chloris	{=	>	<	!	><}	2014.nc_Coraciiformes	inferred
2015.Acanthisitta_chloris	{=	>	<	!	><}	2014.nc_Corvus	inferred
2015.Acanthisitta_chloris	{=	>	<	!	><}	2014.nc_Falco	inferred
2015.Acanthisitta_chloris	{=	>	<	!	><}	2014.nc_Falconidae	inferred
2015.Acanthisitta_chloris	{=	>	<	!	><}	2014.nc_Merops	inferred
2015.Acanthisitta_chloris	{=	>	<	!	><}	2014.nc_Nestor	inferred
2015.Acanthisitta_chloris	{=	>	<	!	><}	2014.nc_Passeriformes_Clade1	inferred
2015.Acanthisitta_chloris	{=	>	<	!	><}	2014.nc_Picidae	inferred
2015.Acanthisitta_chloris	{=	>	<	!	><}	2014.nc_Piciformes	inferred
2015.Acanthisitta_chloris	{=	>	<	!	><}	2014.nc_Pipridae	inferred
2015.Acanthisitta_chloris	{=	>	<	!	><}	2014.nc_Psittacidae	inferred
2015.Acanthisitta_chloris	{=	>	<	!	><}	2014.nc_Strigiformes	inferred
2015.Acanthisitta_chloris	{=	>	<	!	><}	2014.nc_Trogonidae	inferred
2015.Acanthisittidae	=	2014.Acanthisitta	inferred
2015.Acanthisittidae	=	2014.Acanthisitta_chloris	inferred
2015.Acanthisittidae	!	2014.Accipitridae	inferred
2015.Acanthisittidae	!	2014.Accipitriformes	inferred
2015.Acanthisittidae	!	2014.Accipitrimorphae	inferred
2015.Acanthisittidae	!	2014.Afroaves	inferred
2015.Acanthisittidae	!	2014.Apaloderma	inferred
2015.Acanthisittidae	!	2014.Apaloderma_vittatum	inferred
2015.Acanthisittidae	<	2014.Australaves	inferred
2015.Acanthisittidae	!	2014.Buceros	inferred
2015.Acanthisittidae	!	2014.Buceros_rhinoceros	inferred
2015.Acanthisittidae	!	2014.Bucerotidae	inferred
2015.Acanthisittidae	!	2014.Bucerotiformes	inferred
2015.Acanthisittidae	!	2014.Cariama	inferred
2015.Acanthisittidae	!	2014.Cariama_cristata	inferred
2015.Acanthisittidae	!	2014.Cariamidae	inferred
2015.Acanthisittidae	!	2014.Cariamiformes	inferred
2015.Acanthisittidae	!	2014.Cathartes	inferred
2015.Acanthisittidae	!	2014.Cathartes_aura	inferred
2015.Acanthisittidae	!	2014.Cathartidae	inferred
2015.Acanthisittidae	!	2014.Cavitaves	inferred
2015.Acanthisittidae	!	2014.Coliidae	inferred
2015.Acanthisittidae	!	2014.Coliiformes	inferred
2015.Acanthisittidae	!	2014.Colius	inferred
2015.Acanthisittidae	!	2014.Colius_striatus	inferred
2015.Acanthisittidae	!	2014.Coraciiformes	inferred
2015.Acanthisittidae	!	2014.Coraciimorphae	inferred
2015.Acanthisittidae	!	2014.Coracornithia	inferred
2015.Acanthisittidae	!	2014.Corvidae	inferred
2015.Acanthisittidae	!	2014.Corvus	inferred
2015.Acanthisittidae	!	2014.Corvus_brachyrhynchos	inferred
2015.Acanthisittidae	!	2014.Eucavitaves	inferred
2015.Acanthisittidae	<	2014.Eufalconimorphae	inferred
2015.Acanthisittidae	!	2014.Falco	inferred
2015.Acanthisittidae	!	2014.Falco_peregrinus	inferred
2015.Acanthisittidae	!	2014.Falconidae	inferred
2015.Acanthisittidae	!	2014.Falconiformes	inferred
2015.Acanthisittidae	!	2014.Geospiza	inferred
2015.Acanthisittidae	!	2014.Geospiza_fortis	inferred
2015.Acanthisittidae	!	2014.Haliaeetus	inferred
2015.Acanthisittidae	!	2014.Haliaeetus_albicilla	inferred
2015.Acanthisittidae	!	2014.Haliaeetus_leucocephalus	inferred
2015.Acanthisittidae	!	2014.Leptosomidae	inferred
2015.Acanthisittidae	!	2014.Leptosomiformes	inferred
2015.Acanthisittidae	!	2014.Leptosomus	inferred
2015.Acanthisittidae	!	2014.Leptosomus_discolor	inferred
2015.Acanthisittidae	!	2014.Manacus	inferred
2015.Acanthisittidae	!	2014.Manacus_vitellinus	inferred
2015.Acanthisittidae	!	2014.Melopsittacus	inferred
2015.Acanthisittidae	!	2014.Melopsittacus_undulatus	inferred
2015.Acanthisittidae	!	2014.Meropidae	inferred
2015.Acanthisittidae	!	2014.Merops	inferred
2015.Acanthisittidae	!	2014.Merops_nubicus	inferred
2015.Acanthisittidae	!	2014.Nestor	inferred
2015.Acanthisittidae	!	2014.Nestor_notabilis	inferred
2015.Acanthisittidae	!	2014.Passeridae	inferred
2015.Acanthisittidae	<	2014.Passeriformes	inferred
2015.Acanthisittidae	!	2014.Passeriformes_Clade1	inferred
2015.Acanthisittidae	!	2014.Passeriformes_Clade2	inferred
2015.Acanthisittidae	!	2014.Passeriformes_Clade3	inferred
2015.Acanthisittidae	<	2014.Passerimorphae	inferred
2015.Acanthisittidae	!	2014.Picidae	inferred
2015.Acanthisittidae	!	2014.Piciformes	inferred
2015.Acanthisittidae	!	2014.Picocoraciae	inferred
2015.Acanthisittidae	!	2014.Picodynastornithes	inferred
2015.Acanthisittidae	!	2014.Picoides	inferred
2015.Acanthisittidae	!	2014.Picoides_pubescens	inferred
2015.Acanthisittidae	!	2014.Pipridae	inferred
2015.Acanthisittidae	!	2014.Psittacidae	inferred
2015.Acanthisittidae	!	2014.Psittaciformes	inferred
2015.Acanthisittidae	!	2014.Strigiformes	inferred
2015.Acanthisittidae	!	2014.Taeniopygia	inferred
2015.Acanthisittidae	!	2014.Taeniopygia_guttata	inferred
2015.Acanthisittidae	<	2014.Telluraves	inferred
2015.Acanthisittidae	!	2014.Thraupidae	inferred
2015.Acanthisittidae	!	2014.Trogonidae	inferred
2015.Acanthisittidae	!	2014.Trogoniformes	inferred
2015.Acanthisittidae	!	2014.Tyto	inferred
2015.Acanthisittidae	!	2014.Tyto_alba	inferred
2015.Acanthisittidae	!	2014.Tytonidae	inferred
2015.Acanthisittidae	{=	>	<	!	><}	2014.nc_Accipitridae	inferred
2015.Acanthisittidae	{=	>	<	!	><}	2014.nc_Accipitriformes	inferred
2015.Acanthisittidae	{=	>	<	!	><}	2014.nc_Apaloderma	inferred
2015.Acanthisittidae	{=	>	<	!	><}	2014.nc_Bucerotidae	inferred
2015.Acanthisittidae	{=	>	<	!	><}	2014.nc_Bucerotiformes	inferred
2015.Acanthisittidae	{=	>	<	!	><}	2014.nc_Cariamidae	inferred
2015.Acanthisittidae	{=	>	<	!	><}	2014.nc_Cathartes	inferred
2015.Acanthisittidae	{=	>	<	!	><}	2014.nc_Cathartidae	inferred
2015.Acanthisittidae	{=	>	<	!	><}	2014.nc_Coliidae	inferred
2015.Acanthisittidae	{=	>	<	!	><}	2014.nc_Colius	inferred
2015.Acanthisittidae	{=	>	<	!	><}	2014.nc_Coraciiformes	inferred
2015.Acanthisittidae	{=	>	<	!	><}	2014.nc_Corvus	inferred
2015.Acanthisittidae	{=	>	<	!	><}	2014.nc_Falco	inferred
2015.Acanthisittidae	{=	>	<	!	><}	2014.nc_Falconidae	inferred
2015.Acanthisittidae	{=	>	<	!	><}	2014.nc_Merops	inferred
2015.Acanthisittidae	{=	>	<	!	><}	2014.nc_Nestor	inferred
2015.Acanthisittidae	{=	>	<	!	><}	2014.nc_Passeriformes_Clade1	inferred
2015.Acanthisittidae	{=	>	<	!	><}	2014.nc_Picidae	inferred
2015.Acanthisittidae	{=	>	<	!	><}	2014.nc_Piciformes	inferred
2015.Acanthisittidae	{=	>	<	!	><}	2014.nc_Pipridae	inferred
2015.Acanthisittidae	{=	>	<	!	><}	2014.nc_Psittacidae	inferred
2015.Acanthisittidae	{=	>	<	!	><}	2014.nc_Strigiformes	inferred
2015.Acanthisittidae	{=	>	<	!	><}	2014.nc_Trogonidae	inferred
2015.Accipiter	!	2014.Acanthisitta	inferred
2015.Accipiter	!	2014.Acanthisitta_chloris	inferred
2015.Accipiter	!	2014.Acanthisittidae	inferred
2015.Accipiter	<	2014.Accipitridae	inferred
2015.Accipiter	<	2014.Accipitriformes	inferred
2015.Accipiter	<	2014.Accipitrimorphae	inferred
2015.Accipiter	<	2014.Afroaves	inferred
2015.Accipiter	!	2014.Apaloderma	inferred
2015.Accipiter	!	2014.Apaloderma_vittatum	inferred
2015.Accipiter	!	2014.Australaves	inferred
2015.Accipiter	!	2014.Buceros	inferred
2015.Accipiter	!	2014.Buceros_rhinoceros	inferred
2015.Accipiter	!	2014.Bucerotidae	inferred
2015.Accipiter	!	2014.Bucerotiformes	inferred
2015.Accipiter	!	2014.Cariama	inferred
2015.Accipiter	!	2014.Cariama_cristata	inferred
2015.Accipiter	!	2014.Cariamidae	inferred
2015.Accipiter	!	2014.Cariamiformes	inferred
2015.Accipiter	!	2014.Cathartes	inferred
2015.Accipiter	!	2014.Cathartes_aura	inferred
2015.Accipiter	!	2014.Cathartidae	inferred
2015.Accipiter	!	2014.Cavitaves	inferred
2015.Accipiter	!	2014.Coliidae	inferred
2015.Accipiter	!	2014.Coliiformes	inferred
2015.Accipiter	!	2014.Colius	inferred
2015.Accipiter	!	2014.Colius_striatus	inferred
2015.Accipiter	!	2014.Coraciiformes	inferred
2015.Accipiter	!	2014.Coraciimorphae	inferred
2015.Accipiter	!	2014.Coracornithia	inferred
2015.Accipiter	!	2014.Corvidae	inferred
2015.Accipiter	!	2014.Corvus	inferred
2015.Accipiter	!	2014.Corvus_brachyrhynchos	inferred
2015.Accipiter	!	2014.Eucavitaves	inferred
2015.Accipiter	!	2014.Eufalconimorphae	inferred
2015.Accipiter	!	2014.Falco	inferred
2015.Accipiter	!	2014.Falco_peregrinus	inferred
2015.Accipiter	!	2014.Falconidae	inferred
2015.Accipiter	!	2014.Falconiformes	inferred
2015.Accipiter	!	2014.Geospiza	inferred
2015.Accipiter	!	2014.Geospiza_fortis	inferred
2015.Accipiter	!	2014.Haliaeetus_albicilla	inferred
2015.Accipiter	!	2014.Haliaeetus_leucocephalus	inferred
2015.Accipiter	!	2014.Leptosomidae	inferred
2015.Accipiter	!	2014.Leptosomiformes	inferred
2015.Accipiter	!	2014.Leptosomus	inferred
2015.Accipiter	!	2014.Leptosomus_discolor	inferred
2015.Accipiter	!	2014.Manacus	inferred
2015.Accipiter	!	2014.Manacus_vitellinus	inferred
2015.Accipiter	!	2014.Melopsittacus	inferred
2015.Accipiter	!	2014.Melopsittacus_undulatus	inferred
2015.Accipiter	!	2014.Meropidae	inferred
2015.Accipiter	!	2014.Merops	inferred
2015.Accipiter	!	2014.Merops_nubicus	inferred
2015.Accipiter	!	2014.Nestor	inferred
2015.Accipiter	!	2014.Nestor_notabilis	inferred
2015.Accipiter	!	2014.Passeridae	inferred
2015.Accipiter	!	2014.Passeriformes	inferred
2015.Accipiter	!	2014.Passeriformes_Clade1	inferred
2015.Accipiter	!	2014.Passeriformes_Clade2	inferred
2015.Accipiter	!	2014.Passeriformes_Clade3	inferred
2015.Accipiter	!	2014.Passerimorphae	inferred
2015.Accipiter	!	2014.Picidae	inferred
2015.Accipiter	!	2014.Piciformes	inferred
2015.Accipiter	!	2014.Picocoraciae	inferred
2015.Accipiter	!	2014.Picodynastornithes	inferred
2015.Accipiter	!	2014.Picoides	inferred
2015.Accipiter	!	2014.Picoides_pubescens	inferred
2015.Accipiter	!	2014.Pipridae	inferred
2015.Accipiter	!	2014.Psittacidae	inferred
2015.Accipiter	!	2014.Psittaciformes	inferred
2015.Accipiter	!	2014.Strigiformes	inferred
2015.Accipiter	!	2014.Taeniopygia	inferred
2015.Accipiter	!	2014.Taeniopygia_guttata	inferred
2015.Accipiter	<	2014.Telluraves	inferred
2015.Accipiter	!	2014.Thraupidae	inferred
2015.Accipiter	!	2014.Trogonidae	inferred
2015.Accipiter	!	2014.Trogoniformes	inferred
2015.Accipiter	!	2014.Tyto	inferred
2015.Accipiter	!	2014.Tyto_alba	inferred
2015.Accipiter	!	2014.Tytonidae	inferred
2015.Accipiter	{=	>	<	!	><}	2014.nc_Accipitridae	inferred
2015.Accipiter	{=	>	<	!	><}	2014.nc_Accipitriformes	inferred
2015.Accipiter	{=	>	<	!	><}	2014.nc_Apaloderma	inferred
2015.Accipiter	{=	>	<	!	><}	2014.nc_Bucerotidae	inferred
2015.Accipiter	{=	>	<	!	><}	2014.nc_Bucerotiformes	inferred
2015.Accipiter	{=	>	<	!	><}	2014.nc_Cariamidae	inferred
2015.Accipiter	{=	>	<	!	><}	2014.nc_Cathartes	inferred
2015.Accipiter	{=	>	<	!	><}	2014.nc_Cathartidae	inferred
2015.Accipiter	{=	>	<	!	><}	2014.nc_Coliidae	inferred
2015.Accipiter	{=	>	<	!	><}	2014.nc_Colius	inferred
2015.Accipiter	{=	>	<	!	><}	2014.nc_Coraciiformes	inferred
2015.Accipiter	{=	>	<	!	><}	2014.nc_Corvus	inferred
2015.Accipiter	{=	>	<	!	><}	2014.nc_Falco	inferred
2015.Accipiter	{=	>	<	!	><}	2014.nc_Falconidae	inferred
2015.Accipiter	{=	>	<	!	><}	2014.nc_Merops	inferred
2015.Accipiter	{=	>	<	!	><}	2014.nc_Nestor	inferred
2015.Accipiter	{=	>	<	!	><}	2014.nc_Passeriformes_Clade1	inferred
2015.Accipiter	{=	>	<	!	><}	2014.nc_Picidae	inferred
2015.Accipiter	{=	>	<	!	><}	2014.nc_Piciformes	inferred
2015.Accipiter	{=	>	<	!	><}	2014.nc_Pipridae	inferred
2015.Accipiter	{=	>	<	!	><}	2014.nc_Psittacidae	inferred
2015.Accipiter	{=	>	<	!	><}	2014.nc_Strigiformes	inferred
2015.Accipiter	{=	>	<	!	><}	2014.nc_Trogonidae	inferred
2015.Accipiter_superciliosus	!	2014.Acanthisitta	inferred
2015.Accipiter_superciliosus	!	2014.Acanthisitta_chloris	inferred
2015.Accipiter_superciliosus	!	2014.Acanthisittidae	inferred
2015.Accipiter_superciliosus	<	2014.Accipitriformes	inferred
2015.Accipiter_superciliosus	<	2014.Accipitrimorphae	inferred
2015.Accipiter_superciliosus	<	2014.Afroaves	inferred
2015.Accipiter_superciliosus	!	2014.Apaloderma	inferred
2015.Accipiter_superciliosus	!	2014.Apaloderma_vittatum	inferred
2015.Accipiter_superciliosus	!	2014.Australaves	inferred
2015.Accipiter_superciliosus	!	2014.Buceros	inferred
2015.Accipiter_superciliosus	!	2014.Buceros_rhinoceros	inferred
2015.Accipiter_superciliosus	!	2014.Bucerotidae	inferred
2015.Accipiter_superciliosus	!	2014.Bucerotiformes	inferred
2015.Accipiter_superciliosus	!	2014.Cariama	inferred
2015.Accipiter_superciliosus	!	2014.Cariama_cristata	inferred
2015.Accipiter_superciliosus	!	2014.Cariamidae	inferred
2015.Accipiter_superciliosus	!	2014.Cariamiformes	inferred
2015.Accipiter_superciliosus	!	2014.Cathartes	inferred
2015.Accipiter_superciliosus	!	2014.Cathartes_aura	inferred
2015.Accipiter_superciliosus	!	2014.Cathartidae	inferred
2015.Accipiter_superciliosus	!	2014.Cavitaves	inferred
2015.Accipiter_superciliosus	!	2014.Coliidae	inferred
2015.Accipiter_superciliosus	!	2014.Coliiformes	inferred
2015.Accipiter_superciliosus	!	2014.Colius	inferred
2015.Accipiter_superciliosus	!	2014.Colius_striatus	inferred
2015.Accipiter_superciliosus	!	2014.Coraciiformes	inferred
2015.Accipiter_superciliosus	!	2014.Coraciimorphae	inferred
2015.Accipiter_superciliosus	!	2014.Coracornithia	inferred
2015.Accipiter_superciliosus	!	2014.Corvidae	inferred
2015.Accipiter_superciliosus	!	2014.Corvus	inferred
2015.Accipiter_superciliosus	!	2014.Corvus_brachyrhynchos	inferred
2015.Accipiter_superciliosus	!	2014.Eucavitaves	inferred
2015.Accipiter_superciliosus	!	2014.Eufalconimorphae	inferred
2015.Accipiter_superciliosus	!	2014.Falco	inferred
2015.Accipiter_superciliosus	!	2014.Falco_peregrinus	inferred
2015.Accipiter_superciliosus	!	2014.Falconidae	inferred
2015.Accipiter_superciliosus	!	2014.Falconiformes	inferred
2015.Accipiter_superciliosus	!	2014.Geospiza	inferred
2015.Accipiter_superciliosus	!	2014.Geospiza_fortis	inferred
2015.Accipiter_superciliosus	!	2014.Haliaeetus	inferred
2015.Accipiter_superciliosus	!	2014.Haliaeetus_albicilla	inferred
2015.Accipiter_superciliosus	!	2014.Haliaeetus_leucocephalus	inferred
2015.Accipiter_superciliosus	!	2014.Leptosomidae	inferred
2015.Accipiter_superciliosus	!	2014.Leptosomiformes	inferred
2015.Accipiter_superciliosus	!	2014.Leptosomus	inferred
2015.Accipiter_superciliosus	!	2014.Leptosomus_discolor	inferred
2015.Accipiter_superciliosus	!	2014.Manacus	inferred
2015.Accipiter_superciliosus	!	2014.Manacus_vitellinus	inferred
2015.Accipiter_superciliosus	!	2014.Melopsittacus	inferred
2015.Accipiter_superciliosus	!	2014.Melopsittacus_undulatus	inferred
2015.Accipiter_superciliosus	!	2014.Meropidae	inferred
2015.Accipiter_superciliosus	!	2014.Merops	inferred
2015.Accipiter_superciliosus	!	2014.Merops_nubicus	inferred
2015.Accipiter_superciliosus	!	2014.Nestor	inferred
2015.Accipiter_superciliosus	!	2014.Nestor_notabilis	inferred
2015.Accipiter_superciliosus	!	2014.Passeridae	inferred
2015.Accipiter_superciliosus	!	2014.Passeriformes	inferred
2015.Accipiter_superciliosus	!	2014.Passeriformes_Clade1	inferred
2015.Accipiter_superciliosus	!	2014.Passeriformes_Clade2	inferred
2015.Accipiter_superciliosus	!	2014.Passeriformes_Clade3	inferred
2015.Accipiter_superciliosus	!	2014.Passerimorphae	inferred
2015.Accipiter_superciliosus	!	2014.Picidae	inferred
2015.Accipiter_superciliosus	!	2014.Piciformes	inferred
2015.Accipiter_superciliosus	!	2014.Picocoraciae	inferred
2015.Accipiter_superciliosus	!	2014.Picodynastornithes	inferred
2015.Accipiter_superciliosus	!	2014.Picoides	inferred
2015.Accipiter_superciliosus	!	2014.Picoides_pubescens	inferred
2015.Accipiter_superciliosus	!	2014.Pipridae	inferred
2015.Accipiter_superciliosus	!	2014.Psittacidae	inferred
2015.Accipiter_superciliosus	!	2014.Psittaciformes	inferred
2015.Accipiter_superciliosus	!	2014.Strigiformes	inferred
2015.Accipiter_superciliosus	!	2014.Taeniopygia	inferred
2015.Accipiter_superciliosus	!	2014.Taeniopygia_guttata	inferred
2015.Accipiter_superciliosus	<	2014.Telluraves	inferred
2015.Accipiter_superciliosus	!	2014.Thraupidae	inferred
2015.Accipiter_superciliosus	!	2014.Trogonidae	inferred
2015.Accipiter_superciliosus	!	2014.Trogoniformes	inferred
2015.Accipiter_superciliosus	!	2014.Tyto	inferred
2015.Accipiter_superciliosus	!	2014.Tyto_alba	inferred
2015.Accipiter_superciliosus	!	2014.Tytonidae	inferred
2015.Accipiter_superciliosus	{=	>	<	!	><}	2014.nc_Accipitridae	inferred
2015.Accipiter_superciliosus	{=	>	<	!	><}	2014.nc_Accipitriformes	inferred
2015.Accipiter_superciliosus	{=	>	<	!	><}	2014.nc_Apaloderma	inferred
2015.Accipiter_superciliosus	{=	>	<	!	><}	2014.nc_Bucerotidae	inferred
2015.Accipiter_superciliosus	{=	>	<	!	><}	2014.nc_Bucerotiformes	inferred
2015.Accipiter_superciliosus	{=	>	<	!	><}	2014.nc_Cariamidae	inferred
2015.Accipiter_superciliosus	{=	>	<	!	><}	2014.nc_Cathartes	inferred
2015.Accipiter_superciliosus	{=	>	<	!	><}	2014.nc_Cathartidae	inferred
2015.Accipiter_superciliosus	{=	>	<	!	><}	2014.nc_Coliidae	inferred
2015.Accipiter_superciliosus	{=	>	<	!	><}	2014.nc_Colius	inferred
2015.Accipiter_superciliosus	{=	>	<	!	><}	2014.nc_Coraciiformes	inferred
2015.Accipiter_superciliosus	{=	>	<	!	><}	2014.nc_Corvus	inferred
2015.Accipiter_superciliosus	{=	>	<	!	><}	2014.nc_Falco	inferred
2015.Accipiter_superciliosus	{=	>	<	!	><}	2014.nc_Falconidae	inferred
2015.Accipiter_superciliosus	{=	>	<	!	><}	2014.nc_Merops	inferred
2015.Accipiter_superciliosus	{=	>	<	!	><}	2014.nc_Nestor	inferred
2015.Accipiter_superciliosus	{=	>	<	!	><}	2014.nc_Passeriformes_Clade1	inferred
2015.Accipiter_superciliosus	{=	>	<	!	><}	2014.nc_Picidae	inferred
2015.Accipiter_superciliosus	{=	>	<	!	><}	2014.nc_Piciformes	inferred
2015.Accipiter_superciliosus	{=	>	<	!	><}	2014.nc_Pipridae	inferred
2015.Accipiter_superciliosus	{=	>	<	!	><}	2014.nc_Psittacidae	inferred
2015.Accipiter_superciliosus	{=	>	<	!	><}	2014.nc_Strigiformes	inferred
2015.Accipiter_superciliosus	{=	>	<	!	><}	2014.nc_Trogonidae	inferred
2015.Accipitridae	!	2014.Acanthisitta	inferred
2015.Accipitridae	!	2014.Acanthisitta_chloris	inferred
2015.Accipitridae	!	2014.Acanthisittidae	inferred
2015.Accipitridae	<	2014.Accipitriformes	inferred
2015.Accipitridae	<	2014.Accipitrimorphae	inferred
2015.Accipitridae	<	2014.Afroaves	inferred
2015.Accipitridae	!	2014.Apaloderma	inferred
2015.Accipitridae	!	2014.Apaloderma_vittatum	inferred
2015.Accipitridae	!	2014.Australaves	inferred
2015.Accipitridae	!	2014.Buceros	inferred
2015.Accipitridae	!	2014.Buceros_rhinoceros	inferred
2015.Accipitridae	!	2014.Bucerotidae	inferred
2015.Accipitridae	!	2014.Bucerotiformes	inferred
2015.Accipitridae	!	2014.Cariama	inferred
2015.Accipitridae	!	2014.Cariama_cristata	inferred
2015.Accipitridae	!	2014.Cariamidae	inferred
2015.Accipitridae	!	2014.Cariamiformes	inferred
2015.Accipitridae	!	2014.Cathartes	inferred
2015.Accipitridae	!	2014.Cathartes_aura	inferred
2015.Accipitridae	!	2014.Cathartidae	inferred
2015.Accipitridae	!	2014.Cavitaves	inferred
2015.Accipitridae	!	2014.Coliidae	inferred
2015.Accipitridae	!	2014.Coliiformes	inferred
2015.Accipitridae	!	2014.Colius	inferred
2015.Accipitridae	!	2014.Colius_striatus	inferred
2015.Accipitridae	!	2014.Coraciiformes	inferred
2015.Accipitridae	!	2014.Coraciimorphae	inferred
2015.Accipitridae	!	2014.Coracornithia	inferred
2015.Accipitridae	!	2014.Corvidae	inferred
2015.Accipitridae	!	2014.Corvus	inferred
2015.Accipitridae	!	2014.Corvus_brachyrhynchos	inferred
2015.Accipitridae	!	2014.Eucavitaves	inferred
2015.Accipitridae	!	2014.Eufalconimorphae	inferred
2015.Accipitridae	!	2014.Falco	inferred
2015.Accipitridae	!	2014.Falco_peregrinus	inferred
2015.Accipitridae	!	2014.Falconidae	inferred
2015.Accipitridae	!	2014.Falconiformes	inferred
2015.Accipitridae	!	2014.Geospiza	inferred
2015.Accipitridae	!	2014.Geospiza_fortis	inferred
2015.Accipitridae	>	2014.Haliaeetus	inferred
2015.Accipitridae	!	2014.Leptosomidae	inferred
2015.Accipitridae	!	2014.Leptosomiformes	inferred
2015.Accipitridae	!	2014.Leptosomus	inferred
2015.Accipitridae	!	2014.Leptosomus_discolor	inferred
2015.Accipitridae	!	2014.Manacus	inferred
2015.Accipitridae	!	2014.Manacus_vitellinus	inferred
2015.Accipitridae	!	2014.Melopsittacus	inferred
2015.Accipitridae	!	2014.Melopsittacus_undulatus	inferred
2015.Accipitridae	!	2014.Meropidae	inferred
2015.Accipitridae	!	2014.Merops	inferred
2015.Accipitridae	!	2014.Merops_nubicus	inferred
2015.Accipitridae	!	2014.Nestor	inferred
2015.Accipitridae	!	2014.Nestor_notabilis	inferred
2015.Accipitridae	!	2014.Passeridae	inferred
2015.Accipitridae	!	2014.Passeriformes	inferred
2015.Accipitridae	!	2014.Passeriformes_Clade1	inferred
2015.Accipitridae	!	2014.Passeriformes_Clade2	inferred
2015.Accipitridae	!	2014.Passeriformes_Clade3	inferred
2015.Accipitridae	!	2014.Passerimorphae	inferred
2015.Accipitridae	!	2014.Picidae	inferred
2015.Accipitridae	!	2014.Piciformes	inferred
2015.Accipitridae	!	2014.Picocoraciae	inferred
2015.Accipitridae	!	2014.Picodynastornithes	inferred
2015.Accipitridae	!	2014.Picoides	inferred
2015.Accipitridae	!	2014.Picoides_pubescens	inferred
2015.Accipitridae	!	2014.Pipridae	inferred
2015.Accipitridae	!	2014.Psittacidae	inferred
2015.Accipitridae	!	2014.Psittaciformes	inferred
2015.Accipitridae	!	2014.Strigiformes	inferred
2015.Accipitridae	!	2014.Taeniopygia	inferred
2015.Accipitridae	!	2014.Taeniopygia_guttata	inferred
2015.Accipitridae	<	2014.Telluraves	inferred
2015.Accipitridae	!	2014.Thraupidae	inferred
2015.Accipitridae	!	2014.Trogonidae	inferred
2015.Accipitridae	!	2014.Trogoniformes	inferred
2015.Accipitridae	!	2014.Tyto	inferred
2015.Accipitridae	!	2014.Tyto_alba	inferred
2015.Accipitridae	!	2014.Tytonidae	inferred
2015.Accipitridae	{=	>	<	!	><}	2014.nc_Accipitridae	inferred
2015.Accipitridae	{=	>	<	!	><}	2014.nc_Accipitriformes	inferred
2015.Accipitridae	{=	>	<	!	><}	2014.nc_Apaloderma	inferred
2015.Accipitridae	{=	>	<	!	><}	2014.nc_Bucerotidae	inferred
2015.Accipitridae	{=	>	<	!	><}	2014.nc_Bucerotiformes	inferred
2015.Accipitridae	{=	>	<	!	><}	2014.nc_Cariamidae	inferred
2015.Accipitridae	{=	>	<	!	><}	2014.nc_Cathartes	inferred
2015.Accipitridae	{=	>	<	!	><}	2014.nc_Cathartidae	inferred
2015.Accipitridae	{=	>	<	!	><}	2014.nc_Coliidae	inferred
2015.Accipitridae	{=	>	<	!	><}	2014.nc_Colius	inferred
2015.Accipitridae	{=	>	<	!	><}	2014.nc_Coraciiformes	inferred
2015.Accipitridae	{=	>	<	!	><}	2014.nc_Corvus	inferred
2015.Accipitridae	{=	>	<	!	><}	2014.nc_Falco	inferred
2015.Accipitridae	{=	>	<	!	><}	2014.nc_Falconidae	inferred
2015.Accipitridae	{=	>	<	!	><}	2014.nc_Merops	inferred
2015.Accipitridae	{=	>	<	!	><}	2014.nc_Nestor	inferred
2015.Accipitridae	{=	>	<	!	><}	2014.nc_Passeriformes_Clade1	inferred
2015.Accipitridae	{=	>	<	!	><}	2014.nc_Picidae	inferred
2015.Accipitridae	{=	>	<	!	><}	2014.nc_Piciformes	inferred
2015.Accipitridae	{=	>	<	!	><}	2014.nc_Pipridae	inferred
2015.Accipitridae	{=	>	<	!	><}	2014.nc_Psittacidae	inferred
2015.Accipitridae	{=	>	<	!	><}	2014.nc_Strigiformes	inferred
2015.Accipitridae	{=	>	<	!	><}	2014.nc_Trogonidae	inferred
2015.Accipitriformes	!	2014.Acanthisitta	inferred
2015.Accipitriformes	!	2014.Acanthisitta_chloris	inferred
2015.Accipitriformes	!	2014.Acanthisittidae	inferred
2015.Accipitriformes	>	2014.Accipitridae	inferred
2015.Accipitriformes	=	2014.Accipitriformes	inferred
2015.Accipitriformes	<	2014.Afroaves	inferred
2015.Accipitriformes	!	2014.Apaloderma	inferred
2015.Accipitriformes	!	2014.Apaloderma_vittatum	inferred
2015.Accipitriformes	!	2014.Australaves	inferred
2015.Accipitriformes	!	2014.Buceros	inferred
2015.Accipitriformes	!	2014.Buceros_rhinoceros	inferred
2015.Accipitriformes	!	2014.Bucerotidae	inferred
2015.Accipitriformes	!	2014.Bucerotiformes	inferred
2015.Accipitriformes	!	2014.Cariama	inferred
2015.Accipitriformes	!	2014.Cariama_cristata	inferred
2015.Accipitriformes	!	2014.Cariamidae	inferred
2015.Accipitriformes	!	2014.Cariamiformes	inferred
2015.Accipitriformes	>	2014.Cathartes	inferred
2015.Accipitriformes	>	2014.Cathartidae	inferred
2015.Accipitriformes	!	2014.Cavitaves	inferred
2015.Accipitriformes	!	2014.Coliidae	inferred
2015.Accipitriformes	!	2014.Coliiformes	inferred
2015.Accipitriformes	!	2014.Colius	inferred
2015.Accipitriformes	!	2014.Colius_striatus	inferred
2015.Accipitriformes	!	2014.Coraciiformes	inferred
2015.Accipitriformes	!	2014.Coraciimorphae	inferred
2015.Accipitriformes	!	2014.Coracornithia	inferred
2015.Accipitriformes	!	2014.Corvidae	inferred
2015.Accipitriformes	!	2014.Corvus	inferred
2015.Accipitriformes	!	2014.Corvus_brachyrhynchos	inferred
2015.Accipitriformes	!	2014.Eucavitaves	inferred
2015.Accipitriformes	!	2014.Eufalconimorphae	inferred
2015.Accipitriformes	!	2014.Falco	inferred
2015.Accipitriformes	!	2014.Falco_peregrinus	inferred
2015.Accipitriformes	!	2014.Falconidae	inferred
2015.Accipitriformes	!	2014.Falconiformes	inferred
2015.Accipitriformes	!	2014.Geospiza	inferred
2015.Accipitriformes	!	2014.Geospiza_fortis	inferred
2015.Accipitriformes	>	2014.Haliaeetus	inferred
2015.Accipitriformes	!	2014.Leptosomidae	inferred
2015.Accipitriformes	!	2014.Leptosomiformes	inferred
2015.Accipitriformes	!	2014.Leptosomus	inferred
2015.Accipitriformes	!	2014.Leptosomus_discolor	inferred
2015.Accipitriformes	!	2014.Manacus	inferred
2015.Accipitriformes	!	2014.Manacus_vitellinus	inferred
2015.Accipitriformes	!	2014.Melopsittacus	inferred
2015.Accipitriformes	!	2014.Melopsittacus_undulatus	inferred
2015.Accipitriformes	!	2014.Meropidae	inferred
2015.Accipitriformes	!	2014.Merops	inferred
2015.Accipitriformes	!	2014.Merops_nubicus	inferred
2015.Accipitriformes	!	2014.Nestor	inferred
2015.Accipitriformes	!	2014.Nestor_notabilis	inferred
2015.Accipitriformes	!	2014.Passeridae	inferred
2015.Accipitriformes	!	2014.Passeriformes	inferred
2015.Accipitriformes	!	2014.Passeriformes_Clade1	inferred
2015.Accipitriformes	!	2014.Passeriformes_Clade2	inferred
2015.Accipitriformes	!	2014.Passeriformes_Clade3	inferred
2015.Accipitriformes	!	2014.Passerimorphae	inferred
2015.Accipitriformes	!	2014.Picidae	inferred
2015.Accipitriformes	!	2014.Piciformes	inferred
2015.Accipitriformes	!	2014.Picocoraciae	inferred
2015.Accipitriformes	!	2014.Picodynastornithes	inferred
2015.Accipitriformes	!	2014.Picoides	inferred
2015.Accipitriformes	!	2014.Picoides_pubescens	inferred
2015.Accipitriformes	!	2014.Pipridae	inferred
2015.Accipitriformes	!	2014.Psittacidae	inferred
2015.Accipitriformes	!	2014.Psittaciformes	inferred
2015.Accipitriformes	!	2014.Strigiformes	inferred
2015.Accipitriformes	!	2014.Taeniopygia	inferred
2015.Accipitriformes	!	2014.Taeniopygia_guttata	inferred
2015.Accipitriformes	<	2014.Telluraves	inferred
2015.Accipitriformes	!	2014.Thraupidae	inferred
2015.Accipitriformes	!	2014.Trogonidae	inferred
2015.Accipitriformes	!	2014.Trogoniformes	inferred
2015.Accipitriformes	!	2014.Tyto	inferred
2015.Accipitriformes	!	2014.Tyto_alba	inferred
2015.Accipitriformes	!	2014.Tytonidae	inferred
2015.Accipitriformes	{=	>	<	!	><}	2014.nc_Accipitridae	inferred
2015.Accipitriformes	{=	>	<	!	><}	2014.nc_Accipitriformes	inferred
2015.Accipitriformes	{=	>	<	!	><}	2014.nc_Apaloderma	inferred
2015.Accipitriformes	{=	>	<	!	><}	2014.nc_Bucerotidae	inferred
2015.Accipitriformes	{=	>	<	!	><}	2014.nc_Bucerotiformes	inferred
2015.Accipitriformes	{=	>	<	!	><}	2014.nc_Cariamidae	inferred
2015.Accipitriformes	{=	>	<	!	><}	2014.nc_Cathartes	inferred
2015.Accipitriformes	{=	>	<	!	><}	2014.nc_Cathartidae	inferred
2015.Accipitriformes	{=	>	<	!	><}	2014.nc_Coliidae	inferred
2015.Accipitriformes	{=	>	<	!	><}	2014.nc_Colius	inferred
2015.Accipitriformes	{=	>	<	!	><}	2014.nc_Coraciiformes	inferred
2015.Accipitriformes	{=	>	<	!	><}	2014.nc_Corvus	inferred
2015.Accipitriformes	{=	>	<	!	><}	2014.nc_Falco	inferred
2015.Accipitriformes	{=	>	<	!	><}	2014.nc_Falconidae	inferred
2015.Accipitriformes	{=	>	<	!	><}	2014.nc_Merops	inferred
2015.Accipitriformes	{=	>	<	!	><}	2014.nc_Nestor	inferred
2015.Accipitriformes	{=	>	<	!	><}	2014.nc_Passeriformes_Clade1	inferred
2015.Accipitriformes	{=	>	<	!	><}	2014.nc_Picidae	inferred
2015.Accipitriformes	{=	>	<	!	><}	2014.nc_Piciformes	inferred
2015.Accipitriformes	{=	>	<	!	><}	2014.nc_Pipridae	inferred
2015.Accipitriformes	{=	>	<	!	><}	2014.nc_Psittacidae	inferred
2015.Accipitriformes	{=	>	<	!	><}	2014.nc_Strigiformes	inferred
2015.Accipitriformes	{=	>	<	!	><}	2014.nc_Trogonidae	inferred
2015.Accipitriformes_Clade1	!	2014.Acanthisitta	inferred
2015.Accipitriformes_Clade1	!	2014.Acanthisitta_chloris	inferred
2015.Accipitriformes_Clade1	!	2014.Acanthisittidae	inferred
2015.Accipitriformes_Clade1	>	2014.Accipitridae	inferred
2015.Accipitriformes_Clade1	<	2014.Accipitriformes	inferred
2015.Accipitriformes_Clade1	<	2014.Accipitrimorphae	inferred
2015.Accipitriformes_Clade1	<	2014.Afroaves	inferred
2015.Accipitriformes_Clade1	!	2014.Apaloderma	inferred
2015.Accipitriformes_Clade1	!	2014.Apaloderma_vittatum	inferred
2015.Accipitriformes_Clade1	!	2014.Australaves	inferred
2015.Accipitriformes_Clade1	!	2014.Buceros	inferred
2015.Accipitriformes_Clade1	!	2014.Buceros_rhinoceros	inferred
2015.Accipitriformes_Clade1	!	2014.Bucerotidae	inferred
2015.Accipitriformes_Clade1	!	2014.Bucerotiformes	inferred
2015.Accipitriformes_Clade1	!	2014.Cariama	inferred
2015.Accipitriformes_Clade1	!	2014.Cariama_cristata	inferred
2015.Accipitriformes_Clade1	!	2014.Cariamidae	inferred
2015.Accipitriformes_Clade1	!	2014.Cariamiformes	inferred
2015.Accipitriformes_Clade1	!	2014.Cathartes	inferred
2015.Accipitriformes_Clade1	!	2014.Cathartes_aura	inferred
2015.Accipitriformes_Clade1	!	2014.Cathartidae	inferred
2015.Accipitriformes_Clade1	!	2014.Cavitaves	inferred
2015.Accipitriformes_Clade1	!	2014.Coliidae	inferred
2015.Accipitriformes_Clade1	!	2014.Coliiformes	inferred
2015.Accipitriformes_Clade1	!	2014.Colius	inferred
2015.Accipitriformes_Clade1	!	2014.Colius_striatus	inferred
2015.Accipitriformes_Clade1	!	2014.Coraciiformes	inferred
2015.Accipitriformes_Clade1	!	2014.Coraciimorphae	inferred
2015.Accipitriformes_Clade1	!	2014.Coracornithia	inferred
2015.Accipitriformes_Clade1	!	2014.Corvidae	inferred
2015.Accipitriformes_Clade1	!	2014.Corvus	inferred
2015.Accipitriformes_Clade1	!	2014.Corvus_brachyrhynchos	inferred
2015.Accipitriformes_Clade1	!	2014.Eucavitaves	inferred
2015.Accipitriformes_Clade1	!	2014.Eufalconimorphae	inferred
2015.Accipitriformes_Clade1	!	2014.Falco	inferred
2015.Accipitriformes_Clade1	!	2014.Falco_peregrinus	inferred
2015.Accipitriformes_Clade1	!	2014.Falconidae	inferred
2015.Accipitriformes_Clade1	!	2014.Falconiformes	inferred
2015.Accipitriformes_Clade1	!	2014.Geospiza	inferred
2015.Accipitriformes_Clade1	!	2014.Geospiza_fortis	inferred
2015.Accipitriformes_Clade1	>	2014.Haliaeetus	inferred
2015.Accipitriformes_Clade1	!	2014.Leptosomidae	inferred
2015.Accipitriformes_Clade1	!	2014.Leptosomiformes	inferred
2015.Accipitriformes_Clade1	!	2014.Leptosomus	inferred
2015.Accipitriformes_Clade1	!	2014.Leptosomus_discolor	inferred
2015.Accipitriformes_Clade1	!	2014.Manacus	inferred
2015.Accipitriformes_Clade1	!	2014.Manacus_vitellinus	inferred
2015.Accipitriformes_Clade1	!	2014.Melopsittacus	inferred
2015.Accipitriformes_Clade1	!	2014.Melopsittacus_undulatus	inferred
2015.Accipitriformes_Clade1	!	2014.Meropidae	inferred
2015.Accipitriformes_Clade1	!	2014.Merops	inferred
2015.Accipitriformes_Clade1	!	2014.Merops_nubicus	inferred
2015.Accipitriformes_Clade1	!	2014.Nestor	inferred
2015.Accipitriformes_Clade1	!	2014.Nestor_notabilis	inferred
2015.Accipitriformes_Clade1	!	2014.Passeridae	inferred
2015.Accipitriformes_Clade1	!	2014.Passeriformes	inferred
2015.Accipitriformes_Clade1	!	2014.Passeriformes_Clade1	inferred
2015.Accipitriformes_Clade1	!	2014.Passeriformes_Clade2	inferred
2015.Accipitriformes_Clade1	!	2014.Passeriformes_Clade3	inferred
2015.Accipitriformes_Clade1	!	2014.Passerimorphae	inferred
2015.Accipitriformes_Clade1	!	2014.Picidae	inferred
2015.Accipitriformes_Clade1	!	2014.Piciformes	inferred
2015.Accipitriformes_Clade1	!	2014.Picocoraciae	inferred
2015.Accipitriformes_Clade1	!	2014.Picodynastornithes	inferred
2015.Accipitriformes_Clade1	!	2014.Picoides	inferred
2015.Accipitriformes_Clade1	!	2014.Picoides_pubescens	inferred
2015.Accipitriformes_Clade1	!	2014.Pipridae	inferred
2015.Accipitriformes_Clade1	!	2014.Psittacidae	inferred
2015.Accipitriformes_Clade1	!	2014.Psittaciformes	inferred
2015.Accipitriformes_Clade1	!	2014.Strigiformes	inferred
2015.Accipitriformes_Clade1	!	2014.Taeniopygia	inferred
2015.Accipitriformes_Clade1	!	2014.Taeniopygia_guttata	inferred
2015.Accipitriformes_Clade1	<	2014.Telluraves	inferred
2015.Accipitriformes_Clade1	!	2014.Thraupidae	inferred
2015.Accipitriformes_Clade1	!	2014.Trogonidae	inferred
2015.Accipitriformes_Clade1	!	2014.Trogoniformes	inferred
2015.Accipitriformes_Clade1	!	2014.Tyto	inferred
2015.Accipitriformes_Clade1	!	2014.Tyto_alba	inferred
2015.Accipitriformes_Clade1	!	2014.Tytonidae	inferred
2015.Accipitriformes_Clade1	{=	>	<	!	><}	2014.nc_Accipitridae	inferred
2015.Accipitriformes_Clade1	{=	>	<	!	><}	2014.nc_Accipitriformes	inferred
2015.Accipitriformes_Clade1	{=	>	<	!	><}	2014.nc_Apaloderma	inferred
2015.Accipitriformes_Clade1	{=	>	<	!	><}	2014.nc_Bucerotidae	inferred
2015.Accipitriformes_Clade1	{=	>	<	!	><}	2014.nc_Bucerotiformes	inferred
2015.Accipitriformes_Clade1	{=	>	<	!	><}	2014.nc_Cariamidae	inferred
2015.Accipitriformes_Clade1	{=	>	<	!	><}	2014.nc_Cathartes	inferred
2015.Accipitriformes_Clade1	{=	>	<	!	><}	2014.nc_Cathartidae	inferred
2015.Accipitriformes_Clade1	{=	>	<	!	><}	2014.nc_Coliidae	inferred
2015.Accipitriformes_Clade1	{=	>	<	!	><}	2014.nc_Colius	inferred
2015.Accipitriformes_Clade1	{=	>	<	!	><}	2014.nc_Coraciiformes	inferred
2015.Accipitriformes_Clade1	{=	>	<	!	><}	2014.nc_Corvus	inferred
2015.Accipitriformes_Clade1	{=	>	<	!	><}	2014.nc_Falco	inferred
2015.Accipitriformes_Clade1	{=	>	<	!	><}	2014.nc_Falconidae	inferred
2015.Accipitriformes_Clade1	{=	>	<	!	><}	2014.nc_Merops	inferred
2015.Accipitriformes_Clade1	{=	>	<	!	><}	2014.nc_Nestor	inferred
2015.Accipitriformes_Clade1	{=	>	<	!	><}	2014.nc_Passeriformes_Clade1	inferred
2015.Accipitriformes_Clade1	{=	>	<	!	><}	2014.nc_Picidae	inferred
2015.Accipitriformes_Clade1	{=	>	<	!	><}	2014.nc_Piciformes	inferred
2015.Accipitriformes_Clade1	{=	>	<	!	><}	2014.nc_Pipridae	inferred
2015.Accipitriformes_Clade1	{=	>	<	!	><}	2014.nc_Psittacidae	inferred
2015.Accipitriformes_Clade1	{=	>	<	!	><}	2014.nc_Strigiformes	inferred
2015.Accipitriformes_Clade1	{=	>	<	!	><}	2014.nc_Trogonidae	inferred
2015.Accipitriformes_Clade2	!	2014.Acanthisitta	inferred
2015.Accipitriformes_Clade2	!	2014.Acanthisitta_chloris	inferred
2015.Accipitriformes_Clade2	!	2014.Acanthisittidae	inferred
2015.Accipitriformes_Clade2	>	2014.Accipitridae	inferred
2015.Accipitriformes_Clade2	<	2014.Accipitriformes	inferred
2015.Accipitriformes_Clade2	<	2014.Accipitrimorphae	inferred
2015.Accipitriformes_Clade2	<	2014.Afroaves	inferred
2015.Accipitriformes_Clade2	!	2014.Apaloderma	inferred
2015.Accipitriformes_Clade2	!	2014.Apaloderma_vittatum	inferred
2015.Accipitriformes_Clade2	!	2014.Australaves	inferred
2015.Accipitriformes_Clade2	!	2014.Buceros	inferred
2015.Accipitriformes_Clade2	!	2014.Buceros_rhinoceros	inferred
2015.Accipitriformes_Clade2	!	2014.Bucerotidae	inferred
2015.Accipitriformes_Clade2	!	2014.Bucerotiformes	inferred
2015.Accipitriformes_Clade2	!	2014.Cariama	inferred
2015.Accipitriformes_Clade2	!	2014.Cariama_cristata	inferred
2015.Accipitriformes_Clade2	!	2014.Cariamidae	inferred
2015.Accipitriformes_Clade2	!	2014.Cariamiformes	inferred
2015.Accipitriformes_Clade2	!	2014.Cathartes	inferred
2015.Accipitriformes_Clade2	!	2014.Cathartes_aura	inferred
2015.Accipitriformes_Clade2	!	2014.Cathartidae	inferred
2015.Accipitriformes_Clade2	!	2014.Cavitaves	inferred
2015.Accipitriformes_Clade2	!	2014.Coliidae	inferred
2015.Accipitriformes_Clade2	!	2014.Coliiformes	inferred
2015.Accipitriformes_Clade2	!	2014.Colius	inferred
2015.Accipitriformes_Clade2	!	2014.Colius_striatus	inferred
2015.Accipitriformes_Clade2	!	2014.Coraciiformes	inferred
2015.Accipitriformes_Clade2	!	2014.Coraciimorphae	inferred
2015.Accipitriformes_Clade2	!	2014.Coracornithia	inferred
2015.Accipitriformes_Clade2	!	2014.Corvidae	inferred
2015.Accipitriformes_Clade2	!	2014.Corvus	inferred
2015.Accipitriformes_Clade2	!	2014.Corvus_brachyrhynchos	inferred
2015.Accipitriformes_Clade2	!	2014.Eucavitaves	inferred
2015.Accipitriformes_Clade2	!	2014.Eufalconimorphae	inferred
2015.Accipitriformes_Clade2	!	2014.Falco	inferred
2015.Accipitriformes_Clade2	!	2014.Falco_peregrinus	inferred
2015.Accipitriformes_Clade2	!	2014.Falconidae	inferred
2015.Accipitriformes_Clade2	!	2014.Falconiformes	inferred
2015.Accipitriformes_Clade2	!	2014.Geospiza	inferred
2015.Accipitriformes_Clade2	!	2014.Geospiza_fortis	inferred
2015.Accipitriformes_Clade2	>	2014.Haliaeetus	inferred
2015.Accipitriformes_Clade2	!	2014.Leptosomidae	inferred
2015.Accipitriformes_Clade2	!	2014.Leptosomiformes	inferred
2015.Accipitriformes_Clade2	!	2014.Leptosomus	inferred
2015.Accipitriformes_Clade2	!	2014.Leptosomus_discolor	inferred
2015.Accipitriformes_Clade2	!	2014.Manacus	inferred
2015.Accipitriformes_Clade2	!	2014.Manacus_vitellinus	inferred
2015.Accipitriformes_Clade2	!	2014.Melopsittacus	inferred
2015.Accipitriformes_Clade2	!	2014.Melopsittacus_undulatus	inferred
2015.Accipitriformes_Clade2	!	2014.Meropidae	inferred
2015.Accipitriformes_Clade2	!	2014.Merops	inferred
2015.Accipitriformes_Clade2	!	2014.Merops_nubicus	inferred
2015.Accipitriformes_Clade2	!	2014.Nestor	inferred
2015.Accipitriformes_Clade2	!	2014.Nestor_notabilis	inferred
2015.Accipitriformes_Clade2	!	2014.Passeridae	inferred
2015.Accipitriformes_Clade2	!	2014.Passeriformes	inferred
2015.Accipitriformes_Clade2	!	2014.Passeriformes_Clade1	inferred
2015.Accipitriformes_Clade2	!	2014.Passeriformes_Clade2	inferred
2015.Accipitriformes_Clade2	!	2014.Passeriformes_Clade3	inferred
2015.Accipitriformes_Clade2	!	2014.Passerimorphae	inferred
2015.Accipitriformes_Clade2	!	2014.Picidae	inferred
2015.Accipitriformes_Clade2	!	2014.Piciformes	inferred
2015.Accipitriformes_Clade2	!	2014.Picocoraciae	inferred
2015.Accipitriformes_Clade2	!	2014.Picodynastornithes	inferred
2015.Accipitriformes_Clade2	!	2014.Picoides	inferred
2015.Accipitriformes_Clade2	!	2014.Picoides_pubescens	inferred
2015.Accipitriformes_Clade2	!	2014.Pipridae	inferred
2015.Accipitriformes_Clade2	!	2014.Psittacidae	inferred
2015.Accipitriformes_Clade2	!	2014.Psittaciformes	inferred
2015.Accipitriformes_Clade2	!	2014.Strigiformes	inferred
2015.Accipitriformes_Clade2	!	2014.Taeniopygia	inferred
2015.Accipitriformes_Clade2	!	2014.Taeniopygia_guttata	inferred
2015.Accipitriformes_Clade2	<	2014.Telluraves	inferred
2015.Accipitriformes_Clade2	!	2014.Thraupidae	inferred
2015.Accipitriformes_Clade2	!	2014.Trogonidae	inferred
2015.Accipitriformes_Clade2	!	2014.Trogoniformes	inferred
2015.Accipitriformes_Clade2	!	2014.Tyto	inferred
2015.Accipitriformes_Clade2	!	2014.Tyto_alba	inferred
2015.Accipitriformes_Clade2	!	2014.Tytonidae	inferred
2015.Accipitriformes_Clade2	{=	>	<	!	><}	2014.nc_Accipitridae	inferred
2015.Accipitriformes_Clade2	{=	>	<	!	><}	2014.nc_Accipitriformes	inferred
2015.Accipitriformes_Clade2	{=	>	<	!	><}	2014.nc_Apaloderma	inferred
2015.Accipitriformes_Clade2	{=	>	<	!	><}	2014.nc_Bucerotidae	inferred
2015.Accipitriformes_Clade2	{=	>	<	!	><}	2014.nc_Bucerotiformes	inferred
2015.Accipitriformes_Clade2	{=	>	<	!	><}	2014.nc_Cariamidae	inferred
2015.Accipitriformes_Clade2	{=	>	<	!	><}	2014.nc_Cathartes	inferred
2015.Accipitriformes_Clade2	{=	>	<	!	><}	2014.nc_Cathartidae	inferred
2015.Accipitriformes_Clade2	{=	>	<	!	><}	2014.nc_Coliidae	inferred
2015.Accipitriformes_Clade2	{=	>	<	!	><}	2014.nc_Colius	inferred
2015.Accipitriformes_Clade2	{=	>	<	!	><}	2014.nc_Coraciiformes	inferred
2015.Accipitriformes_Clade2	{=	>	<	!	><}	2014.nc_Corvus	inferred
2015.Accipitriformes_Clade2	{=	>	<	!	><}	2014.nc_Falco	inferred
2015.Accipitriformes_Clade2	{=	>	<	!	><}	2014.nc_Falconidae	inferred
2015.Accipitriformes_Clade2	{=	>	<	!	><}	2014.nc_Merops	inferred
2015.Accipitriformes_Clade2	{=	>	<	!	><}	2014.nc_Nestor	inferred
2015.Accipitriformes_Clade2	{=	>	<	!	><}	2014.nc_Passeriformes_Clade1	inferred
2015.Accipitriformes_Clade2	{=	>	<	!	><}	2014.nc_Picidae	inferred
2015.Accipitriformes_Clade2	{=	>	<	!	><}	2014.nc_Piciformes	inferred
2015.Accipitriformes_Clade2	{=	>	<	!	><}	2014.nc_Pipridae	inferred
2015.Accipitriformes_Clade2	{=	>	<	!	><}	2014.nc_Psittacidae	inferred
2015.Accipitriformes_Clade2	{=	>	<	!	><}	2014.nc_Strigiformes	inferred
2015.Accipitriformes_Clade2	{=	>	<	!	><}	2014.nc_Trogonidae	inferred
2015.Alaudidae	!	2014.Acanthisitta	inferred
2015.Alaudidae	!	2014.Acanthisitta_chloris	inferred
2015.Alaudidae	!	2014.Acanthisittidae	inferred
2015.Alaudidae	!	2014.Accipitridae	inferred
2015.Alaudidae	!	2014.Accipitriformes	inferred
2015.Alaudidae	!	2014.Accipitrimorphae	inferred
2015.Alaudidae	!	2014.Afroaves	inferred
2015.Alaudidae	!	2014.Apaloderma	inferred
2015.Alaudidae	!	2014.Apaloderma_vittatum	inferred
2015.Alaudidae	<	2014.Australaves	inferred
2015.Alaudidae	!	2014.Buceros	inferred
2015.Alaudidae	!	2014.Buceros_rhinoceros	inferred
2015.Alaudidae	!	2014.Bucerotidae	inferred
2015.Alaudidae	!	2014.Bucerotiformes	inferred
2015.Alaudidae	!	2014.Cariama	inferred
2015.Alaudidae	!	2014.Cariama_cristata	inferred
2015.Alaudidae	!	2014.Cariamidae	inferred
2015.Alaudidae	!	2014.Cariamiformes	inferred
2015.Alaudidae	!	2014.Cathartes	inferred
2015.Alaudidae	!	2014.Cathartes_aura	inferred
2015.Alaudidae	!	2014.Cathartidae	inferred
2015.Alaudidae	!	2014.Cavitaves	inferred
2015.Alaudidae	!	2014.Coliidae	inferred
2015.Alaudidae	!	2014.Coliiformes	inferred
2015.Alaudidae	!	2014.Colius	inferred
2015.Alaudidae	!	2014.Colius_striatus	inferred
2015.Alaudidae	!	2014.Coraciiformes	inferred
2015.Alaudidae	!	2014.Coraciimorphae	inferred
2015.Alaudidae	!	2014.Coracornithia	inferred
2015.Alaudidae	!	2014.Corvidae	inferred
2015.Alaudidae	!	2014.Corvus	inferred
2015.Alaudidae	!	2014.Corvus_brachyrhynchos	inferred
2015.Alaudidae	!	2014.Eucavitaves	inferred
2015.Alaudidae	<	2014.Eufalconimorphae	inferred
2015.Alaudidae	!	2014.Falco	inferred
2015.Alaudidae	!	2014.Falco_peregrinus	inferred
2015.Alaudidae	!	2014.Falconidae	inferred
2015.Alaudidae	!	2014.Falconiformes	inferred
2015.Alaudidae	!	2014.Geospiza	inferred
2015.Alaudidae	!	2014.Geospiza_fortis	inferred
2015.Alaudidae	!	2014.Haliaeetus	inferred
2015.Alaudidae	!	2014.Haliaeetus_albicilla	inferred
2015.Alaudidae	!	2014.Haliaeetus_leucocephalus	inferred
2015.Alaudidae	!	2014.Leptosomidae	inferred
2015.Alaudidae	!	2014.Leptosomiformes	inferred
2015.Alaudidae	!	2014.Leptosomus	inferred
2015.Alaudidae	!	2014.Leptosomus_discolor	inferred
2015.Alaudidae	!	2014.Manacus	inferred
2015.Alaudidae	!	2014.Manacus_vitellinus	inferred
2015.Alaudidae	!	2014.Melopsittacus	inferred
2015.Alaudidae	!	2014.Melopsittacus_undulatus	inferred
2015.Alaudidae	!	2014.Meropidae	inferred
2015.Alaudidae	!	2014.Merops	inferred
2015.Alaudidae	!	2014.Merops_nubicus	inferred
2015.Alaudidae	!	2014.Nestor	inferred
2015.Alaudidae	!	2014.Nestor_notabilis	inferred
2015.Alaudidae	<	2014.Passeriformes	inferred
2015.Alaudidae	!	2014.Passeriformes_Clade2	inferred
2015.Alaudidae	!	2014.Passeriformes_Clade3	inferred
2015.Alaudidae	<	2014.Passerimorphae	inferred
2015.Alaudidae	!	2014.Picidae	inferred
2015.Alaudidae	!	2014.Piciformes	inferred
2015.Alaudidae	!	2014.Picocoraciae	inferred
2015.Alaudidae	!	2014.Picodynastornithes	inferred
2015.Alaudidae	!	2014.Picoides	inferred
2015.Alaudidae	!	2014.Picoides_pubescens	inferred
2015.Alaudidae	!	2014.Pipridae	inferred
2015.Alaudidae	!	2014.Psittacidae	inferred
2015.Alaudidae	!	2014.Psittaciformes	inferred
2015.Alaudidae	!	2014.Strigiformes	inferred
2015.Alaudidae	!	2014.Taeniopygia	inferred
2015.Alaudidae	!	2014.Taeniopygia_guttata	inferred
2015.Alaudidae	<	2014.Telluraves	inferred
2015.Alaudidae	!	2014.Trogonidae	inferred
2015.Alaudidae	!	2014.Trogoniformes	inferred
2015.Alaudidae	!	2014.Tyto	inferred
2015.Alaudidae	!	2014.Tyto_alba	inferred
2015.Alaudidae	!	2014.Tytonidae	inferred
2015.Alaudidae	{=	>	<	!	><}	2014.nc_Accipitridae	inferred
2015.Alaudidae	{=	>	<	!	><}	2014.nc_Accipitriformes	inferred
2015.Alaudidae	{=	>	<	!	><}	2014.nc_Apaloderma	inferred
2015.Alaudidae	{=	>	<	!	><}	2014.nc_Bucerotidae	inferred
2015.Alaudidae	{=	>	<	!	><}	2014.nc_Bucerotiformes	inferred
2015.Alaudidae	{=	>	<	!	><}	2014.nc_Cariamidae	inferred
2015.Alaudidae	{=	>	<	!	><}	2014.nc_Cathartes	inferred
2015.Alaudidae	{=	>	<	!	><}	2014.nc_Cathartidae	inferred
2015.Alaudidae	{=	>	<	!	><}	2014.nc_Coliidae	inferred
2015.Alaudidae	{=	>	<	!	><}	2014.nc_Colius	inferred
2015.Alaudidae	{=	>	<	!	><}	2014.nc_Coraciiformes	inferred
2015.Alaudidae	{=	>	<	!	><}	2014.nc_Corvus	inferred
2015.Alaudidae	{=	>	<	!	><}	2014.nc_Falco	inferred
2015.Alaudidae	{=	>	<	!	><}	2014.nc_Falconidae	inferred
2015.Alaudidae	{=	>	<	!	><}	2014.nc_Merops	inferred
2015.Alaudidae	{=	>	<	!	><}	2014.nc_Nestor	inferred
2015.Alaudidae	{=	>	<	!	><}	2014.nc_Passeriformes_Clade1	inferred
2015.Alaudidae	{=	>	<	!	><}	2014.nc_Picidae	inferred
2015.Alaudidae	{=	>	<	!	><}	2014.nc_Piciformes	inferred
2015.Alaudidae	{=	>	<	!	><}	2014.nc_Pipridae	inferred
2015.Alaudidae	{=	>	<	!	><}	2014.nc_Psittacidae	inferred
2015.Alaudidae	{=	>	<	!	><}	2014.nc_Strigiformes	inferred
2015.Alaudidae	{=	>	<	!	><}	2014.nc_Trogonidae	inferred
2015.Alcedini	!	2014.Acanthisitta	inferred
2015.Alcedini	!	2014.Acanthisitta_chloris	inferred
2015.Alcedini	!	2014.Acanthisittidae	inferred
2015.Alcedini	!	2014.Accipitridae	inferred
2015.Alcedini	!	2014.Accipitriformes	inferred
2015.Alcedini	!	2014.Accipitrimorphae	inferred
2015.Alcedini	<	2014.Afroaves	inferred
2015.Alcedini	!	2014.Apaloderma	inferred
2015.Alcedini	!	2014.Apaloderma_vittatum	inferred
2015.Alcedini	!	2014.Australaves	inferred
2015.Alcedini	!	2014.Buceros	inferred
2015.Alcedini	!	2014.Buceros_rhinoceros	inferred
2015.Alcedini	!	2014.Bucerotidae	inferred
2015.Alcedini	!	2014.Bucerotiformes	inferred
2015.Alcedini	!	2014.Cariama	inferred
2015.Alcedini	!	2014.Cariama_cristata	inferred
2015.Alcedini	!	2014.Cariamidae	inferred
2015.Alcedini	!	2014.Cariamiformes	inferred
2015.Alcedini	!	2014.Cathartes	inferred
2015.Alcedini	!	2014.Cathartes_aura	inferred
2015.Alcedini	!	2014.Cathartidae	inferred
2015.Alcedini	<	2014.Cavitaves	inferred
2015.Alcedini	!	2014.Coliidae	inferred
2015.Alcedini	!	2014.Coliiformes	inferred
2015.Alcedini	!	2014.Colius	inferred
2015.Alcedini	!	2014.Colius_striatus	inferred
2015.Alcedini	<	2014.Coraciiformes	inferred
2015.Alcedini	<	2014.Coraciimorphae	inferred
2015.Alcedini	<	2014.Coracornithia	inferred
2015.Alcedini	!	2014.Corvidae	inferred
2015.Alcedini	!	2014.Corvus	inferred
2015.Alcedini	!	2014.Corvus_brachyrhynchos	inferred
2015.Alcedini	<	2014.Eucavitaves	inferred
2015.Alcedini	!	2014.Eufalconimorphae	inferred
2015.Alcedini	!	2014.Falco	inferred
2015.Alcedini	!	2014.Falco_peregrinus	inferred
2015.Alcedini	!	2014.Falconidae	inferred
2015.Alcedini	!	2014.Falconiformes	inferred
2015.Alcedini	!	2014.Geospiza	inferred
2015.Alcedini	!	2014.Geospiza_fortis	inferred
2015.Alcedini	!	2014.Haliaeetus	inferred
2015.Alcedini	!	2014.Haliaeetus_albicilla	inferred
2015.Alcedini	!	2014.Haliaeetus_leucocephalus	inferred
2015.Alcedini	!	2014.Leptosomidae	inferred
2015.Alcedini	!	2014.Leptosomiformes	inferred
2015.Alcedini	!	2014.Leptosomus	inferred
2015.Alcedini	!	2014.Leptosomus_discolor	inferred
2015.Alcedini	!	2014.Manacus	inferred
2015.Alcedini	!	2014.Manacus_vitellinus	inferred
2015.Alcedini	!	2014.Melopsittacus	inferred
2015.Alcedini	!	2014.Melopsittacus_undulatus	inferred
2015.Alcedini	!	2014.Meropidae	inferred
2015.Alcedini	!	2014.Merops	inferred
2015.Alcedini	!	2014.Merops_nubicus	inferred
2015.Alcedini	!	2014.Nestor	inferred
2015.Alcedini	!	2014.Nestor_notabilis	inferred
2015.Alcedini	!	2014.Passeridae	inferred
2015.Alcedini	!	2014.Passeriformes	inferred
2015.Alcedini	!	2014.Passeriformes_Clade1	inferred
2015.Alcedini	!	2014.Passeriformes_Clade2	inferred
2015.Alcedini	!	2014.Passeriformes_Clade3	inferred
2015.Alcedini	!	2014.Passerimorphae	inferred
2015.Alcedini	!	2014.Picidae	inferred
2015.Alcedini	!	2014.Piciformes	inferred
2015.Alcedini	<	2014.Picocoraciae	inferred
2015.Alcedini	<	2014.Picodynastornithes	inferred
2015.Alcedini	!	2014.Picoides	inferred
2015.Alcedini	!	2014.Picoides_pubescens	inferred
2015.Alcedini	!	2014.Pipridae	inferred
2015.Alcedini	!	2014.Psittacidae	inferred
2015.Alcedini	!	2014.Psittaciformes	inferred
2015.Alcedini	!	2014.Strigiformes	inferred
2015.Alcedini	!	2014.Taeniopygia	inferred
2015.Alcedini	!	2014.Taeniopygia_guttata	inferred
2015.Alcedini	<	2014.Telluraves	inferred
2015.Alcedini	!	2014.Thraupidae	inferred
2015.Alcedini	!	2014.Trogonidae	inferred
2015.Alcedini	!	2014.Trogoniformes	inferred
2015.Alcedini	!	2014.Tyto	inferred
2015.Alcedini	!	2014.Tyto_alba	inferred
2015.Alcedini	!	2014.Tytonidae	inferred
2015.Alcedini	{=	>	<	!	><}	2014.nc_Accipitridae	inferred
2015.Alcedini	{=	>	<	!	><}	2014.nc_Accipitriformes	inferred
2015.Alcedini	{=	>	<	!	><}	2014.nc_Apaloderma	inferred
2015.Alcedini	{=	>	<	!	><}	2014.nc_Bucerotidae	inferred
2015.Alcedini	{=	>	<	!	><}	2014.nc_Bucerotiformes	inferred
2015.Alcedini	{=	>	<	!	><}	2014.nc_Cariamidae	inferred
2015.Alcedini	{=	>	<	!	><}	2014.nc_Cathartes	inferred
2015.Alcedini	{=	>	<	!	><}	2014.nc_Cathartidae	inferred
2015.Alcedini	{=	>	<	!	><}	2014.nc_Coliidae	inferred
2015.Alcedini	{=	>	<	!	><}	2014.nc_Colius	inferred
2015.Alcedini	{=	>	<	!	><}	2014.nc_Coraciiformes	inferred
2015.Alcedini	{=	>	<	!	><}	2014.nc_Corvus	inferred
2015.Alcedini	{=	>	<	!	><}	2014.nc_Falco	inferred
2015.Alcedini	{=	>	<	!	><}	2014.nc_Falconidae	inferred
2015.Alcedini	{=	>	<	!	><}	2014.nc_Merops	inferred
2015.Alcedini	{=	>	<	!	><}	2014.nc_Nestor	inferred
2015.Alcedini	{=	>	<	!	><}	2014.nc_Passeriformes_Clade1	inferred
2015.Alcedini	{=	>	<	!	><}	2014.nc_Picidae	inferred
2015.Alcedini	{=	>	<	!	><}	2014.nc_Piciformes	inferred
2015.Alcedini	{=	>	<	!	><}	2014.nc_Pipridae	inferred
2015.Alcedini	{=	>	<	!	><}	2014.nc_Psittacidae	inferred
2015.Alcedini	{=	>	<	!	><}	2014.nc_Strigiformes	inferred
2015.Alcedini	{=	>	<	!	><}	2014.nc_Trogonidae	inferred
2015.Alcedini_Clade1	!	2014.Acanthisitta	inferred
2015.Alcedini_Clade1	!	2014.Acanthisitta_chloris	inferred
2015.Alcedini_Clade1	!	2014.Acanthisittidae	inferred
2015.Alcedini_Clade1	!	2014.Accipitridae	inferred
2015.Alcedini_Clade1	!	2014.Accipitriformes	inferred
2015.Alcedini_Clade1	!	2014.Accipitrimorphae	inferred
2015.Alcedini_Clade1	<	2014.Afroaves	inferred
2015.Alcedini_Clade1	!	2014.Apaloderma	inferred
2015.Alcedini_Clade1	!	2014.Apaloderma_vittatum	inferred
2015.Alcedini_Clade1	!	2014.Australaves	inferred
2015.Alcedini_Clade1	!	2014.Buceros	inferred
2015.Alcedini_Clade1	!	2014.Buceros_rhinoceros	inferred
2015.Alcedini_Clade1	!	2014.Bucerotidae	inferred
2015.Alcedini_Clade1	!	2014.Bucerotiformes	inferred
2015.Alcedini_Clade1	!	2014.Cariama	inferred
2015.Alcedini_Clade1	!	2014.Cariama_cristata	inferred
2015.Alcedini_Clade1	!	2014.Cariamidae	inferred
2015.Alcedini_Clade1	!	2014.Cariamiformes	inferred
2015.Alcedini_Clade1	!	2014.Cathartes	inferred
2015.Alcedini_Clade1	!	2014.Cathartes_aura	inferred
2015.Alcedini_Clade1	!	2014.Cathartidae	inferred
2015.Alcedini_Clade1	<	2014.Cavitaves	inferred
2015.Alcedini_Clade1	!	2014.Coliidae	inferred
2015.Alcedini_Clade1	!	2014.Coliiformes	inferred
2015.Alcedini_Clade1	!	2014.Colius	inferred
2015.Alcedini_Clade1	!	2014.Colius_striatus	inferred
2015.Alcedini_Clade1	<	2014.Coraciiformes	inferred
2015.Alcedini_Clade1	<	2014.Coraciimorphae	inferred
2015.Alcedini_Clade1	<	2014.Coracornithia	inferred
2015.Alcedini_Clade1	!	2014.Corvidae	inferred
2015.Alcedini_Clade1	!	2014.Corvus	inferred
2015.Alcedini_Clade1	!	2014.Corvus_brachyrhynchos	inferred
2015.Alcedini_Clade1	<	2014.Eucavitaves	inferred
2015.Alcedini_Clade1	!	2014.Eufalconimorphae	inferred
2015.Alcedini_Clade1	!	2014.Falco	inferred
2015.Alcedini_Clade1	!	2014.Falco_peregrinus	inferred
2015.Alcedini_Clade1	!	2014.Falconidae	inferred
2015.Alcedini_Clade1	!	2014.Falconiformes	inferred
2015.Alcedini_Clade1	!	2014.Geospiza	inferred
2015.Alcedini_Clade1	!	2014.Geospiza_fortis	inferred
2015.Alcedini_Clade1	!	2014.Haliaeetus	inferred
2015.Alcedini_Clade1	!	2014.Haliaeetus_albicilla	inferred
2015.Alcedini_Clade1	!	2014.Haliaeetus_leucocephalus	inferred
2015.Alcedini_Clade1	!	2014.Leptosomidae	inferred
2015.Alcedini_Clade1	!	2014.Leptosomiformes	inferred
2015.Alcedini_Clade1	!	2014.Leptosomus	inferred
2015.Alcedini_Clade1	!	2014.Leptosomus_discolor	inferred
2015.Alcedini_Clade1	!	2014.Manacus	inferred
2015.Alcedini_Clade1	!	2014.Manacus_vitellinus	inferred
2015.Alcedini_Clade1	!	2014.Melopsittacus	inferred
2015.Alcedini_Clade1	!	2014.Melopsittacus_undulatus	inferred
2015.Alcedini_Clade1	!	2014.Meropidae	inferred
2015.Alcedini_Clade1	!	2014.Merops	inferred
2015.Alcedini_Clade1	!	2014.Merops_nubicus	inferred
2015.Alcedini_Clade1	!	2014.Nestor	inferred
2015.Alcedini_Clade1	!	2014.Nestor_notabilis	inferred
2015.Alcedini_Clade1	!	2014.Passeridae	inferred
2015.Alcedini_Clade1	!	2014.Passeriformes	inferred
2015.Alcedini_Clade1	!	2014.Passeriformes_Clade1	inferred
2015.Alcedini_Clade1	!	2014.Passeriformes_Clade2	inferred
2015.Alcedini_Clade1	!	2014.Passeriformes_Clade3	inferred
2015.Alcedini_Clade1	!	2014.Passerimorphae	inferred
2015.Alcedini_Clade1	!	2014.Picidae	inferred
2015.Alcedini_Clade1	!	2014.Piciformes	inferred
2015.Alcedini_Clade1	<	2014.Picocoraciae	inferred
2015.Alcedini_Clade1	<	2014.Picodynastornithes	inferred
2015.Alcedini_Clade1	!	2014.Picoides	inferred
2015.Alcedini_Clade1	!	2014.Picoides_pubescens	inferred
2015.Alcedini_Clade1	!	2014.Pipridae	inferred
2015.Alcedini_Clade1	!	2014.Psittacidae	inferred
2015.Alcedini_Clade1	!	2014.Psittaciformes	inferred
2015.Alcedini_Clade1	!	2014.Strigiformes	inferred
2015.Alcedini_Clade1	!	2014.Taeniopygia	inferred
2015.Alcedini_Clade1	!	2014.Taeniopygia_guttata	inferred
2015.Alcedini_Clade1	<	2014.Telluraves	inferred
2015.Alcedini_Clade1	!	2014.Thraupidae	inferred
2015.Alcedini_Clade1	!	2014.Trogonidae	inferred
2015.Alcedini_Clade1	!	2014.Trogoniformes	inferred
2015.Alcedini_Clade1	!	2014.Tyto	inferred
2015.Alcedini_Clade1	!	2014.Tyto_alba	inferred
2015.Alcedini_Clade1	!	2014.Tytonidae	inferred
2015.Alcedini_Clade1	{=	>	<	!	><}	2014.nc_Accipitridae	inferred
2015.Alcedini_Clade1	{=	>	<	!	><}	2014.nc_Accipitriformes	inferred
2015.Alcedini_Clade1	{=	>	<	!	><}	2014.nc_Apaloderma	inferred
2015.Alcedini_Clade1	{=	>	<	!	><}	2014.nc_Bucerotidae	inferred
2015.Alcedini_Clade1	{=	>	<	!	><}	2014.nc_Bucerotiformes	inferred
2015.Alcedini_Clade1	{=	>	<	!	><}	2014.nc_Cariamidae	inferred
2015.Alcedini_Clade1	{=	>	<	!	><}	2014.nc_Cathartes	inferred
2015.Alcedini_Clade1	{=	>	<	!	><}	2014.nc_Cathartidae	inferred
2015.Alcedini_Clade1	{=	>	<	!	><}	2014.nc_Coliidae	inferred
2015.Alcedini_Clade1	{=	>	<	!	><}	2014.nc_Colius	inferred
2015.Alcedini_Clade1	{=	>	<	!	><}	2014.nc_Coraciiformes	inferred
2015.Alcedini_Clade1	{=	>	<	!	><}	2014.nc_Corvus	inferred
2015.Alcedini_Clade1	{=	>	<	!	><}	2014.nc_Falco	inferred
2015.Alcedini_Clade1	{=	>	<	!	><}	2014.nc_Falconidae	inferred
2015.Alcedini_Clade1	{=	>	<	!	><}	2014.nc_Merops	inferred
2015.Alcedini_Clade1	{=	>	<	!	><}	2014.nc_Nestor	inferred
2015.Alcedini_Clade1	{=	>	<	!	><}	2014.nc_Passeriformes_Clade1	inferred
2015.Alcedini_Clade1	{=	>	<	!	><}	2014.nc_Picidae	inferred
2015.Alcedini_Clade1	{=	>	<	!	><}	2014.nc_Piciformes	inferred
2015.Alcedini_Clade1	{=	>	<	!	><}	2014.nc_Pipridae	inferred
2015.Alcedini_Clade1	{=	>	<	!	><}	2014.nc_Psittacidae	inferred
2015.Alcedini_Clade1	{=	>	<	!	><}	2014.nc_Strigiformes	inferred
2015.Alcedini_Clade1	{=	>	<	!	><}	2014.nc_Trogonidae	inferred
2015.Alcedinidae	!	2014.Acanthisitta	inferred
2015.Alcedinidae	!	2014.Acanthisitta_chloris	inferred
2015.Alcedinidae	!	2014.Acanthisittidae	inferred
2015.Alcedinidae	!	2014.Accipitridae	inferred
2015.Alcedinidae	!	2014.Accipitriformes	inferred
2015.Alcedinidae	!	2014.Accipitrimorphae	inferred
2015.Alcedinidae	<	2014.Afroaves	inferred
2015.Alcedinidae	!	2014.Apaloderma	inferred
2015.Alcedinidae	!	2014.Apaloderma_vittatum	inferred
2015.Alcedinidae	!	2014.Australaves	inferred
2015.Alcedinidae	!	2014.Buceros	inferred
2015.Alcedinidae	!	2014.Buceros_rhinoceros	inferred
2015.Alcedinidae	!	2014.Bucerotidae	inferred
2015.Alcedinidae	!	2014.Bucerotiformes	inferred
2015.Alcedinidae	!	2014.Cariama	inferred
2015.Alcedinidae	!	2014.Cariama_cristata	inferred
2015.Alcedinidae	!	2014.Cariamidae	inferred
2015.Alcedinidae	!	2014.Cariamiformes	inferred
2015.Alcedinidae	!	2014.Cathartes	inferred
2015.Alcedinidae	!	2014.Cathartes_aura	inferred
2015.Alcedinidae	!	2014.Cathartidae	inferred
2015.Alcedinidae	<	2014.Cavitaves	inferred
2015.Alcedinidae	!	2014.Coliidae	inferred
2015.Alcedinidae	!	2014.Coliiformes	inferred
2015.Alcedinidae	!	2014.Colius	inferred
2015.Alcedinidae	!	2014.Colius_striatus	inferred
2015.Alcedinidae	<	2014.Coraciimorphae	inferred
2015.Alcedinidae	<	2014.Coracornithia	inferred
2015.Alcedinidae	!	2014.Corvidae	inferred
2015.Alcedinidae	!	2014.Corvus	inferred
2015.Alcedinidae	!	2014.Corvus_brachyrhynchos	inferred
2015.Alcedinidae	<	2014.Eucavitaves	inferred
2015.Alcedinidae	!	2014.Eufalconimorphae	inferred
2015.Alcedinidae	!	2014.Falco	inferred
2015.Alcedinidae	!	2014.Falco_peregrinus	inferred
2015.Alcedinidae	!	2014.Falconidae	inferred
2015.Alcedinidae	!	2014.Falconiformes	inferred
2015.Alcedinidae	!	2014.Geospiza	inferred
2015.Alcedinidae	!	2014.Geospiza_fortis	inferred
2015.Alcedinidae	!	2014.Haliaeetus	inferred
2015.Alcedinidae	!	2014.Haliaeetus_albicilla	inferred
2015.Alcedinidae	!	2014.Haliaeetus_leucocephalus	inferred
2015.Alcedinidae	!	2014.Leptosomidae	inferred
2015.Alcedinidae	!	2014.Leptosomiformes	inferred
2015.Alcedinidae	!	2014.Leptosomus	inferred
2015.Alcedinidae	!	2014.Leptosomus_discolor	inferred
2015.Alcedinidae	!	2014.Manacus	inferred
2015.Alcedinidae	!	2014.Manacus_vitellinus	inferred
2015.Alcedinidae	!	2014.Melopsittacus	inferred
2015.Alcedinidae	!	2014.Melopsittacus_undulatus	inferred
2015.Alcedinidae	!	2014.Merops	inferred
2015.Alcedinidae	!	2014.Merops_nubicus	inferred
2015.Alcedinidae	!	2014.Nestor	inferred
2015.Alcedinidae	!	2014.Nestor_notabilis	inferred
2015.Alcedinidae	!	2014.Passeridae	inferred
2015.Alcedinidae	!	2014.Passeriformes	inferred
2015.Alcedinidae	!	2014.Passeriformes_Clade1	inferred
2015.Alcedinidae	!	2014.Passeriformes_Clade2	inferred
2015.Alcedinidae	!	2014.Passeriformes_Clade3	inferred
2015.Alcedinidae	!	2014.Passerimorphae	inferred
2015.Alcedinidae	!	2014.Picidae	inferred
2015.Alcedinidae	!	2014.Piciformes	inferred
2015.Alcedinidae	<	2014.Picocoraciae	inferred
2015.Alcedinidae	<	2014.Picodynastornithes	inferred
2015.Alcedinidae	!	2014.Picoides	inferred
2015.Alcedinidae	!	2014.Picoides_pubescens	inferred
2015.Alcedinidae	!	2014.Pipridae	inferred
2015.Alcedinidae	!	2014.Psittacidae	inferred
2015.Alcedinidae	!	2014.Psittaciformes	inferred
2015.Alcedinidae	!	2014.Strigiformes	inferred
2015.Alcedinidae	!	2014.Taeniopygia	inferred
2015.Alcedinidae	!	2014.Taeniopygia_guttata	inferred
2015.Alcedinidae	<	2014.Telluraves	inferred
2015.Alcedinidae	!	2014.Thraupidae	inferred
2015.Alcedinidae	!	2014.Trogonidae	inferred
2015.Alcedinidae	!	2014.Trogoniformes	inferred
2015.Alcedinidae	!	2014.Tyto	inferred
2015.Alcedinidae	!	2014.Tyto_alba	inferred
2015.Alcedinidae	!	2014.Tytonidae	inferred
2015.Alcedinidae	{=	>	<	!	><}	2014.nc_Accipitridae	inferred
2015.Alcedinidae	{=	>	<	!	><}	2014.nc_Accipitriformes	inferred
2015.Alcedinidae	{=	>	<	!	><}	2014.nc_Apaloderma	inferred
2015.Alcedinidae	{=	>	<	!	><}	2014.nc_Bucerotidae	inferred
2015.Alcedinidae	{=	>	<	!	><}	2014.nc_Bucerotiformes	inferred
2015.Alcedinidae	{=	>	<	!	><}	2014.nc_Cariamidae	inferred
2015.Alcedinidae	{=	>	<	!	><}	2014.nc_Cathartes	inferred
2015.Alcedinidae	{=	>	<	!	><}	2014.nc_Cathartidae	inferred
2015.Alcedinidae	{=	>	<	!	><}	2014.nc_Coliidae	inferred
2015.Alcedinidae	{=	>	<	!	><}	2014.nc_Colius	inferred
2015.Alcedinidae	{=	>	<	!	><}	2014.nc_Coraciiformes	inferred
2015.Alcedinidae	{=	>	<	!	><}	2014.nc_Corvus	inferred
2015.Alcedinidae	{=	>	<	!	><}	2014.nc_Falco	inferred
2015.Alcedinidae	{=	>	<	!	><}	2014.nc_Falconidae	inferred
2015.Alcedinidae	{=	>	<	!	><}	2014.nc_Merops	inferred
2015.Alcedinidae	{=	>	<	!	><}	2014.nc_Nestor	inferred
2015.Alcedinidae	{=	>	<	!	><}	2014.nc_Passeriformes_Clade1	inferred
2015.Alcedinidae	{=	>	<	!	><}	2014.nc_Picidae	inferred
2015.Alcedinidae	{=	>	<	!	><}	2014.nc_Piciformes	inferred
2015.Alcedinidae	{=	>	<	!	><}	2014.nc_Pipridae	inferred
2015.Alcedinidae	{=	>	<	!	><}	2014.nc_Psittacidae	inferred
2015.Alcedinidae	{=	>	<	!	><}	2014.nc_Strigiformes	inferred
2015.Alcedinidae	{=	>	<	!	><}	2014.nc_Trogonidae	inferred
2015.Alcedo	!	2014.Acanthisitta	inferred
2015.Alcedo	!	2014.Acanthisitta_chloris	inferred
2015.Alcedo	!	2014.Acanthisittidae	inferred
2015.Alcedo	!	2014.Accipitridae	inferred
2015.Alcedo	!	2014.Accipitriformes	inferred
2015.Alcedo	!	2014.Accipitrimorphae	inferred
2015.Alcedo	<	2014.Afroaves	inferred
2015.Alcedo	!	2014.Apaloderma	inferred
2015.Alcedo	!	2014.Apaloderma_vittatum	inferred
2015.Alcedo	!	2014.Australaves	inferred
2015.Alcedo	!	2014.Buceros	inferred
2015.Alcedo	!	2014.Buceros_rhinoceros	inferred
2015.Alcedo	!	2014.Bucerotidae	inferred
2015.Alcedo	!	2014.Bucerotiformes	inferred
2015.Alcedo	!	2014.Cariama	inferred
2015.Alcedo	!	2014.Cariama_cristata	inferred
2015.Alcedo	!	2014.Cariamidae	inferred
2015.Alcedo	!	2014.Cariamiformes	inferred
2015.Alcedo	!	2014.Cathartes	inferred
2015.Alcedo	!	2014.Cathartes_aura	inferred
2015.Alcedo	!	2014.Cathartidae	inferred
2015.Alcedo	<	2014.Cavitaves	inferred
2015.Alcedo	!	2014.Coliidae	inferred
2015.Alcedo	!	2014.Coliiformes	inferred
2015.Alcedo	!	2014.Colius	inferred
2015.Alcedo	!	2014.Colius_striatus	inferred
2015.Alcedo	<	2014.Coraciiformes	inferred
2015.Alcedo	<	2014.Coraciimorphae	inferred
2015.Alcedo	<	2014.Coracornithia	inferred
2015.Alcedo	!	2014.Corvidae	inferred
2015.Alcedo	!	2014.Corvus	inferred
2015.Alcedo	!	2014.Corvus_brachyrhynchos	inferred
2015.Alcedo	<	2014.Eucavitaves	inferred
2015.Alcedo	!	2014.Eufalconimorphae	inferred
2015.Alcedo	!	2014.Falco	inferred
2015.Alcedo	!	2014.Falco_peregrinus	inferred
2015.Alcedo	!	2014.Falconidae	inferred
2015.Alcedo	!	2014.Falconiformes	inferred
2015.Alcedo	!	2014.Geospiza	inferred
2015.Alcedo	!	2014.Geospiza_fortis	inferred
2015.Alcedo	!	2014.Haliaeetus	inferred
2015.Alcedo	!	2014.Haliaeetus_albicilla	inferred
2015.Alcedo	!	2014.Haliaeetus_leucocephalus	inferred
2015.Alcedo	!	2014.Leptosomidae	inferred
2015.Alcedo	!	2014.Leptosomiformes	inferred
2015.Alcedo	!	2014.Leptosomus	inferred
2015.Alcedo	!	2014.Leptosomus_discolor	inferred
2015.Alcedo	!	2014.Manacus	inferred
2015.Alcedo	!	2014.Manacus_vitellinus	inferred
2015.Alcedo	!	2014.Melopsittacus	inferred
2015.Alcedo	!	2014.Melopsittacus_undulatus	inferred
2015.Alcedo	!	2014.Meropidae	inferred
2015.Alcedo	!	2014.Merops	inferred
2015.Alcedo	!	2014.Merops_nubicus	inferred
2015.Alcedo	!	2014.Nestor	inferred
2015.Alcedo	!	2014.Nestor_notabilis	inferred
2015.Alcedo	!	2014.Passeridae	inferred
2015.Alcedo	!	2014.Passeriformes	inferred
2015.Alcedo	!	2014.Passeriformes_Clade1	inferred
2015.Alcedo	!	2014.Passeriformes_Clade2	inferred
2015.Alcedo	!	2014.Passeriformes_Clade3	inferred
2015.Alcedo	!	2014.Passerimorphae	inferred
2015.Alcedo	!	2014.Picidae	inferred
2015.Alcedo	!	2014.Piciformes	inferred
2015.Alcedo	<	2014.Picocoraciae	inferred
2015.Alcedo	<	2014.Picodynastornithes	inferred
2015.Alcedo	!	2014.Picoides	inferred
2015.Alcedo	!	2014.Picoides_pubescens	inferred
2015.Alcedo	!	2014.Pipridae	inferred
2015.Alcedo	!	2014.Psittacidae	inferred
2015.Alcedo	!	2014.Psittaciformes	inferred
2015.Alcedo	!	2014.Strigiformes	inferred
2015.Alcedo	!	2014.Taeniopygia	inferred
2015.Alcedo	!	2014.Taeniopygia_guttata	inferred
2015.Alcedo	<	2014.Telluraves	inferred
2015.Alcedo	!	2014.Thraupidae	inferred
2015.Alcedo	!	2014.Trogonidae	inferred
2015.Alcedo	!	2014.Trogoniformes	inferred
2015.Alcedo	!	2014.Tyto	inferred
2015.Alcedo	!	2014.Tyto_alba	inferred
2015.Alcedo	!	2014.Tytonidae	inferred
2015.Alcedo	{=	>	<	!	><}	2014.nc_Accipitridae	inferred
2015.Alcedo	{=	>	<	!	><}	2014.nc_Accipitriformes	inferred
2015.Alcedo	{=	>	<	!	><}	2014.nc_Apaloderma	inferred
2015.Alcedo	{=	>	<	!	><}	2014.nc_Bucerotidae	inferred
2015.Alcedo	{=	>	<	!	><}	2014.nc_Bucerotiformes	inferred
2015.Alcedo	{=	>	<	!	><}	2014.nc_Cariamidae	inferred
2015.Alcedo	{=	>	<	!	><}	2014.nc_Cathartes	inferred
2015.Alcedo	{=	>	<	!	><}	2014.nc_Cathartidae	inferred
2015.Alcedo	{=	>	<	!	><}	2014.nc_Coliidae	inferred
2015.Alcedo	{=	>	<	!	><}	2014.nc_Colius	inferred
2015.Alcedo	{=	>	<	!	><}	2014.nc_Coraciiformes	inferred
2015.Alcedo	{=	>	<	!	><}	2014.nc_Corvus	inferred
2015.Alcedo	{=	>	<	!	><}	2014.nc_Falco	inferred
2015.Alcedo	{=	>	<	!	><}	2014.nc_Falconidae	inferred
2015.Alcedo	{=	>	<	!	><}	2014.nc_Merops	inferred
2015.Alcedo	{=	>	<	!	><}	2014.nc_Nestor	inferred
2015.Alcedo	{=	>	<	!	><}	2014.nc_Passeriformes_Clade1	inferred
2015.Alcedo	{=	>	<	!	><}	2014.nc_Picidae	inferred
2015.Alcedo	{=	>	<	!	><}	2014.nc_Piciformes	inferred
2015.Alcedo	{=	>	<	!	><}	2014.nc_Pipridae	inferred
2015.Alcedo	{=	>	<	!	><}	2014.nc_Psittacidae	inferred
2015.Alcedo	{=	>	<	!	><}	2014.nc_Strigiformes	inferred
2015.Alcedo	{=	>	<	!	><}	2014.nc_Trogonidae	inferred
2015.Alcedo_quadribrachys	!	2014.Acanthisitta	inferred
2015.Alcedo_quadribrachys	!	2014.Acanthisitta_chloris	inferred
2015.Alcedo_quadribrachys	!	2014.Acanthisittidae	inferred
2015.Alcedo_quadribrachys	!	2014.Accipitridae	inferred
2015.Alcedo_quadribrachys	!	2014.Accipitriformes	inferred
2015.Alcedo_quadribrachys	!	2014.Accipitrimorphae	inferred
2015.Alcedo_quadribrachys	<	2014.Afroaves	inferred
2015.Alcedo_quadribrachys	!	2014.Apaloderma	inferred
2015.Alcedo_quadribrachys	!	2014.Apaloderma_vittatum	inferred
2015.Alcedo_quadribrachys	!	2014.Australaves	inferred
2015.Alcedo_quadribrachys	!	2014.Buceros	inferred
2015.Alcedo_quadribrachys	!	2014.Buceros_rhinoceros	inferred
2015.Alcedo_quadribrachys	!	2014.Bucerotidae	inferred
2015.Alcedo_quadribrachys	!	2014.Bucerotiformes	inferred
2015.Alcedo_quadribrachys	!	2014.Cariama	inferred
2015.Alcedo_quadribrachys	!	2014.Cariama_cristata	inferred
2015.Alcedo_quadribrachys	!	2014.Cariamidae	inferred
2015.Alcedo_quadribrachys	!	2014.Cariamiformes	inferred
2015.Alcedo_quadribrachys	!	2014.Cathartes	inferred
2015.Alcedo_quadribrachys	!	2014.Cathartes_aura	inferred
2015.Alcedo_quadribrachys	!	2014.Cathartidae	inferred
2015.Alcedo_quadribrachys	<	2014.Cavitaves	inferred
2015.Alcedo_quadribrachys	!	2014.Coliidae	inferred
2015.Alcedo_quadribrachys	!	2014.Coliiformes	inferred
2015.Alcedo_quadribrachys	!	2014.Colius	inferred
2015.Alcedo_quadribrachys	!	2014.Colius_striatus	inferred
2015.Alcedo_quadribrachys	<	2014.Coraciiformes	inferred
2015.Alcedo_quadribrachys	<	2014.Coraciimorphae	inferred
2015.Alcedo_quadribrachys	<	2014.Coracornithia	inferred
2015.Alcedo_quadribrachys	!	2014.Corvidae	inferred
2015.Alcedo_quadribrachys	!	2014.Corvus	inferred
2015.Alcedo_quadribrachys	!	2014.Corvus_brachyrhynchos	inferred
2015.Alcedo_quadribrachys	<	2014.Eucavitaves	inferred
2015.Alcedo_quadribrachys	!	2014.Eufalconimorphae	inferred
2015.Alcedo_quadribrachys	!	2014.Falco	inferred
2015.Alcedo_quadribrachys	!	2014.Falco_peregrinus	inferred
2015.Alcedo_quadribrachys	!	2014.Falconidae	inferred
2015.Alcedo_quadribrachys	!	2014.Falconiformes	inferred
2015.Alcedo_quadribrachys	!	2014.Geospiza	inferred
2015.Alcedo_quadribrachys	!	2014.Geospiza_fortis	inferred
2015.Alcedo_quadribrachys	!	2014.Haliaeetus	inferred
2015.Alcedo_quadribrachys	!	2014.Haliaeetus_albicilla	inferred
2015.Alcedo_quadribrachys	!	2014.Haliaeetus_leucocephalus	inferred
2015.Alcedo_quadribrachys	!	2014.Leptosomidae	inferred
2015.Alcedo_quadribrachys	!	2014.Leptosomiformes	inferred
2015.Alcedo_quadribrachys	!	2014.Leptosomus	inferred
2015.Alcedo_quadribrachys	!	2014.Leptosomus_discolor	inferred
2015.Alcedo_quadribrachys	!	2014.Manacus	inferred
2015.Alcedo_quadribrachys	!	2014.Manacus_vitellinus	inferred
2015.Alcedo_quadribrachys	!	2014.Melopsittacus	inferred
2015.Alcedo_quadribrachys	!	2014.Melopsittacus_undulatus	inferred
2015.Alcedo_quadribrachys	!	2014.Meropidae	inferred
2015.Alcedo_quadribrachys	!	2014.Merops	inferred
2015.Alcedo_quadribrachys	!	2014.Merops_nubicus	inferred
2015.Alcedo_quadribrachys	!	2014.Nestor	inferred
2015.Alcedo_quadribrachys	!	2014.Nestor_notabilis	inferred
2015.Alcedo_quadribrachys	!	2014.Passeridae	inferred
2015.Alcedo_quadribrachys	!	2014.Passeriformes	inferred
2015.Alcedo_quadribrachys	!	2014.Passeriformes_Clade1	inferred
2015.Alcedo_quadribrachys	!	2014.Passeriformes_Clade2	inferred
2015.Alcedo_quadribrachys	!	2014.Passeriformes_Clade3	inferred
2015.Alcedo_quadribrachys	!	2014.Passerimorphae	inferred
2015.Alcedo_quadribrachys	!	2014.Picidae	inferred
2015.Alcedo_quadribrachys	!	2014.Piciformes	inferred
2015.Alcedo_quadribrachys	<	2014.Picocoraciae	inferred
2015.Alcedo_quadribrachys	<	2014.Picodynastornithes	inferred
2015.Alcedo_quadribrachys	!	2014.Picoides	inferred
2015.Alcedo_quadribrachys	!	2014.Picoides_pubescens	inferred
2015.Alcedo_quadribrachys	!	2014.Pipridae	inferred
2015.Alcedo_quadribrachys	!	2014.Psittacidae	inferred
2015.Alcedo_quadribrachys	!	2014.Psittaciformes	inferred
2015.Alcedo_quadribrachys	!	2014.Strigiformes	inferred
2015.Alcedo_quadribrachys	!	2014.Taeniopygia	inferred
2015.Alcedo_quadribrachys	!	2014.Taeniopygia_guttata	inferred
2015.Alcedo_quadribrachys	<	2014.Telluraves	inferred
2015.Alcedo_quadribrachys	!	2014.Thraupidae	inferred
2015.Alcedo_quadribrachys	!	2014.Trogonidae	inferred
2015.Alcedo_quadribrachys	!	2014.Trogoniformes	inferred
2015.Alcedo_quadribrachys	!	2014.Tyto	inferred
2015.Alcedo_quadribrachys	!	2014.Tyto_alba	inferred
2015.Alcedo_quadribrachys	!	2014.Tytonidae	inferred
2015.Alcedo_quadribrachys	{=	>	<	!	><}	2014.nc_Accipitridae	inferred
2015.Alcedo_quadribrachys	{=	>	<	!	><}	2014.nc_Accipitriformes	inferred
2015.Alcedo_quadribrachys	{=	>	<	!	><}	2014.nc_Apaloderma	inferred
2015.Alcedo_quadribrachys	{=	>	<	!	><}	2014.nc_Bucerotidae	inferred
2015.Alcedo_quadribrachys	{=	>	<	!	><}	2014.nc_Bucerotiformes	inferred
2015.Alcedo_quadribrachys	{=	>	<	!	><}	2014.nc_Cariamidae	inferred
2015.Alcedo_quadribrachys	{=	>	<	!	><}	2014.nc_Cathartes	inferred
2015.Alcedo_quadribrachys	{=	>	<	!	><}	2014.nc_Cathartidae	inferred
2015.Alcedo_quadribrachys	{=	>	<	!	><}	2014.nc_Coliidae	inferred
2015.Alcedo_quadribrachys	{=	>	<	!	><}	2014.nc_Colius	inferred
2015.Alcedo_quadribrachys	{=	>	<	!	><}	2014.nc_Coraciiformes	inferred
2015.Alcedo_quadribrachys	{=	>	<	!	><}	2014.nc_Corvus	inferred
2015.Alcedo_quadribrachys	{=	>	<	!	><}	2014.nc_Falco	inferred
2015.Alcedo_quadribrachys	{=	>	<	!	><}	2014.nc_Falconidae	inferred
2015.Alcedo_quadribrachys	{=	>	<	!	><}	2014.nc_Merops	inferred
2015.Alcedo_quadribrachys	{=	>	<	!	><}	2014.nc_Nestor	inferred
2015.Alcedo_quadribrachys	{=	>	<	!	><}	2014.nc_Passeriformes_Clade1	inferred
2015.Alcedo_quadribrachys	{=	>	<	!	><}	2014.nc_Picidae	inferred
2015.Alcedo_quadribrachys	{=	>	<	!	><}	2014.nc_Piciformes	inferred
2015.Alcedo_quadribrachys	{=	>	<	!	><}	2014.nc_Pipridae	inferred
2015.Alcedo_quadribrachys	{=	>	<	!	><}	2014.nc_Psittacidae	inferred
2015.Alcedo_quadribrachys	{=	>	<	!	><}	2014.nc_Strigiformes	inferred
2015.Alcedo_quadribrachys	{=	>	<	!	><}	2014.nc_Trogonidae	inferred
2015.Apaloderma	!	2014.Acanthisitta	inferred
2015.Apaloderma	!	2014.Acanthisitta_chloris	inferred
2015.Apaloderma	!	2014.Acanthisittidae	inferred
2015.Apaloderma	!	2014.Accipitridae	inferred
2015.Apaloderma	!	2014.Accipitriformes	inferred
2015.Apaloderma	!	2014.Accipitrimorphae	inferred
2015.Apaloderma	<	2014.Afroaves	inferred
2015.Apaloderma	!	2014.Australaves	inferred
2015.Apaloderma	!	2014.Buceros	inferred
2015.Apaloderma	!	2014.Buceros_rhinoceros	inferred
2015.Apaloderma	!	2014.Bucerotidae	inferred
2015.Apaloderma	!	2014.Bucerotiformes	inferred
2015.Apaloderma	!	2014.Cariama	inferred
2015.Apaloderma	!	2014.Cariama_cristata	inferred
2015.Apaloderma	!	2014.Cariamidae	inferred
2015.Apaloderma	!	2014.Cariamiformes	inferred
2015.Apaloderma	!	2014.Cathartes	inferred
2015.Apaloderma	!	2014.Cathartes_aura	inferred
2015.Apaloderma	!	2014.Cathartidae	inferred
2015.Apaloderma	<	2014.Cavitaves	inferred
2015.Apaloderma	!	2014.Coliidae	inferred
2015.Apaloderma	!	2014.Coliiformes	inferred
2015.Apaloderma	!	2014.Colius	inferred
2015.Apaloderma	!	2014.Colius_striatus	inferred
2015.Apaloderma	!	2014.Coraciiformes	inferred
2015.Apaloderma	<	2014.Coraciimorphae	inferred
2015.Apaloderma	<	2014.Coracornithia	inferred
2015.Apaloderma	!	2014.Corvidae	inferred
2015.Apaloderma	!	2014.Corvus	inferred
2015.Apaloderma	!	2014.Corvus_brachyrhynchos	inferred
2015.Apaloderma	<	2014.Eucavitaves	inferred
2015.Apaloderma	!	2014.Eufalconimorphae	inferred
2015.Apaloderma	!	2014.Falco	inferred
2015.Apaloderma	!	2014.Falco_peregrinus	inferred
2015.Apaloderma	!	2014.Falconidae	inferred
2015.Apaloderma	!	2014.Falconiformes	inferred
2015.Apaloderma	!	2014.Geospiza	inferred
2015.Apaloderma	!	2014.Geospiza_fortis	inferred
2015.Apaloderma	!	2014.Haliaeetus	inferred
2015.Apaloderma	!	2014.Haliaeetus_albicilla	inferred
2015.Apaloderma	!	2014.Haliaeetus_leucocephalus	inferred
2015.Apaloderma	!	2014.Leptosomidae	inferred
2015.Apaloderma	!	2014.Leptosomiformes	inferred
2015.Apaloderma	!	2014.Leptosomus	inferred
2015.Apaloderma	!	2014.Leptosomus_discolor	inferred
2015.Apaloderma	!	2014.Manacus	inferred
2015.Apaloderma	!	2014.Manacus_vitellinus	inferred
2015.Apaloderma	!	2014.Melopsittacus	inferred
2015.Apaloderma	!	2014.Melopsittacus_undulatus	inferred
2015.Apaloderma	!	2014.Meropidae	inferred
2015.Apaloderma	!	2014.Merops	inferred
2015.Apaloderma	!	2014.Merops_nubicus	inferred
2015.Apaloderma	!	2014.Nestor	inferred
2015.Apaloderma	!	2014.Nestor_notabilis	inferred
2015.Apaloderma	!	2014.Passeridae	inferred
2015.Apaloderma	!	2014.Passeriformes	inferred
2015.Apaloderma	!	2014.Passeriformes_Clade1	inferred
2015.Apaloderma	!	2014.Passeriformes_Clade2	inferred
2015.Apaloderma	!	2014.Passeriformes_Clade3	inferred
2015.Apaloderma	!	2014.Passerimorphae	inferred
2015.Apaloderma	!	2014.Picidae	inferred
2015.Apaloderma	!	2014.Piciformes	inferred
2015.Apaloderma	!	2014.Picocoraciae	inferred
2015.Apaloderma	!	2014.Picodynastornithes	inferred
2015.Apaloderma	!	2014.Picoides	inferred
2015.Apaloderma	!	2014.Picoides_pubescens	inferred
2015.Apaloderma	!	2014.Pipridae	inferred
2015.Apaloderma	!	2014.Psittacidae	inferred
2015.Apaloderma	!	2014.Psittaciformes	inferred
2015.Apaloderma	!	2014.Strigiformes	inferred
2015.Apaloderma	!	2014.Taeniopygia	inferred
2015.Apaloderma	!	2014.Taeniopygia_guttata	inferred
2015.Apaloderma	<	2014.Telluraves	inferred
2015.Apaloderma	!	2014.Thraupidae	inferred
2015.Apaloderma	<	2014.Trogonidae	inferred
2015.Apaloderma	<	2014.Trogoniformes	inferred
2015.Apaloderma	!	2014.Tyto	inferred
2015.Apaloderma	!	2014.Tyto_alba	inferred
2015.Apaloderma	!	2014.Tytonidae	inferred
2015.Apaloderma	{=	>	<	!	><}	2014.nc_Accipitridae	inferred
2015.Apaloderma	{=	>	<	!	><}	2014.nc_Accipitriformes	inferred
2015.Apaloderma	{=	>	<	!	><}	2014.nc_Apaloderma	inferred
2015.Apaloderma	{=	>	<	!	><}	2014.nc_Bucerotidae	inferred
2015.Apaloderma	{=	>	<	!	><}	2014.nc_Bucerotiformes	inferred
2015.Apaloderma	{=	>	<	!	><}	2014.nc_Cariamidae	inferred
2015.Apaloderma	{=	>	<	!	><}	2014.nc_Cathartes	inferred
2015.Apaloderma	{=	>	<	!	><}	2014.nc_Cathartidae	inferred
2015.Apaloderma	{=	>	<	!	><}	2014.nc_Coliidae	inferred
2015.Apaloderma	{=	>	<	!	><}	2014.nc_Colius	inferred
2015.Apaloderma	{=	>	<	!	><}	2014.nc_Coraciiformes	inferred
2015.Apaloderma	{=	>	<	!	><}	2014.nc_Corvus	inferred
2015.Apaloderma	{=	>	<	!	><}	2014.nc_Falco	inferred
2015.Apaloderma	{=	>	<	!	><}	2014.nc_Falconidae	inferred
2015.Apaloderma	{=	>	<	!	><}	2014.nc_Merops	inferred
2015.Apaloderma	{=	>	<	!	><}	2014.nc_Nestor	inferred
2015.Apaloderma	{=	>	<	!	><}	2014.nc_Passeriformes_Clade1	inferred
2015.Apaloderma	{=	>	<	!	><}	2014.nc_Picidae	inferred
2015.Apaloderma	{=	>	<	!	><}	2014.nc_Piciformes	inferred
2015.Apaloderma	{=	>	<	!	><}	2014.nc_Pipridae	inferred
2015.Apaloderma	{=	>	<	!	><}	2014.nc_Psittacidae	inferred
2015.Apaloderma	{=	>	<	!	><}	2014.nc_Strigiformes	inferred
2015.Apaloderma	{=	>	<	!	><}	2014.nc_Trogonidae	inferred
2015.Apaloderma_aequatoriale	!	2014.Acanthisitta	inferred
2015.Apaloderma_aequatoriale	!	2014.Acanthisitta_chloris	inferred
2015.Apaloderma_aequatoriale	!	2014.Acanthisittidae	inferred
2015.Apaloderma_aequatoriale	!	2014.Accipitridae	inferred
2015.Apaloderma_aequatoriale	!	2014.Accipitriformes	inferred
2015.Apaloderma_aequatoriale	!	2014.Accipitrimorphae	inferred
2015.Apaloderma_aequatoriale	<	2014.Afroaves	inferred
2015.Apaloderma_aequatoriale	!	2014.Australaves	inferred
2015.Apaloderma_aequatoriale	!	2014.Buceros	inferred
2015.Apaloderma_aequatoriale	!	2014.Buceros_rhinoceros	inferred
2015.Apaloderma_aequatoriale	!	2014.Bucerotidae	inferred
2015.Apaloderma_aequatoriale	!	2014.Bucerotiformes	inferred
2015.Apaloderma_aequatoriale	!	2014.Cariama	inferred
2015.Apaloderma_aequatoriale	!	2014.Cariama_cristata	inferred
2015.Apaloderma_aequatoriale	!	2014.Cariamidae	inferred
2015.Apaloderma_aequatoriale	!	2014.Cariamiformes	inferred
2015.Apaloderma_aequatoriale	!	2014.Cathartes	inferred
2015.Apaloderma_aequatoriale	!	2014.Cathartes_aura	inferred
2015.Apaloderma_aequatoriale	!	2014.Cathartidae	inferred
2015.Apaloderma_aequatoriale	<	2014.Cavitaves	inferred
2015.Apaloderma_aequatoriale	!	2014.Coliidae	inferred
2015.Apaloderma_aequatoriale	!	2014.Coliiformes	inferred
2015.Apaloderma_aequatoriale	!	2014.Colius	inferred
2015.Apaloderma_aequatoriale	!	2014.Colius_striatus	inferred
2015.Apaloderma_aequatoriale	!	2014.Coraciiformes	inferred
2015.Apaloderma_aequatoriale	<	2014.Coraciimorphae	inferred
2015.Apaloderma_aequatoriale	<	2014.Coracornithia	inferred
2015.Apaloderma_aequatoriale	!	2014.Corvidae	inferred
2015.Apaloderma_aequatoriale	!	2014.Corvus	inferred
2015.Apaloderma_aequatoriale	!	2014.Corvus_brachyrhynchos	inferred
2015.Apaloderma_aequatoriale	<	2014.Eucavitaves	inferred
2015.Apaloderma_aequatoriale	!	2014.Eufalconimorphae	inferred
2015.Apaloderma_aequatoriale	!	2014.Falco	inferred
2015.Apaloderma_aequatoriale	!	2014.Falco_peregrinus	inferred
2015.Apaloderma_aequatoriale	!	2014.Falconidae	inferred
2015.Apaloderma_aequatoriale	!	2014.Falconiformes	inferred
2015.Apaloderma_aequatoriale	!	2014.Geospiza	inferred
2015.Apaloderma_aequatoriale	!	2014.Geospiza_fortis	inferred
2015.Apaloderma_aequatoriale	!	2014.Haliaeetus	inferred
2015.Apaloderma_aequatoriale	!	2014.Haliaeetus_albicilla	inferred
2015.Apaloderma_aequatoriale	!	2014.Haliaeetus_leucocephalus	inferred
2015.Apaloderma_aequatoriale	!	2014.Leptosomidae	inferred
2015.Apaloderma_aequatoriale	!	2014.Leptosomiformes	inferred
2015.Apaloderma_aequatoriale	!	2014.Leptosomus	inferred
2015.Apaloderma_aequatoriale	!	2014.Leptosomus_discolor	inferred
2015.Apaloderma_aequatoriale	!	2014.Manacus	inferred
2015.Apaloderma_aequatoriale	!	2014.Manacus_vitellinus	inferred
2015.Apaloderma_aequatoriale	!	2014.Melopsittacus	inferred
2015.Apaloderma_aequatoriale	!	2014.Melopsittacus_undulatus	inferred
2015.Apaloderma_aequatoriale	!	2014.Meropidae	inferred
2015.Apaloderma_aequatoriale	!	2014.Merops	inferred
2015.Apaloderma_aequatoriale	!	2014.Merops_nubicus	inferred
2015.Apaloderma_aequatoriale	!	2014.Nestor	inferred
2015.Apaloderma_aequatoriale	!	2014.Nestor_notabilis	inferred
2015.Apaloderma_aequatoriale	!	2014.Passeridae	inferred
2015.Apaloderma_aequatoriale	!	2014.Passeriformes	inferred
2015.Apaloderma_aequatoriale	!	2014.Passeriformes_Clade1	inferred
2015.Apaloderma_aequatoriale	!	2014.Passeriformes_Clade2	inferred
2015.Apaloderma_aequatoriale	!	2014.Passeriformes_Clade3	inferred
2015.Apaloderma_aequatoriale	!	2014.Passerimorphae	inferred
2015.Apaloderma_aequatoriale	!	2014.Picidae	inferred
2015.Apaloderma_aequatoriale	!	2014.Piciformes	inferred
2015.Apaloderma_aequatoriale	!	2014.Picocoraciae	inferred
2015.Apaloderma_aequatoriale	!	2014.Picodynastornithes	inferred
2015.Apaloderma_aequatoriale	!	2014.Picoides	inferred
2015.Apaloderma_aequatoriale	!	2014.Picoides_pubescens	inferred
2015.Apaloderma_aequatoriale	!	2014.Pipridae	inferred
2015.Apaloderma_aequatoriale	!	2014.Psittacidae	inferred
2015.Apaloderma_aequatoriale	!	2014.Psittaciformes	inferred
2015.Apaloderma_aequatoriale	!	2014.Strigiformes	inferred
2015.Apaloderma_aequatoriale	!	2014.Taeniopygia	inferred
2015.Apaloderma_aequatoriale	!	2014.Taeniopygia_guttata	inferred
2015.Apaloderma_aequatoriale	<	2014.Telluraves	inferred
2015.Apaloderma_aequatoriale	!	2014.Thraupidae	inferred
2015.Apaloderma_aequatoriale	<	2014.Trogonidae	inferred
2015.Apaloderma_aequatoriale	<	2014.Trogoniformes	inferred
2015.Apaloderma_aequatoriale	!	2014.Tyto	inferred
2015.Apaloderma_aequatoriale	!	2014.Tyto_alba	inferred
2015.Apaloderma_aequatoriale	!	2014.Tytonidae	inferred
2015.Apaloderma_aequatoriale	{=	>	<	!	><}	2014.nc_Accipitridae	inferred
2015.Apaloderma_aequatoriale	{=	>	<	!	><}	2014.nc_Accipitriformes	inferred
2015.Apaloderma_aequatoriale	{=	>	<	!	><}	2014.nc_Apaloderma	inferred
2015.Apaloderma_aequatoriale	{=	>	<	!	><}	2014.nc_Bucerotidae	inferred
2015.Apaloderma_aequatoriale	{=	>	<	!	><}	2014.nc_Bucerotiformes	inferred
2015.Apaloderma_aequatoriale	{=	>	<	!	><}	2014.nc_Cariamidae	inferred
2015.Apaloderma_aequatoriale	{=	>	<	!	><}	2014.nc_Cathartes	inferred
2015.Apaloderma_aequatoriale	{=	>	<	!	><}	2014.nc_Cathartidae	inferred
2015.Apaloderma_aequatoriale	{=	>	<	!	><}	2014.nc_Coliidae	inferred
2015.Apaloderma_aequatoriale	{=	>	<	!	><}	2014.nc_Colius	inferred
2015.Apaloderma_aequatoriale	{=	>	<	!	><}	2014.nc_Coraciiformes	inferred
2015.Apaloderma_aequatoriale	{=	>	<	!	><}	2014.nc_Corvus	inferred
2015.Apaloderma_aequatoriale	{=	>	<	!	><}	2014.nc_Falco	inferred
2015.Apaloderma_aequatoriale	{=	>	<	!	><}	2014.nc_Falconidae	inferred
2015.Apaloderma_aequatoriale	{=	>	<	!	><}	2014.nc_Merops	inferred
2015.Apaloderma_aequatoriale	{=	>	<	!	><}	2014.nc_Nestor	inferred
2015.Apaloderma_aequatoriale	{=	>	<	!	><}	2014.nc_Passeriformes_Clade1	inferred
2015.Apaloderma_aequatoriale	{=	>	<	!	><}	2014.nc_Picidae	inferred
2015.Apaloderma_aequatoriale	{=	>	<	!	><}	2014.nc_Piciformes	inferred
2015.Apaloderma_aequatoriale	{=	>	<	!	><}	2014.nc_Pipridae	inferred
2015.Apaloderma_aequatoriale	{=	>	<	!	><}	2014.nc_Psittacidae	inferred
2015.Apaloderma_aequatoriale	{=	>	<	!	><}	2014.nc_Strigiformes	inferred
2015.Apaloderma_aequatoriale	{=	>	<	!	><}	2014.nc_Trogonidae	inferred
2015.Atelornis	!	2014.Acanthisitta	inferred
2015.Atelornis	!	2014.Acanthisitta_chloris	inferred
2015.Atelornis	!	2014.Acanthisittidae	inferred
2015.Atelornis	!	2014.Accipitridae	inferred
2015.Atelornis	!	2014.Accipitriformes	inferred
2015.Atelornis	!	2014.Accipitrimorphae	inferred
2015.Atelornis	<	2014.Afroaves	inferred
2015.Atelornis	!	2014.Apaloderma	inferred
2015.Atelornis	!	2014.Apaloderma_vittatum	inferred
2015.Atelornis	!	2014.Australaves	inferred
2015.Atelornis	!	2014.Buceros	inferred
2015.Atelornis	!	2014.Buceros_rhinoceros	inferred
2015.Atelornis	!	2014.Bucerotidae	inferred
2015.Atelornis	!	2014.Bucerotiformes	inferred
2015.Atelornis	!	2014.Cariama	inferred
2015.Atelornis	!	2014.Cariama_cristata	inferred
2015.Atelornis	!	2014.Cariamidae	inferred
2015.Atelornis	!	2014.Cariamiformes	inferred
2015.Atelornis	!	2014.Cathartes	inferred
2015.Atelornis	!	2014.Cathartes_aura	inferred
2015.Atelornis	!	2014.Cathartidae	inferred
2015.Atelornis	<	2014.Cavitaves	inferred
2015.Atelornis	!	2014.Coliidae	inferred
2015.Atelornis	!	2014.Coliiformes	inferred
2015.Atelornis	!	2014.Colius	inferred
2015.Atelornis	!	2014.Colius_striatus	inferred
2015.Atelornis	<	2014.Coraciiformes	inferred
2015.Atelornis	<	2014.Coraciimorphae	inferred
2015.Atelornis	<	2014.Coracornithia	inferred
2015.Atelornis	!	2014.Corvidae	inferred
2015.Atelornis	!	2014.Corvus	inferred
2015.Atelornis	!	2014.Corvus_brachyrhynchos	inferred
2015.Atelornis	<	2014.Eucavitaves	inferred
2015.Atelornis	!	2014.Eufalconimorphae	inferred
2015.Atelornis	!	2014.Falco	inferred
2015.Atelornis	!	2014.Falco_peregrinus	inferred
2015.Atelornis	!	2014.Falconidae	inferred
2015.Atelornis	!	2014.Falconiformes	inferred
2015.Atelornis	!	2014.Geospiza	inferred
2015.Atelornis	!	2014.Geospiza_fortis	inferred
2015.Atelornis	!	2014.Haliaeetus	inferred
2015.Atelornis	!	2014.Haliaeetus_albicilla	inferred
2015.Atelornis	!	2014.Haliaeetus_leucocephalus	inferred
2015.Atelornis	!	2014.Leptosomidae	inferred
2015.Atelornis	!	2014.Leptosomiformes	inferred
2015.Atelornis	!	2014.Leptosomus	inferred
2015.Atelornis	!	2014.Leptosomus_discolor	inferred
2015.Atelornis	!	2014.Manacus	inferred
2015.Atelornis	!	2014.Manacus_vitellinus	inferred
2015.Atelornis	!	2014.Melopsittacus	inferred
2015.Atelornis	!	2014.Melopsittacus_undulatus	inferred
2015.Atelornis	!	2014.Meropidae	inferred
2015.Atelornis	!	2014.Merops	inferred
2015.Atelornis	!	2014.Merops_nubicus	inferred
2015.Atelornis	!	2014.Nestor	inferred
2015.Atelornis	!	2014.Nestor_notabilis	inferred
2015.Atelornis	!	2014.Passeridae	inferred
2015.Atelornis	!	2014.Passeriformes	inferred
2015.Atelornis	!	2014.Passeriformes_Clade1	inferred
2015.Atelornis	!	2014.Passeriformes_Clade2	inferred
2015.Atelornis	!	2014.Passeriformes_Clade3	inferred
2015.Atelornis	!	2014.Passerimorphae	inferred
2015.Atelornis	!	2014.Picidae	inferred
2015.Atelornis	!	2014.Piciformes	inferred
2015.Atelornis	<	2014.Picocoraciae	inferred
2015.Atelornis	<	2014.Picodynastornithes	inferred
2015.Atelornis	!	2014.Picoides	inferred
2015.Atelornis	!	2014.Picoides_pubescens	inferred
2015.Atelornis	!	2014.Pipridae	inferred
2015.Atelornis	!	2014.Psittacidae	inferred
2015.Atelornis	!	2014.Psittaciformes	inferred
2015.Atelornis	!	2014.Strigiformes	inferred
2015.Atelornis	!	2014.Taeniopygia	inferred
2015.Atelornis	!	2014.Taeniopygia_guttata	inferred
2015.Atelornis	<	2014.Telluraves	inferred
2015.Atelornis	!	2014.Thraupidae	inferred
2015.Atelornis	!	2014.Trogonidae	inferred
2015.Atelornis	!	2014.Trogoniformes	inferred
2015.Atelornis	!	2014.Tyto	inferred
2015.Atelornis	!	2014.Tyto_alba	inferred
2015.Atelornis	!	2014.Tytonidae	inferred
2015.Atelornis	{=	>	<	!	><}	2014.nc_Accipitridae	inferred
2015.Atelornis	{=	>	<	!	><}	2014.nc_Accipitriformes	inferred
2015.Atelornis	{=	>	<	!	><}	2014.nc_Apaloderma	inferred
2015.Atelornis	{=	>	<	!	><}	2014.nc_Bucerotidae	inferred
2015.Atelornis	{=	>	<	!	><}	2014.nc_Bucerotiformes	inferred
2015.Atelornis	{=	>	<	!	><}	2014.nc_Cariamidae	inferred
2015.Atelornis	{=	>	<	!	><}	2014.nc_Cathartes	inferred
2015.Atelornis	{=	>	<	!	><}	2014.nc_Cathartidae	inferred
2015.Atelornis	{=	>	<	!	><}	2014.nc_Coliidae	inferred
2015.Atelornis	{=	>	<	!	><}	2014.nc_Colius	inferred
2015.Atelornis	{=	>	<	!	><}	2014.nc_Coraciiformes	inferred
2015.Atelornis	{=	>	<	!	><}	2014.nc_Corvus	inferred
2015.Atelornis	{=	>	<	!	><}	2014.nc_Falco	inferred
2015.Atelornis	{=	>	<	!	><}	2014.nc_Falconidae	inferred
2015.Atelornis	{=	>	<	!	><}	2014.nc_Merops	inferred
2015.Atelornis	{=	>	<	!	><}	2014.nc_Nestor	inferred
2015.Atelornis	{=	>	<	!	><}	2014.nc_Passeriformes_Clade1	inferred
2015.Atelornis	{=	>	<	!	><}	2014.nc_Picidae	inferred
2015.Atelornis	{=	>	<	!	><}	2014.nc_Piciformes	inferred
2015.Atelornis	{=	>	<	!	><}	2014.nc_Pipridae	inferred
2015.Atelornis	{=	>	<	!	><}	2014.nc_Psittacidae	inferred
2015.Atelornis	{=	>	<	!	><}	2014.nc_Strigiformes	inferred
2015.Atelornis	{=	>	<	!	><}	2014.nc_Trogonidae	inferred
2015.Atelornis_pittoides	!	2014.Acanthisitta	inferred
2015.Atelornis_pittoides	!	2014.Acanthisitta_chloris	inferred
2015.Atelornis_pittoides	!	2014.Acanthisittidae	inferred
2015.Atelornis_pittoides	!	2014.Accipitridae	inferred
2015.Atelornis_pittoides	!	2014.Accipitriformes	inferred
2015.Atelornis_pittoides	!	2014.Accipitrimorphae	inferred
2015.Atelornis_pittoides	<	2014.Afroaves	inferred
2015.Atelornis_pittoides	!	2014.Apaloderma	inferred
2015.Atelornis_pittoides	!	2014.Apaloderma_vittatum	inferred
2015.Atelornis_pittoides	!	2014.Australaves	inferred
2015.Atelornis_pittoides	!	2014.Buceros	inferred
2015.Atelornis_pittoides	!	2014.Buceros_rhinoceros	inferred
2015.Atelornis_pittoides	!	2014.Bucerotidae	inferred
2015.Atelornis_pittoides	!	2014.Bucerotiformes	inferred
2015.Atelornis_pittoides	!	2014.Cariama	inferred
2015.Atelornis_pittoides	!	2014.Cariama_cristata	inferred
2015.Atelornis_pittoides	!	2014.Cariamidae	inferred
2015.Atelornis_pittoides	!	2014.Cariamiformes	inferred
2015.Atelornis_pittoides	!	2014.Cathartes	inferred
2015.Atelornis_pittoides	!	2014.Cathartes_aura	inferred
2015.Atelornis_pittoides	!	2014.Cathartidae	inferred
2015.Atelornis_pittoides	<	2014.Cavitaves	inferred
2015.Atelornis_pittoides	!	2014.Coliidae	inferred
2015.Atelornis_pittoides	!	2014.Coliiformes	inferred
2015.Atelornis_pittoides	!	2014.Colius	inferred
2015.Atelornis_pittoides	!	2014.Colius_striatus	inferred
2015.Atelornis_pittoides	<	2014.Coraciiformes	inferred
2015.Atelornis_pittoides	<	2014.Coraciimorphae	inferred
2015.Atelornis_pittoides	<	2014.Coracornithia	inferred
2015.Atelornis_pittoides	!	2014.Corvidae	inferred
2015.Atelornis_pittoides	!	2014.Corvus	inferred
2015.Atelornis_pittoides	!	2014.Corvus_brachyrhynchos	inferred
2015.Atelornis_pittoides	<	2014.Eucavitaves	inferred
2015.Atelornis_pittoides	!	2014.Eufalconimorphae	inferred
2015.Atelornis_pittoides	!	2014.Falco	inferred
2015.Atelornis_pittoides	!	2014.Falco_peregrinus	inferred
2015.Atelornis_pittoides	!	2014.Falconidae	inferred
2015.Atelornis_pittoides	!	2014.Falconiformes	inferred
2015.Atelornis_pittoides	!	2014.Geospiza	inferred
[truncated: 30,864 more rows]
