# Supplementary material for: Verbalizing phylogenomic conflict: Representation of node congruence across competing reconstructions of the neoavian explosion
Source: PLoS Comput Biol. 2019 Feb 15;15(2):e1006493. doi: 10.1371/journal.pcbi.1006493 (PMC6395011; doi:10.1371/journal.pcbi.1006493)
Supplement: S11 File — (A) Reasoner input constraints for the 2015./2014.Telluraves alignment, with coverage locally relaxed. Includes information on run commands; and 37 instances of "no coverage". (B) Input visualization for the 2015./2014.Telluraves alignment, with coverage locally relaxed. (C) Alignment visualization for the 2015./2014.Telluraves alignment, with coverage locally relaxed. (D) Set of Maximally Informative Relations (MIR) inferred for the 2015./2014.Telluraves alignment, with coverage locally relaxed. Total = 32,864 MIR. (ZIP) [file pcbi.1006493.s011.zip › S11A-Telluraves.txt]

# Input data file - Euler/X software toolkit
# https://github.com/EulerProject/EulerX
# Source: Franz et al. 2018: Verbalizing phylogenomic conflict: Representation of node congruence across competing reconstructions of the neoavian explosion
# DOI:10.1371/journal.pcbi.1006493
# Supporting information. S11A File. "S11A-Telluraves.txt"
# Euler/X run commands: euler2 align [name]; euler2 show iv; euler2 show pw

taxonomy 2015 Prum_et_al
(Telluraves Accipitriformes Eutelluraves)
(Eutelluraves Coracornithia Australaves)
(Coracornithia Coraciimorphae Strigiformes)
(Australaves Cariamiformes Eufalconimorphae)
(Eufalconimorphae Falconiformes Passerimorphae)
(Passerimorphae Passeriformes Psittaciformes)
(Passeriformes Acanthisittidae Passeriformes_Clade1)
(Acanthisittidae Acanthisitta)
(Acanthisitta Acanthisitta_chloris)
(Passeriformes_Clade1 Passeri Tyranni nc_Passeriformes_Clade1)
(Passeri Passeri_Clade1 Menuridae)
(Passeri_Clade1 Passeri_Clade2 Passeri_Clade4)
(Passeri_Clade2 Passeri_Clade3 Maluridae) 
(Passeri_Clade3 Passerida Corvoidea)
(Passerida Passerida_Clade1 Passeroidea)
(Passerida_Clade1 Passerida_Clade2 Paridae) 
(Passerida_Clade2 Alaudidae Passerida_Clade3)
(Alaudidae Calandrella)
(Calandrella Calandrella_brachydactyla)
(Passerida_Clade3 Pycnonotidae Sylviidae)
(Pycnonotidae Pycnonotus)
(Pycnonotus Pycnonotus_urostictus)
(Sylviidae Sylvia)
(Sylvia Sylvia_melanocephala)
(Paridae Poecile)	
(Poecile Poecile_lugubris)
(Passeroidea Passeroidea_Clade1 Passeroidea_Clade2 nc_Passeroidea)
(Passeroidea_Clade1 Emberizidae Fringillidae) 
(Emberizidae Spizella)
(Spizella Spizella_arborea)
(Fringillidae Fringilla)
(Fringilla Fringilla_coelebs)
(Passeroidea_Clade2 Regulidae Turdidae)
(Regulidae Regulus)
(Regulus Regulus_ignicapilla)
(Turdidae Turdus)
(Turdus Turdus_olivater)
(Corvoidea Corvidae Paradisaeidae)
(Corvidae Corvus)
(Corvus Corvus_albus nc_Corvus)
(Paradisaeidae Lophorina)
(Lophorina Lophorina_superba)
(Maluridae Malurus)
(Malurus Malurus_splendens)
(Passeri_Clade4 Climacteridae Ptilonorhynchidae) 
(Climacteridae Climacterus)
(Climacterus Climacterus_melanura)
(Ptilonorhynchidae Ptilonorhynchus Sericulus)
(Ptilonorhynchus Ptilonorhynchus_violaceus)
(Sericulus Sericulus_bakeri)
(Menuridae Menura)
(Menura Menura_novaehollandiae)
(Tyranni Eurylaimides Tyrannides)
(Eurylaimides Eurylaimides_Clade1 Eurylaimides_Clade3)
(Eurylaimides_Clade1 Eurylaimides_Clade2 Pittidae)
(Eurylaimides_Clade2 Calyptomena Smithornis)
(Calyptomena Calyptomena_viridis)
(Smithornis Smithornis_rufolateralis)
(Pittidae Pitta)
(Pitta Pitta_angolensis)
(Eurylaimides_Clade3 Eurylaimus Neodrepanis)
(Eurylaimus Eurylaimus_ochromalus)
(Neodrepanis Neodrepanis_coruscans)
(Tyrannides Tyrannoidea Furnaroidea)
(Tyrannoidea Tyrannoidea_Clade1 Pipridae)
(Tyrannoidea_Clade1 Cotingidae Tyrannoidea_Clade2)
(Cotingidae Cotinga Rupicola)
(Cotinga Cotinga_cayana)
(Rupicola Rupicola_rupicola)
(Tyrannoidea_Clade2 Tyrannoidea_Clade3 Tyrannoidea_Clade6)
(Tyrannoidea_Clade3 Tyrannoidea_Clade4 Tyrannoidea_Clade5) 
(Tyrannoidea_Clade4 Tyrannoidea_Incertae_Sedis Tyrannidae)
(Tyrannoidea_Incertae_Sedis Piprites)
(Piprites Piprites_chloris)
(Tyrannidae Elaenia Hirundinea Hymenops Rhynchocyclus Tyrannus)
(Elaenia Elaenia_flavogaster)
(Hymenops Hymenops_perspicillatus)
(Hirundinea Hirundinea_ferruginea)
(Rhynchocyclus Rhynchocyclus_olivaceus)
(Tyrannus Tyrannus_albogularis)
(Tyrannoidea_Clade5 Schiffornis Tityra)
(Schiffornis Schiffornis_turdina)
(Tityra Tityra_cayana)
(Tyrannoidea_Clade6 Myiobius Oxyruncidae) 
(Myiobius Myiobius_barbatus)
(Oxyruncidae Oxyruncus)
(Oxyruncus Oxyruncus_cristatus)
(Pipridae Ceratopipra Cryptopipo Neopelma nc_Pipridae)
(Ceratopipra Ceratopipra_erythrocephala)
(Cryptopipo Cryptopipo_holochlora)
(Neopelma Neopelma_chrysocephalum)
(Furnaroidea Furnaroidea_Clade1 Furnaroidea_Clade2)
(Furnaroidea_Clade1 Furnariidae Grallariidae)
(Furnariidae Furnarius Lepidocolaptes Sclerurus)
(Furnarius Furnarius_rufus)
(Lepidocolaptes Lepidocolaptes_angustirostris)
(Sclerurus Sclerurus_mexicanus)
(Grallariidae Myrmothera)
(Myrmothera Myrmothera_campanisona)
(Furnaroidea_Clade2 Melanopareiidae Thamnophilidae)
(Melanopareiidae Melanopareia)
(Melanopareia Melanopareia_maximiliani)
(Thamnophilidae Myrmornis Terenura Thamnophilus)
(Myrmornis Myrmornis_torquata)
(Terenura Terenura_callinota)
(Thamnophilus Thamnophilus_ruficapillus)
(Psittaciformes Psittacidae)
(Psittacidae Barnardius Deroptyus Nestor Probosciger Psittacus Psittrichas nc_Psittacidae)
(Barnardius Barnardius_zonarius)
(Psittrichas Psittrichas_fulgidus)
(Deroptyus Deroptyus_accipitrinus)
(Nestor Nestor_meridionalis nc_Nestor)
(Probosciger Probosciger_aterrimus)
(Psittacus Psittacus_erithacus)
(Falconiformes Falconidae)
(Falconidae Caracara Falco Ibycter Micrastur)
(Caracara Caracara_cheriway)
(Ibycter Ibycter_americanus)
(Falco Falco_sparverius nc_Falco)
(Micrastur Micrastur_gilvicollis)
(Cariamiformes Cariamidae)
(Cariamidae Cariama Chunga)
(Cariama Cariama_cristata)
(Chunga Chunga_burmeisteri)
(Coraciimorphae Eucavitaves Coliiformes)
(Eucavitaves Cavitaves Leptosomiformes)
(Cavitaves Picocoraciae Trogoniformes)
(Picocoraciae Bucerotiformes Picodynastornithes)
(Bucerotiformes Bucerotidae Upupi)
(Bucerotidae Bucorvus Tockus nc_Bucerotidae)
(Bucorvus Bucorvus_leadbeateri)
(Tockus Tockus_camurus)
(Upupi Phoeniculidae Upupidae)
(Phoeniculidae Phoeniculus)
(Phoeniculus Phoeniculus_purpureus)
(Upupidae Upupa)
(Upupa Upupa_epops)
(Picodynastornithes Coraciiformes Piciformes)
(Coraciiformes Alcedini Coraciiformes_Clade1)
(Alcedini Alcedini_Clade1 Todidae)
(Alcedini_Clade1 Alcedinidae Momotidae)
(Alcedinidae Alcedo Chloroceryle)
(Alcedo Alcedo_quadribrachys)
(Chloroceryle Chloroceryle_inda)
(Momotidae Momotus)
(Momotus Momotus_lessonii)
(Todidae Todus)
(Todus Todus_mexicanus)
(Coraciiformes_Clade1 Coraciiformes_Clade2 Meropidae)
(Coraciiformes_Clade2 Brachypteraciidae Coraciidae)
(Brachypteraciidae Atelornis)
(Atelornis Atelornis_pittoides)
(Coraciidae Coracias)
(Coracias Coracias_cyanogaster)
(Meropidae Merops)
(Merops Merops_muelleri nc_Merops)
(Piciformes Galbuli Pici)
(Galbuli Bucconidae Galbulidae)
(Bucconidae Bucco Chelidoptera)
(Bucco Bucco_capensis)
(Chelidoptera Chelidoptera_tenebrosa)
(Galbulidae Galbula)
(Galbula Galbula_dea)
(Pici Ramphastides Picides)
(Ramphastides Ramphastides_Clade1 Megalaimidae)
(Ramphastides_Clade1 Ramphastides_Clade2 Lybiidae)
(Ramphastides_Clade2 Capitonidae Ramphastidae)
(Capitonidae Capito)
(Capito Capito_niger)
(Ramphastidae Ramphastos)
(Ramphastos Ramphastos_ambiguus)
(Lybiidae Buccanodon)
(Buccanodon Buccanodon_duchaillui)
(Megalaimidae Megalaima)
(Megalaima Megalaima_chrysopogon)
(Picides Indicatoridae Picidae)
(Indicatoridae Indicator)
(Indicator Indicator_exilis)
(Picidae Jynx Picus nc_Picidae)
(Jynx Jynx_torquilla)
(Picus Picus_canus)
(Trogoniformes Trogonidae)
(Trogonidae Apaloderma Trogon)
(Apaloderma Apaloderma_aequatoriale nc_Apaloderma)
(Trogon Trogon_elegans)
(Leptosomiformes Leptosomatidae)
(Leptosomatidae Leptosomus)
(Leptosomus Leptosomus_discolor)
(Coliiformes Coliidae)
(Coliidae Colius Urocolius)
(Colius Colius_colius nc_Colius)
(Urocolius Urocolius_indicus)
(Strigiformes Strigidae Tytonidae)
(Strigidae Strix)
(Strix Strix_varia)
(Tytonidae Tyto)
(Tyto Tyto_alba)
(Accipitriformes Accipitriformes_Clade1 Cathartidae)
(Accipitriformes_Clade1 Accipitriformes_Clade2 Sagittariidae)
(Accipitriformes_Clade2 Accipitridae Pandionidae)
(Accipitridae Accipiter Buteo Elanus nc_Accipitridae)
(Accipiter Accipiter_superciliosus)
(Buteo Buteo_jamaicensis)
(Elanus Elanus_leucurus)
(Pandionidae Pandion)
(Pandion Pandion_haliaetus)
(Sagittariidae Sagittarius)
(Sagittarius Sagittarius_serpentarius)
(Cathartidae Cathartes Vultur)
(Cathartes Cathartes_burrovianus nc_Cathartes)
(Vultur Vultur_gryphus)

taxonomy 2014 Jarvis_et_al
(Telluraves Afroaves Australaves)
(Afroaves Accipitrimorphae Coracornithia)
(Coracornithia Coraciimorphae Strigiformes)
(Australaves Cariamiformes Eufalconimorphae)
(Eufalconimorphae Falconiformes Passerimorphae)
(Passerimorphae Passeriformes Psittaciformes)
(Passeriformes Acanthisittidae Passeriformes_Clade1)
(Acanthisittidae Acanthisitta)
(Acanthisitta Acanthisitta_chloris)
(Passeriformes_Clade1 Passeriformes_Clade2 Pipridae nc_Passeriformes_Clade1)
(Pipridae Manacus nc_Pipridae)
(Manacus Manacus_vitellinus) 
(Passeriformes_Clade2 Corvidae Passeriformes_Clade3)
(Corvidae Corvus)
(Corvus Corvus_brachyrhynchos nc_Corvus)
(Passeriformes_Clade3 Passeridae Thraupidae)
(Passeridae Taeniopygia)
(Taeniopygia Taeniopygia_guttata)
(Thraupidae Geospiza)
(Geospiza Geospiza_fortis)
(Psittaciformes Psittacidae)
(Psittacidae Melopsittacus Nestor nc_Psittacidae)
(Melopsittacus Melopsittacus_undulatus)
(Nestor Nestor_notabilis nc_Nestor)
(Falconiformes Falconidae)
(Falconidae Falco nc_Falconidae)
(Falco Falco_peregrinus nc_Falco)
(Cariamiformes Cariamidae)
(Cariamidae Cariama nc_Cariamidae)
(Cariama Cariama_cristata)
(Coraciimorphae Eucavitaves Coliiformes)  
(Coliiformes Coliidae)
(Coliidae Colius nc_Coliidae)
(Colius Colius_striatus nc_Colius)
(Eucavitaves Cavitaves Leptosomiformes)  
(Leptosomiformes Leptosomidae)
(Leptosomidae Leptosomus)
(Leptosomus Leptosomus_discolor)
(Cavitaves Picocoraciae Trogoniformes)  
(Trogoniformes Trogonidae)
(Trogonidae Apaloderma nc_Trogonidae)
(Apaloderma Apaloderma_vittatum nc_Apaloderma)
(Picocoraciae Bucerotiformes Picodynastornithes)
(Bucerotiformes Bucerotidae nc_Bucerotiformes)	
(Bucerotidae Buceros nc_Bucerotidae)
(Buceros Buceros_rhinoceros)
(Picodynastornithes Coraciiformes Piciformes)
(Coraciiformes Meropidae nc_Coraciiformes)
(Meropidae Merops)
(Merops Merops_nubicus nc_Merops)
(Piciformes Picidae nc_Piciformes)	
(Picidae Picoides nc_Picidae)	
(Picoides Picoides_pubescens)
(Strigiformes Tytonidae nc_Strigiformes)
(Tytonidae Tyto)
(Tyto Tyto_alba)
(Accipitrimorphae Accipitriformes)
(Accipitriformes Accipitridae Cathartidae nc_Accipitriformes)
(Accipitridae Haliaeetus nc_Accipitridae)
(Haliaeetus Haliaeetus_albicilla Haliaeetus_leucocephalus)
(Cathartidae Cathartes nc_Cathartidae)
(Cathartes Cathartes_aura nc_Cathartes)

articulation 2015-2014 Prum_et_al-Jarvis_et_al
[2015.Telluraves = 2014.Telluraves]
[2015.Eutelluraves >< 2014.Afroaves]
[2015.Coracornithia = 2014.Coracornithia]
[2015.Australaves = 2014.Australaves]
[2015.Eufalconimorphae = 2014.Eufalconimorphae]
[2015.Passerimorphae = 2015.Passerimorphae]
[2015.Passeriformes = 2014.Passeriformes]
[2015.Acanthisittidae = 2014.Acanthisittidae]
[2015.Acanthisitta = 2014.Acanthisitta]
[2015.Acanthisitta_chloris = 2014.Acanthisitta_chloris]
[2015.Pipridae = 2014.Pipridae]
[2015.Ceratopipra_erythrocephala < 2014.Pipridae]
[2015.Cryptopipo_holochlora < 2014.Pipridae]
[2015.Neopelma_chrysocephalum < 2014.Pipridae]
[2015.Pipridae > 2014.Manacus_vitellinus]
[2015.Ceratopipra ! 2014.Manacus]
[2015.Cryptopipo ! 2014.Manacus]
[2015.Neopelma ! 2014.Manacus]
[2015.nc_Pipridae ! 2014.nc_Pipridae]
[2015.Corvidae = 2014.Corvidae]
[2015.Corvus = 2014.Corvus]
[2015.Corvus_albus ! 2014.Corvus_brachyrhynchos]
[2015.Corvus_albus < 2014.Corvus]
[2015.Corvus > 2014.Corvus_brachyrhynchos]
[2015.nc_Corvus ! 2014.nc_Corvus]
[2015.Passeriformes_Clade1 > 2014.Passeridae]
[2015.Passeriformes_Clade1 > 2014.Thraupidae]
[2015.Alaudidae < 2014.Passeriformes_Clade1]
[2015.Pycnonotidae < 2014.Passeriformes_Clade1]
[2015.Sylviidae < 2014.Passeriformes_Clade1]
[2015.Paridae < 2014.Passeriformes_Clade1]
[2015.Emberizidae < 2014.Passeriformes_Clade1]
[2015.Fringillidae < 2014.Passeriformes_Clade1]
[2015.Regulidae < 2014.Passeriformes_Clade1]
[2015.Turdidae < 2014.Passeriformes_Clade1]
[2015.Paradisaeidae < 2014.Passeriformes_Clade1]
[2015.Maluridae < 2014.Passeriformes_Clade1]
[2015.Climacteridae < 2014.Passeriformes_Clade1]
[2015.Ptilonorhynchidae < 2014.Passeriformes_Clade1]
[2015.Menuridae < 2014.Passeriformes_Clade1]
[2015.Eurylaimides_Clade2 < 2014.Passeriformes_Clade1]
[2015.Pittidae < 2014.Passeriformes_Clade1]
[2015.Eurylaimides_Clade3 < 2014.Passeriformes_Clade1]
[2015.Cotingidae < 2014.Passeriformes_Clade1]
[2015.Tyrannoidea_Incertae_Sedis < 2014.Passeriformes_Clade1]
[2015.Tyrannidae < 2014.Passeriformes_Clade1]
[2015.Tyrannoidea_Clade5 < 2014.Passeriformes_Clade1]
[2015.Tyrannoidea_Clade6 < 2014.Passeriformes_Clade1]
[2015.Oxyruncidae < 2014.Passeriformes_Clade1]
[2015.Furnariidae < 2014.Passeriformes_Clade1]
[2015.Grallariidae < 2014.Passeriformes_Clade1]
[2015.Melanopareiidae < 2014.Passeriformes_Clade1]
[2015.Thamnophilidae < 2014.Passeriformes_Clade1]
[2015.Alaudidae ! 2014.Passeridae]
[2015.Pycnonotidae ! 2014.Passeridae]
[2015.Sylviidae ! 2014.Passeridae]
[2015.Paridae ! 2014.Passeridae]
[2015.Emberizidae ! 2014.Passeridae]
[2015.Fringillidae ! 2014.Passeridae]
[2015.Regulidae ! 2014.Passeridae]
[2015.Turdidae ! 2014.Passeridae]
[2015.Paradisaeidae ! 2014.Passeridae]
[2015.Maluridae ! 2014.Passeridae]
[2015.Climacteridae ! 2014.Passeridae]
[2015.Ptilonorhynchidae ! 2014.Passeridae]
[2015.Menuridae ! 2014.Passeridae]
[2015.Eurylaimides_Clade2 ! 2014.Passeridae]
[2015.Pittidae ! 2014.Passeridae]
[2015.Eurylaimides_Clade3 ! 2014.Passeridae]
[2015.Cotingidae ! 2014.Passeridae]
[2015.Tyrannoidea_Incertae_Sedis ! 2014.Passeridae]
[2015.Tyrannidae ! 2014.Passeridae]
[2015.Tyrannoidea_Clade5 ! 2014.Passeridae]
[2015.Tyrannoidea_Clade6 ! 2014.Passeridae]
[2015.Oxyruncidae ! 2014.Passeridae]
[2015.Furnariidae ! 2014.Passeridae]
[2015.Grallariidae ! 2014.Passeridae]
[2015.Melanopareiidae ! 2014.Passeridae]
[2015.Thamnophilidae ! 2014.Passeridae]
[2015.Alaudidae ! 2014.Thraupidae]
[2015.Pycnonotidae ! 2014.Thraupidae]
[2015.Sylviidae ! 2014.Thraupidae]
[2015.Paridae ! 2014.Thraupidae]
[2015.Emberizidae ! 2014.Thraupidae]
[2015.Fringillidae ! 2014.Thraupidae]
[2015.Regulidae ! 2014.Thraupidae]
[2015.Turdidae ! 2014.Thraupidae]
[2015.Paradisaeidae ! 2014.Thraupidae]
[2015.Maluridae ! 2014.Thraupidae]
[2015.Climacteridae ! 2014.Thraupidae]
[2015.Ptilonorhynchidae ! 2014.Thraupidae]
[2015.Menuridae ! 2014.Thraupidae]
[2015.Eurylaimides_Clade2 ! 2014.Thraupidae]
[2015.Pittidae ! 2014.Thraupidae]
[2015.Eurylaimides_Clade3 ! 2014.Thraupidae]
[2015.Cotingidae ! 2014.Thraupidae]
[2015.Tyrannoidea_Incertae_Sedis ! 2014.Thraupidae]
[2015.Tyrannidae ! 2014.Thraupidae]
[2015.Tyrannoidea_Clade5 ! 2014.Thraupidae]
[2015.Tyrannoidea_Clade6 ! 2014.Thraupidae]
[2015.Oxyruncidae ! 2014.Thraupidae]
[2015.Furnariidae ! 2014.Thraupidae]
[2015.Grallariidae ! 2014.Thraupidae]
[2015.Melanopareiidae ! 2014.Thraupidae]
[2015.Thamnophilidae ! 2014.Thraupidae]
[2015.Passeroidea > 2014.Passeridae]
[2015.Passeroidea > 2014.Thraupidae]
[2015.Psittaciformes = 2014.Psittaciformes]
[2015.Psittacidae = 2014.Psittacidae]
[2015.Nestor = 2014.Nestor]
[2015.Nestor_meridionalis ! 2014.Nestor_notabilis]
[2015.Nestor_meridionalis < 2014.Nestor]
[2015.Nestor > 2014.Nestor_notabilis]
[2015.nc_Nestor ! 2014.nc_Nestor]
[2015.Barnardius_zonarius < 2014.Psittacidae]
[2015.Psittrichas_fulgidus < 2014.Psittacidae]
[2015.Deroptyus_accipitrinus < 2014.Psittacidae]
[2015.Psittacus_erithacus < 2014.Psittacidae]
[2015.Probosciger_aterrimus < 2014.Psittacidae]
[2015.Psittacidae > 2014.Melopsittacus_undulatus]
[2015.Barnardius ! 2014.Melopsittacus]
[2015.Psittrichas ! 2014.Melopsittacus]
[2015.Deroptyus ! 2014.Melopsittacus]
[2015.Psittacus ! 2014.Melopsittacus]
[2015.Probosciger ! 2014.Melopsittacus]
[2015.nc_Psittacidae ! 2014.nc_Psittacidae]
[2015.Falconiformes = 2014.Falconiformes]
[2015.Falconidae = 2014.Falconidae]
[2015.Falco = 2014.Falco]
[2015.Falco_sparverius ! 2014.Falco_peregrinus]
[2015.Falco_sparverius < 2014.Falco]
[2015.Falco > 2014.Falco_peregrinus]
[2015.nc_Falco ! 2014.nc_Falco]
[2015.Caracara_cheriway < 2014.Falconidae]
[2015.Ibycter_americanus < 2014.Falconidae]
[2015.Micrastur_gilvicollis < 2014.Falconidae]
[2015.Caracara ! 2014.Falco]
[2015.Ibycter ! 2014.Falco]
[2015.Micrastur ! 2014.Falco]
[2015.Cariamiformes = 2014.Cariamiformes]
[2015.Cariamidae = 2014.Cariamidae]
[2015.Cariama_cristata = 2014.Cariama_cristata]
[2015.Chunga_burmeisteri < 2014.Cariamidae]
[2015.Coraciimorphae = 2014.Coraciimorphae]
[2015.Coliiformes = 2014.Coliiformes]
[2015.Coliidae = 2014.Coliidae]
[2015.Colius = 2014.Colius]
[2015.Colius_colius ! 2014.Colius_striatus]
[2015.Colius_colius < 2014.Colius]
[2015.Colius > 2014.Colius_striatus]
[2015.nc_Colius ! 2014.nc_Colius]
[2015.Urocolius ! 2014.Colius]
[2015.Urocolius_indicus < 2014.Coliidae]
[2015.Leptosomiformes = 2014.Leptosomiformes]
[2015.Leptosomatidae = 2014.Leptosomidae]
[2015.Leptosomus_discolor = 2014.Leptosomus_discolor]
[2015.Trogoniformes = 2014.Trogoniformes]
[2015.Trogonidae = 2014.Trogonidae]
[2015.Apaloderma = 2014.Apaloderma]
[2015.Apaloderma_aequatoriale ! 2014.Apaloderma_vittatum]
[2015.Apaloderma_aequatoriale < 2014.Apaloderma]
[2015.Apaloderma > 2014.Apaloderma_vittatum]
[2015.nc_Apaloderma ! 2014.nc_Apaloderma]
[2015.Trogon ! 2014.Apaloderma]
[2015.Trogon_elegans < 2014.Trogonidae]
[2015.Bucerotiformes = 2014.Bucerotiformes]
[2015.Bucerotidae = 2014.Bucerotidae]
[2015.Bucorvus_leadbeateri < 2014.Bucerotidae]
[2015.Tockus_camurus < 2014.Bucerotidae]
[2015.Bucerotidae > 2014.Buceros_rhinoceros]
[2015.Bucorvus ! 2014.Buceros]
[2015.Tockus ! 2014.Buceros]
[2015.nc_Bucerotidae ! 2014.nc_Bucerotidae]
[2015.Phoeniculidae < 2014.Bucerotiformes]
[2015.Upupidae < 2014.Bucerotiformes]
[2015.Phoeniculidae ! 2014.Bucerotidae]
[2015.Upupidae ! 2014.Bucerotidae]
[2015.Piciformes = 2014.Piciformes]
[2015.Picidae = 2014.Picidae]
[2015.Jynx_torquilla < 2014.Picidae]
[2015.Picus_canus < 2014.Picidae]
[2015.Picidae > 2014.Picoides_pubescens]
[2015.nc_Picidae ! 2014.nc_Picidae]
[2015.Jynx ! 2014.Picoides]
[2015.Picus ! 2014.Picoides]
[2015.Bucconidae < 2014.Piciformes]
[2015.Galbulidae < 2014.Piciformes]
[2015.Capitonidae < 2014.Piciformes]
[2015.Ramphastidae < 2014.Piciformes]
[2015.Lybiidae < 2014.Piciformes]
[2015.Megalaimidae < 2014.Piciformes]
[2015.Indicatoridae < 2014.Piciformes]
[2015.Bucconidae ! 2014.Picidae]
[2015.Galbulidae ! 2014.Picidae]
[2015.Capitonidae ! 2014.Picidae]
[2015.Ramphastidae ! 2014.Picidae]
[2015.Lybiidae ! 2014.Picidae]
[2015.Megalaimidae ! 2014.Picidae]
[2015.Indicatoridae ! 2014.Picidae]
[2015.Coraciiformes = 2014.Coraciiformes]
[2015.Meropidae = 2014.Meropidae]
[2015.Merops = 2014.Merops]
[2015.Merops_muelleri ! 2014.Merops_nubicus]
[2015.Merops_muelleri < 2014.Merops]
[2015.Merops > 2014.Merops_nubicus]
[2015.nc_Merops ! 2014.nc_Merops]
[2015.Alcedinidae < 2014.Coraciiformes]
[2015.Momotidae < 2014.Coraciiformes]
[2015.Todidae < 2014.Coraciiformes]
[2015.Brachypteraciidae < 2014.Coraciiformes]
[2015.Coraciidae < 2014.Coraciiformes]
[2015.Alcedinidae ! 2014.Meropidae]
[2015.Momotidae ! 2014.Meropidae]
[2015.Todidae ! 2014.Meropidae]
[2015.Brachypteraciidae ! 2014.Meropidae]
[2015.Coraciidae ! 2014.Meropidae]
[2015.Strigiformes = 2014.Strigiformes]
[2015.Tytonidae = 2014.Tytonidae]
[2015.Tyto_alba = 2014.Tyto_alba]
[2015.Strigidae < 2014.Strigiformes]
[2015.Strix_varia < 2014.Strigiformes]
[2015.Accipitriformes = 2014.Accipitrimorphae]
[2015.Cathartidae = 2014.Cathartidae]
[2015.Cathartes = 2014.Cathartes]
[2015.Cathartes_burrovianus ! 2014.Cathartes_aura]
[2015.Cathartes_burrovianus < 2014.Cathartes]
[2015.Cathartes > 2014.Cathartes_aura]
[2015.nc_Cathartes ! 2014.nc_Cathartes]
[2015.Vultur_gryphus < 2014.Cathartidae]
[2015.Sagittarius_serpentarius < 2014.Accipitriformes]
[2015.Pandion_haliaetus < 2014.Accipitriformes]
[2015.Accipitridae = 2014.Accipitridae]
[2015.Buteo_jamaicensis < 2014.Accipitridae]
[2015.Elanus_leucurus < 2014.Accipitridae]
[2015.Accipiter_superciliosus < 2014.Accipitridae]
[2015.Accipitridae > 2014.Haliaeetus_albicilla]
[2015.Accipitridae > 2014.Haliaeetus_leucocephalus]
[2015.nc_Accipitridae ! 2014.nc_Accipitridae]
[2015.Accipiter ! 2014.Haliaeetus]
[2015.Buteo ! 2014.Haliaeetus]
[2015.Elanus ! 2014.Haliaeetus]
