# Supplementary material for: Verbalizing phylogenomic conflict: Representation of node congruence across competing reconstructions of the neoavian explosion
Source: PLoS Comput Biol. 2019 Feb 15;15(2):e1006493. doi: 10.1371/journal.pcbi.1006493 (PMC6395011; doi:10.1371/journal.pcbi.1006493)
Supplement: S12 File — (A) Reasoner input constraints for the 2015./2014.Pelecanimorphae alignment, with coverage locally relaxed. Includes information on run commands; and 2 instances of "no coverage". (B) Input visualization for the 2015./2014.Pelecanimorphae alignment, with coverage locally relaxed. (C) Alignment visualization for the 2015./2014.Pelecanimorphae alignment, with coverage locally relaxed. (D) Set of Maximally Informative Relations (MIR) inferred for the 2015./2014.Pelecanimorphae alignment, with coverage locally relaxed. Total = 200 MIR. (ZIP) [file pcbi.1006493.s012.zip]

Archive with 9 entries (8 files):
- S12D-Pelecanimorphae-Overlap-mir.csv
- __MACOSX/
- __MACOSX/._S12D-Pelecanimorphae-Overlap-mir.csv
- S12A-Pelecanimorphae-Overlap.txt
- __MACOSX/._S12A-Pelecanimorphae-Overlap.txt
- S12C-Pelecanimorphae-Overlap-0-mnpw.pdf
- __MACOSX/._S12C-Pelecanimorphae-Overlap-0-mnpw.pdf
- S12B-Pelecanimorphae-Overlap.pdf
- __MACOSX/._S12B-Pelecanimorphae-Overlap.pdf
