# Supplementary material for: Verbalizing phylogenomic conflict: Representation of node congruence across competing reconstructions of the neoavian explosion
Source: PLoS Comput Biol. 2019 Feb 15;15(2):e1006493. doi: 10.1371/journal.pcbi.1006493 (PMC6395011; doi:10.1371/journal.pcbi.1006493)
Supplement: S12 File — (A) Reasoner input constraints for the 2015./2014.Pelecanimorphae alignment, with coverage locally relaxed. Includes information on run commands; and 2 instances of "no coverage". (B) Input visualization for the 2015./2014.Pelecanimorphae alignment, with coverage locally relaxed. (C) Alignment visualization for the 2015./2014.Pelecanimorphae alignment, with coverage locally relaxed. (D) Set of Maximally Informative Relations (MIR) inferred for the 2015./2014.Pelecanimorphae alignment, with coverage locally relaxed. Total = 200 MIR. (ZIP) [file pcbi.1006493.s012.zip › S12D-Pelecanimorphae-Overlap-mir.csv]

2015.Anhingidae	!	2014.Ardeidae	inferred
2015.Anhingidae	!	2014.Pelecanidae	inferred
2015.Anhingidae	!	2014.Pelecaniformes	inferred
2015.Anhingidae	!	2014.Pelecaniformes_Clade1	inferred
2015.Anhingidae	!	2014.Pelecaniformes_Clade2	inferred
2015.Anhingidae	!	2014.Phalacrocoracidae	inferred
2015.Anhingidae	!	2014.Threskiornithidae	inferred
2015.Anhingidae	{=	>	<	!	><}	2014.nc_Pelecaniformes	inferred
2015.Ardeidae	!	2014.Pelecanidae	inferred
2015.Ardeidae	<	2014.Pelecaniformes	inferred
2015.Ardeidae	<	2014.Pelecaniformes_Clade1	inferred
2015.Ardeidae	<	2014.Pelecaniformes_Clade2	inferred
2015.Ardeidae	<	2014.Pelecanimorphae	inferred
2015.Ardeidae	!	2014.Phalacrocoracidae	inferred
2015.Ardeidae	!	2014.Threskiornithidae	inferred
2015.Ardeidae	{=	>	<	!	><}	2014.nc_Pelecaniformes	inferred
2015.Ardeidae	{=	>	<	!	><}	2014.nc_Pelecanimorphae	inferred
2015.Balaenicipitidae	!	2014.Ardeidae	inferred
2015.Balaenicipitidae	!	2014.Pelecanidae	inferred
2015.Balaenicipitidae	!	2014.Pelecaniformes_Clade1	inferred
2015.Balaenicipitidae	!	2014.Pelecaniformes_Clade2	inferred
2015.Balaenicipitidae	<	2014.Pelecanimorphae	inferred
2015.Balaenicipitidae	!	2014.Phalacrocoracidae	inferred
2015.Balaenicipitidae	!	2014.Threskiornithidae	inferred
2015.Balaenicipitidae	{=	>	<	!	><}	2014.nc_Pelecaniformes	inferred
2015.Balaenicipitidae	{=	>	<	!	><}	2014.nc_Pelecanimorphae	inferred
2015.Ciconiidae	!	2014.Ardeidae	inferred
2015.Ciconiidae	!	2014.Pelecanidae	inferred
2015.Ciconiidae	!	2014.Pelecaniformes	inferred
2015.Ciconiidae	!	2014.Pelecaniformes_Clade1	inferred
2015.Ciconiidae	!	2014.Pelecaniformes_Clade2	inferred
2015.Ciconiidae	!	2014.Phalacrocoracidae	inferred
2015.Ciconiidae	!	2014.Threskiornithidae	inferred
2015.Ciconiidae	{=	>	<	!	><}	2014.nc_Pelecaniformes	inferred
2015.Ciconiidae	{=	>	<	!	><}	2014.nc_Pelecanimorphae	inferred
2015.Ciconiiformes	!	2014.Ardeidae	inferred
2015.Ciconiiformes	!	2014.Pelecanidae	inferred
2015.Ciconiiformes	!	2014.Pelecaniformes	inferred
2015.Ciconiiformes	!	2014.Pelecaniformes_Clade1	inferred
2015.Ciconiiformes	!	2014.Pelecaniformes_Clade2	inferred
2015.Ciconiiformes	!	2014.Phalacrocoracidae	inferred
2015.Ciconiiformes	!	2014.Threskiornithidae	inferred
2015.Ciconiiformes	{=	>	<	!	><}	2014.nc_Pelecaniformes	inferred
2015.Fregatidae	!	2014.Ardeidae	inferred
2015.Fregatidae	!	2014.Pelecanidae	inferred
2015.Fregatidae	!	2014.Pelecaniformes	inferred
2015.Fregatidae	!	2014.Pelecaniformes_Clade1	inferred
2015.Fregatidae	!	2014.Pelecaniformes_Clade2	inferred
2015.Fregatidae	!	2014.Phalacrocoracidae	inferred
2015.Fregatidae	!	2014.Threskiornithidae	inferred
2015.Fregatidae	{=	>	<	!	><}	2014.nc_Pelecaniformes	inferred
2015.Pelecani	>	2014.Ardeidae	inferred
2015.Pelecani	>	2014.Pelecanidae	inferred
2015.Pelecani	>	2014.Pelecaniformes	inferred
2015.Pelecani	>	2014.Pelecaniformes_Clade1	inferred
2015.Pelecani	>	2014.Pelecaniformes_Clade2	inferred
2015.Pelecani	<	2014.Pelecanimorphae	inferred
2015.Pelecani	>	2014.Phalacrocoracidae	inferred
2015.Pelecani	>	2014.Threskiornithidae	inferred
2015.Pelecani	{=	>	<	!	><}	2014.nc_Pelecaniformes	inferred
2015.Pelecani	{=	>	<	!	><}	2014.nc_Pelecanimorphae	inferred
2015.Pelecanidae	!	2014.Ardeidae	inferred
2015.Pelecanidae	<	2014.Pelecaniformes	inferred
2015.Pelecanidae	<	2014.Pelecaniformes_Clade1	inferred
2015.Pelecanidae	<	2014.Pelecaniformes_Clade2	inferred
2015.Pelecanidae	<	2014.Pelecanimorphae	inferred
2015.Pelecanidae	!	2014.Phalacrocoracidae	inferred
2015.Pelecanidae	!	2014.Threskiornithidae	inferred
2015.Pelecanidae	{=	>	<	!	><}	2014.nc_Pelecaniformes	inferred
2015.Pelecanidae	{=	>	<	!	><}	2014.nc_Pelecanimorphae	inferred
2015.Pelecaniformes	>	2014.Ardeidae	inferred
2015.Pelecaniformes	>	2014.Pelecanidae	inferred
2015.Pelecaniformes	<	2014.Pelecaniformes	inferred
2015.Pelecaniformes	>	2014.Pelecaniformes_Clade1	inferred
2015.Pelecaniformes	>	2014.Pelecaniformes_Clade2	inferred
2015.Pelecaniformes	<	2014.Pelecanimorphae	inferred
2015.Pelecaniformes	!	2014.Phalacrocoracidae	inferred
2015.Pelecaniformes	>	2014.Threskiornithidae	inferred
2015.Pelecaniformes	{=	>	<	!	><}	2014.nc_Pelecaniformes	inferred
2015.Pelecaniformes	{=	>	<	!	><}	2014.nc_Pelecanimorphae	inferred
2015.Pelecanimorphae	>	2014.Ardeidae	inferred
2015.Pelecanimorphae	>	2014.Pelecanidae	inferred
2015.Pelecanimorphae	>	2014.Pelecaniformes	inferred
2015.Pelecanimorphae	>	2014.Pelecaniformes_Clade1	inferred
2015.Pelecanimorphae	>	2014.Pelecaniformes_Clade2	inferred
2015.Pelecanimorphae	>	2014.Phalacrocoracidae	inferred
2015.Pelecanimorphae	>	2014.Threskiornithidae	inferred
2015.Pelecanimorphae	{=	>	<	!	><}	2014.nc_Pelecaniformes	inferred
2015.Pelecanimorphae	{=	>	<	!	><}	2014.nc_Pelecanimorphae	inferred
2015.Pelecanoidea	>	2014.Ardeidae	inferred
2015.Pelecanoidea	>	2014.Pelecanidae	inferred
2015.Pelecanoidea	<	2014.Pelecaniformes	inferred
2015.Pelecanoidea	><	2014.Pelecaniformes_Clade1	inferred
2015.Pelecanoidea	>	2014.Pelecaniformes_Clade2	inferred
2015.Pelecanoidea	<	2014.Pelecanimorphae	inferred
2015.Pelecanoidea	!	2014.Phalacrocoracidae	inferred
2015.Pelecanoidea	!	2014.Threskiornithidae	inferred
2015.Pelecanoidea	{=	>	<	!	><}	2014.nc_Pelecaniformes	inferred
2015.Pelecanoidea	{=	>	<	!	><}	2014.nc_Pelecanimorphae	inferred
2015.Pelecanoidea_Clade1	!	2014.Ardeidae	inferred
2015.Pelecanoidea_Clade1	>	2014.Pelecanidae	inferred
2015.Pelecanoidea_Clade1	<	2014.Pelecaniformes	inferred
2015.Pelecanoidea_Clade1	><	2014.Pelecaniformes_Clade1	inferred
2015.Pelecanoidea_Clade1	><	2014.Pelecaniformes_Clade2	inferred
2015.Pelecanoidea_Clade1	<	2014.Pelecanimorphae	inferred
2015.Pelecanoidea_Clade1	!	2014.Phalacrocoracidae	inferred
2015.Pelecanoidea_Clade1	!	2014.Threskiornithidae	inferred
2015.Pelecanoidea_Clade1	{=	>	<	!	><}	2014.nc_Pelecaniformes	inferred
2015.Pelecanoidea_Clade1	{=	>	<	!	><}	2014.nc_Pelecanimorphae	inferred
2015.Pelecanoidea_Clade2	!	2014.Ardeidae	inferred
2015.Pelecanoidea_Clade2	>	2014.Pelecanidae	inferred
2015.Pelecanoidea_Clade2	<	2014.Pelecaniformes	inferred
2015.Pelecanoidea_Clade2	><	2014.Pelecaniformes_Clade1	inferred
2015.Pelecanoidea_Clade2	><	2014.Pelecaniformes_Clade2	inferred
2015.Pelecanoidea_Clade2	<	2014.Pelecanimorphae	inferred
2015.Pelecanoidea_Clade2	!	2014.Phalacrocoracidae	inferred
2015.Pelecanoidea_Clade2	!	2014.Threskiornithidae	inferred
2015.Pelecanoidea_Clade2	{=	>	<	!	><}	2014.nc_Pelecaniformes	inferred
2015.Pelecanoidea_Clade2	{=	>	<	!	><}	2014.nc_Pelecanimorphae	inferred
2015.Phalacrocoracidae	!	2014.Ardeidae	inferred
2015.Phalacrocoracidae	!	2014.Pelecanidae	inferred
2015.Phalacrocoracidae	<	2014.Pelecaniformes	inferred
2015.Phalacrocoracidae	!	2014.Pelecaniformes_Clade1	inferred
2015.Phalacrocoracidae	!	2014.Pelecaniformes_Clade2	inferred
2015.Phalacrocoracidae	<	2014.Pelecanimorphae	inferred
2015.Phalacrocoracidae	!	2014.Threskiornithidae	inferred
2015.Phalacrocoracidae	{=	>	<	!	><}	2014.nc_Pelecaniformes	inferred
2015.Phalacrocoracidae	{=	>	<	!	><}	2014.nc_Pelecanimorphae	inferred
2015.Scopidae	!	2014.Ardeidae	inferred
2015.Scopidae	!	2014.Pelecanidae	inferred
2015.Scopidae	!	2014.Pelecaniformes_Clade1	inferred
2015.Scopidae	!	2014.Pelecaniformes_Clade2	inferred
2015.Scopidae	<	2014.Pelecanimorphae	inferred
2015.Scopidae	!	2014.Phalacrocoracidae	inferred
2015.Scopidae	!	2014.Threskiornithidae	inferred
2015.Scopidae	{=	>	<	!	><}	2014.nc_Pelecaniformes	inferred
2015.Scopidae	{=	>	<	!	><}	2014.nc_Pelecanimorphae	inferred
2015.Sulidae	!	2014.Ardeidae	inferred
2015.Sulidae	!	2014.Pelecanidae	inferred
2015.Sulidae	!	2014.Pelecaniformes	inferred
2015.Sulidae	!	2014.Pelecaniformes_Clade1	inferred
2015.Sulidae	!	2014.Pelecaniformes_Clade2	inferred
2015.Sulidae	!	2014.Phalacrocoracidae	inferred
2015.Sulidae	!	2014.Threskiornithidae	inferred
2015.Sulidae	{=	>	<	!	><}	2014.nc_Pelecaniformes	inferred
2015.Suliformes	!	2014.Ardeidae	inferred
2015.Suliformes	!	2014.Pelecanidae	inferred
2015.Suliformes	><	2014.Pelecaniformes	inferred
2015.Suliformes	!	2014.Pelecaniformes_Clade1	inferred
2015.Suliformes	!	2014.Pelecaniformes_Clade2	inferred
2015.Suliformes	<	2014.Pelecanimorphae	inferred
2015.Suliformes	>	2014.Phalacrocoracidae	inferred
2015.Suliformes	!	2014.Threskiornithidae	inferred
2015.Suliformes	{=	>	<	!	><}	2014.nc_Pelecaniformes	inferred
2015.Suliformes	{=	>	<	!	><}	2014.nc_Pelecanimorphae	inferred
2015.Suliformes_Clade1	!	2014.Ardeidae	inferred
2015.Suliformes_Clade1	!	2014.Pelecanidae	inferred
2015.Suliformes_Clade1	><	2014.Pelecaniformes	inferred
2015.Suliformes_Clade1	!	2014.Pelecaniformes_Clade1	inferred
2015.Suliformes_Clade1	!	2014.Pelecaniformes_Clade2	inferred
2015.Suliformes_Clade1	<	2014.Pelecanimorphae	inferred
2015.Suliformes_Clade1	>	2014.Phalacrocoracidae	inferred
2015.Suliformes_Clade1	!	2014.Threskiornithidae	inferred
2015.Suliformes_Clade1	{=	>	<	!	><}	2014.nc_Pelecaniformes	inferred
2015.Suliformes_Clade1	{=	>	<	!	><}	2014.nc_Pelecanimorphae	inferred
2015.Suliformes_Clade2	!	2014.Ardeidae	inferred
2015.Suliformes_Clade2	!	2014.Pelecanidae	inferred
2015.Suliformes_Clade2	><	2014.Pelecaniformes	inferred
2015.Suliformes_Clade2	!	2014.Pelecaniformes_Clade1	inferred
2015.Suliformes_Clade2	!	2014.Pelecaniformes_Clade2	inferred
2015.Suliformes_Clade2	<	2014.Pelecanimorphae	inferred
2015.Suliformes_Clade2	>	2014.Phalacrocoracidae	inferred
2015.Suliformes_Clade2	!	2014.Threskiornithidae	inferred
2015.Suliformes_Clade2	{=	>	<	!	><}	2014.nc_Pelecaniformes	inferred
2015.Suliformes_Clade2	{=	>	<	!	><}	2014.nc_Pelecanimorphae	inferred
2015.Threskiornithidae	!	2014.Ardeidae	inferred
2015.Threskiornithidae	!	2014.Pelecanidae	inferred
2015.Threskiornithidae	<	2014.Pelecaniformes	inferred
2015.Threskiornithidae	<	2014.Pelecaniformes_Clade1	inferred
2015.Threskiornithidae	!	2014.Pelecaniformes_Clade2	inferred
2015.Threskiornithidae	<	2014.Pelecanimorphae	inferred
2015.Threskiornithidae	!	2014.Phalacrocoracidae	inferred
2015.Threskiornithidae	{=	>	<	!	><}	2014.nc_Pelecaniformes	inferred
2015.Threskiornithidae	{=	>	<	!	><}	2014.nc_Pelecanimorphae	inferred
2015.Anhingidae	<	2014.Pelecanimorphae	input
2015.Anhingidae	<	2014.nc_Pelecanimorphae	input
2015.Ardeidae	=	2014.Ardeidae	input
2015.Balaenicipitidae	<	2014.Pelecaniformes	input
2015.Ciconiidae	<	2014.Pelecanimorphae	input
2015.Ciconiiformes	<	2014.Pelecanimorphae	input
2015.Ciconiiformes	<	2014.nc_Pelecanimorphae	input
2015.Fregatidae	<	2014.Pelecanimorphae	input
2015.Fregatidae	<	2014.nc_Pelecanimorphae	input
2015.Pelecanidae	=	2014.Pelecanidae	input
2015.Pelecanimorphae	=	2014.Pelecanimorphae	input
2015.Phalacrocoracidae	=	2014.Phalacrocoracidae	input
2015.Scopidae	<	2014.Pelecaniformes	input
2015.Sulidae	<	2014.Pelecanimorphae	input
2015.Sulidae	<	2014.nc_Pelecanimorphae	input
2015.Threskiornithidae	=	2014.Threskiornithidae	input
