# Supplementary material for: Verbalizing phylogenomic conflict: Representation of node congruence across competing reconstructions of the neoavian explosion
Source: PLoS Comput Biol. 2019 Feb 15;15(2):e1006493. doi: 10.1371/journal.pcbi.1006493 (PMC6395011; doi:10.1371/journal.pcbi.1006493)
Supplement: S12 File — (A) Reasoner input constraints for the 2015./2014.Pelecanimorphae alignment, with coverage locally relaxed. Includes information on run commands; and 2 instances of "no coverage". (B) Input visualization for the 2015./2014.Pelecanimorphae alignment, with coverage locally relaxed. (C) Alignment visualization for the 2015./2014.Pelecanimorphae alignment, with coverage locally relaxed. (D) Set of Maximally Informative Relations (MIR) inferred for the 2015./2014.Pelecanimorphae alignment, with coverage locally relaxed. Total = 200 MIR. (ZIP) [file pcbi.1006493.s012.zip › S12A-Pelecanimorphae-Overlap.txt]

# Input data file - Euler/X software toolkit
# https://github.com/EulerProject/EulerX
# Source: Franz et al. 2018: Verbalizing phylogenomic conflict: Representation of node congruence across competing reconstructions of the neoavian explosion
# DOI:10.1371/journal.pcbi.1006493
# Supporting information. S12A File. "S12A-Pelecanimorphae-Overlap.txt"
# Euler/X run commands: euler2 align [name]; euler2 show iv; euler2 show pw

taxonomy 2015 Prum_et_al
(Pelecanimorphae Ciconiiformes Pelecani)
(Ciconiiformes Ciconiidae)
(Pelecani Pelecaniformes Suliformes)
(Pelecaniformes Pelecanoidea Threskiornithidae)
(Pelecanoidea Ardeidae Pelecanoidea_Clade1)
(Pelecanoidea_Clade1 Pelecanoidea_Clade2 Scopidae)
(Pelecanoidea_Clade2 Balaenicipitidae Pelecanidae)
(Suliformes Fregatidae Suliformes_Clade1)
(Suliformes_Clade1 Sulidae Suliformes_Clade2)
(Suliformes_Clade2 Anhingidae Phalacrocoracidae)

taxonomy 2014 Jarvis_et_al
(Pelecanimorphae Pelecaniformes nc_Pelecanimorphae) 
(Pelecaniformes Pelecaniformes_Clade1 Phalacrocoracidae nc_Pelecaniformes) 
(Pelecaniformes_Clade1 Pelecaniformes_Clade2 Threskiornithidae)
(Pelecaniformes_Clade2 Ardeidae Pelecanidae)

articulation 2015-2014 Prum_et_al-Jarvis_et_al
[2015.Pelecanimorphae = 2014.Pelecanimorphae]
[2015.Ardeidae = 2014.Ardeidae]
[2015.Pelecanidae = 2014.Pelecanidae]
[2015.Phalacrocoracidae = 2014.Phalacrocoracidae]
[2015.Threskiornithidae = 2014.Threskiornithidae]
[2015.Balaenicipitidae < 2014.Pelecaniformes]
[2015.Anhingidae < 2014.Pelecanimorphae]
[2015.Ciconiidae < 2014.Pelecanimorphae]
[2015.Fregatidae < 2014.Pelecanimorphae]
[2015.Scopidae < 2014.Pelecaniformes]
[2015.Sulidae < 2014.Pelecanimorphae]
[2015.Anhingidae < 2014.nc_Pelecanimorphae]
[2015.Fregatidae < 2014.nc_Pelecanimorphae]
[2015.Sulidae < 2014.nc_Pelecanimorphae]
[2015.Ciconiiformes < 2014.Pelecanimorphae]
[2015.Ciconiiformes < 2014.nc_Pelecanimorphae]
