# Supplementary material for: Verbalizing phylogenomic conflict: Representation of node congruence across competing reconstructions of the neoavian explosion
Source: PLoS Comput Biol. 2019 Feb 15;15(2):e1006493. doi: 10.1371/journal.pcbi.1006493 (PMC6395011; doi:10.1371/journal.pcbi.1006493)
Supplement: S13 File — (A) Reasoner input constraints for the 2015.Passeri/2014.Passeriformes_Clade2 alignment, with coverage locally relaxed. Includes information on run commands; and 1 instance of "no coverage". (B) Input visualization for the 2015.Passeri/2014.Passeriformes_Clade2 alignment, with coverage locally relaxed. (C) Alignment visualization for the 2015.Passeri/2014.Passeriformes_Clade2 alignment, with coverage locally relaxed. (D) Set of Maximally Informative Relations (MIR) inferred for the 2015.Passeri/2014.Passeriformes_Clade2 alignment, with coverage locally relaxed. Total = 140 MIR. (ZIP) [file pcbi.1006493.s013.zip]

Archive with 9 entries (8 files):
- S13A-Passeri-Overlap.txt
- __MACOSX/
- __MACOSX/._S13A-Passeri-Overlap.txt
- S13B-Passeri-Overlap.pdf
- __MACOSX/._S13B-Passeri-Overlap.pdf
- S13D-Passeri-Overlap-mir.csv
- __MACOSX/._S13D-Passeri-Overlap-mir.csv
- S13C-Passeri-Overlap-0-mnpw.pdf
- __MACOSX/._S13C-Passeri-Overlap-0-mnpw.pdf
