# Supplementary material for: Verbalizing phylogenomic conflict: Representation of node congruence across competing reconstructions of the neoavian explosion
Source: PLoS Comput Biol. 2019 Feb 15;15(2):e1006493. doi: 10.1371/journal.pcbi.1006493 (PMC6395011; doi:10.1371/journal.pcbi.1006493)
Supplement: S13 File — (A) Reasoner input constraints for the 2015.Passeri/2014.Passeriformes_Clade2 alignment, with coverage locally relaxed. Includes information on run commands; and 1 instance of "no coverage". (B) Input visualization for the 2015.Passeri/2014.Passeriformes_Clade2 alignment, with coverage locally relaxed. (C) Alignment visualization for the 2015.Passeri/2014.Passeriformes_Clade2 alignment, with coverage locally relaxed. (D) Set of Maximally Informative Relations (MIR) inferred for the 2015.Passeri/2014.Passeriformes_Clade2 alignment, with coverage locally relaxed. Total = 140 MIR. (ZIP) [file pcbi.1006493.s013.zip › S13A-Passeri-Overlap.txt]

# Input data file - Euler/X software toolkit
# https://github.com/EulerProject/EulerX
# Source: Franz et al. 2018: Verbalizing phylogenomic conflict: Representation of node congruence across competing reconstructions of the neoavian explosion
# DOI:10.1371/journal.pcbi.1006493
# Supporting information. S13A File. "S13A-Passeri-Overlap.txt"
# Euler/X run commands: euler2 align [name]; euler2 show iv; euler2 show pw

taxonomy 2015 Prum_et_al
(Passeri Menuridae Passeri_Clade1)
(Passeri_Clade1 Passeri_Clade2 Passeri_Clade4)
(Passeri_Clade2 Maluridae Passeri_Clade3) 
(Passeri_Clade3 Corvoidea Passerida)
(Passeri_Clade4 Climacteridae Ptilonorhynchidae)
(Corvoidea Corvidae Paradisaeidae)
(Passerida Passerida_Clade1 Passeroidea)
(Passerida_Clade1 Paridae Passerida_Clade2) 
(Passerida_Clade2 Alaudidae Passerida_Clade3)
(Passerida_Clade3 Pycnonotidae Sylviidae)
(Passeroidea Passeroidea_Clade1 Passeroidea_Clade2 nc_Passeroidea)
(Passeroidea_Clade1 Emberizidae Fringillidae)
(Passeroidea_Clade2 Regulidae Turdidae)

taxonomy 2014 Jarvis_et_al
(Passeriformes_Clade2 Corvidae Passeriformes_Clade3)
(Passeriformes_Clade3 Passeridae Thraupidae)

articulation 2015-2014 Prum_et_al-Jarvis_et_al
[2015.Passeroidea > 2014.Passeridae]
[2015.Passeroidea > 2014.Thraupidae]
[2015.Corvidae = 2014.Corvidae]
[2015.Alaudidae ! 2014.Passeridae]
[2015.Climacteridae ! 2014.Passeridae]
[2015.Emberizidae ! 2014.Passeridae]
[2015.Fringillidae ! 2014.Passeridae]
[2015.Maluridae ! 2014.Passeridae]
[2015.Menuridae ! 2014.Passeridae]
[2015.Paradisaeidae ! 2014.Passeridae]
[2015.Paridae ! 2014.Passeridae]
[2015.Ptilonorhynchidae ! 2014.Passeridae]
[2015.Pycnonotidae ! 2014.Passeridae]
[2015.Regulidae ! 2014.Passeridae]
[2015.Sylviidae ! 2014.Passeridae]
[2015.Turdidae ! 2014.Passeridae]
[2015.Alaudidae ! 2014.Thraupidae]
[2015.Climacteridae ! 2014.Thraupidae]
[2015.Emberizidae ! 2014.Thraupidae]
[2015.Fringillidae ! 2014.Thraupidae]
[2015.Maluridae ! 2014.Thraupidae]
[2015.Menuridae ! 2014.Thraupidae]
[2015.Paradisaeidae ! 2014.Thraupidae]
[2015.Paridae ! 2014.Thraupidae]
[2015.Ptilonorhynchidae ! 2014.Thraupidae]
[2015.Pycnonotidae ! 2014.Thraupidae]
[2015.Regulidae ! 2014.Thraupidae]
[2015.Sylviidae ! 2014.Thraupidae]
[2015.Turdidae ! 2014.Thraupidae]
