# Supplementary material for: Verbalizing phylogenomic conflict: Representation of node congruence across competing reconstructions of the neoavian explosion
Source: PLoS Comput Biol. 2019 Feb 15;15(2):e1006493. doi: 10.1371/journal.pcbi.1006493 (PMC6395011; doi:10.1371/journal.pcbi.1006493)
Supplement: S13 File — (A) Reasoner input constraints for the 2015.Passeri/2014.Passeriformes_Clade2 alignment, with coverage locally relaxed. Includes information on run commands; and 1 instance of "no coverage". (B) Input visualization for the 2015.Passeri/2014.Passeriformes_Clade2 alignment, with coverage locally relaxed. (C) Alignment visualization for the 2015.Passeri/2014.Passeriformes_Clade2 alignment, with coverage locally relaxed. (D) Set of Maximally Informative Relations (MIR) inferred for the 2015.Passeri/2014.Passeriformes_Clade2 alignment, with coverage locally relaxed. Total = 140 MIR. (ZIP) [file pcbi.1006493.s013.zip › S13D-Passeri-Overlap-mir.csv]

2015.Passeri	>	2014.Passeridae	deduced
2015.Passeri	>	2014.Thraupidae	deduced
2015.Passeri_Clade1	>	2014.Passeridae	deduced
2015.Passeri_Clade1	>	2014.Thraupidae	deduced
2015.Passeri_Clade2	>	2014.Passeridae	deduced
2015.Passeri_Clade2	>	2014.Thraupidae	deduced
2015.Passeri_Clade3	>	2014.Passeridae	deduced
2015.Passeri_Clade3	>	2014.Thraupidae	deduced
2015.Passerida	>	2014.Passeridae	deduced
2015.Passerida	>	2014.Thraupidae	deduced
2015.Alaudidae	!	2014.Corvidae	inferred
2015.Alaudidae	!	2014.Passeriformes_Clade2	inferred
2015.Alaudidae	!	2014.Passeriformes_Clade3	inferred
2015.Climacteridae	!	2014.Corvidae	inferred
2015.Climacteridae	!	2014.Passeriformes_Clade2	inferred
2015.Climacteridae	!	2014.Passeriformes_Clade3	inferred
2015.Corvidae	!	2014.Passeridae	inferred
2015.Corvidae	<	2014.Passeriformes_Clade2	inferred
2015.Corvidae	!	2014.Passeriformes_Clade3	inferred
2015.Corvidae	!	2014.Thraupidae	inferred
2015.Corvoidea	>	2014.Corvidae	inferred
2015.Corvoidea	!	2014.Passeridae	inferred
2015.Corvoidea	><	2014.Passeriformes_Clade2	inferred
2015.Corvoidea	!	2014.Passeriformes_Clade3	inferred
2015.Corvoidea	!	2014.Thraupidae	inferred
2015.Emberizidae	!	2014.Corvidae	inferred
2015.Emberizidae	!	2014.Passeriformes_Clade2	inferred
2015.Emberizidae	!	2014.Passeriformes_Clade3	inferred
2015.Fringillidae	!	2014.Corvidae	inferred
2015.Fringillidae	!	2014.Passeriformes_Clade2	inferred
2015.Fringillidae	!	2014.Passeriformes_Clade3	inferred
2015.Maluridae	!	2014.Corvidae	inferred
2015.Maluridae	!	2014.Passeriformes_Clade2	inferred
2015.Maluridae	!	2014.Passeriformes_Clade3	inferred
2015.Menuridae	!	2014.Corvidae	inferred
2015.Menuridae	!	2014.Passeriformes_Clade2	inferred
2015.Menuridae	!	2014.Passeriformes_Clade3	inferred
2015.Paradisaeidae	!	2014.Corvidae	inferred
2015.Paradisaeidae	!	2014.Passeriformes_Clade2	inferred
2015.Paradisaeidae	!	2014.Passeriformes_Clade3	inferred
2015.Paridae	!	2014.Corvidae	inferred
2015.Paridae	!	2014.Passeriformes_Clade2	inferred
2015.Paridae	!	2014.Passeriformes_Clade3	inferred
2015.Passeri	>	2014.Corvidae	inferred
2015.Passeri	>	2014.Passeriformes_Clade2	inferred
2015.Passeri	>	2014.Passeriformes_Clade3	inferred
2015.Passeri_Clade1	>	2014.Corvidae	inferred
2015.Passeri_Clade1	>	2014.Passeriformes_Clade2	inferred
2015.Passeri_Clade1	>	2014.Passeriformes_Clade3	inferred
2015.Passeri_Clade2	>	2014.Corvidae	inferred
2015.Passeri_Clade2	>	2014.Passeriformes_Clade2	inferred
2015.Passeri_Clade2	>	2014.Passeriformes_Clade3	inferred
2015.Passeri_Clade3	>	2014.Corvidae	inferred
2015.Passeri_Clade3	>	2014.Passeriformes_Clade2	inferred
2015.Passeri_Clade3	>	2014.Passeriformes_Clade3	inferred
2015.Passeri_Clade4	!	2014.Corvidae	inferred
2015.Passeri_Clade4	!	2014.Passeridae	inferred
2015.Passeri_Clade4	!	2014.Passeriformes_Clade2	inferred
2015.Passeri_Clade4	!	2014.Passeriformes_Clade3	inferred
2015.Passeri_Clade4	!	2014.Thraupidae	inferred
2015.Passerida	!	2014.Corvidae	inferred
2015.Passerida	><	2014.Passeriformes_Clade2	inferred
2015.Passerida	>	2014.Passeriformes_Clade3	inferred
2015.Passerida_Clade1	!	2014.Corvidae	inferred
2015.Passerida_Clade1	!	2014.Passeridae	inferred
2015.Passerida_Clade1	!	2014.Passeriformes_Clade2	inferred
2015.Passerida_Clade1	!	2014.Passeriformes_Clade3	inferred
2015.Passerida_Clade1	!	2014.Thraupidae	inferred
2015.Passerida_Clade2	!	2014.Corvidae	inferred
2015.Passerida_Clade2	!	2014.Passeridae	inferred
2015.Passerida_Clade2	!	2014.Passeriformes_Clade2	inferred
2015.Passerida_Clade2	!	2014.Passeriformes_Clade3	inferred
2015.Passerida_Clade2	!	2014.Thraupidae	inferred
2015.Passerida_Clade3	!	2014.Corvidae	inferred
2015.Passerida_Clade3	!	2014.Passeridae	inferred
2015.Passerida_Clade3	!	2014.Passeriformes_Clade2	inferred
2015.Passerida_Clade3	!	2014.Passeriformes_Clade3	inferred
2015.Passerida_Clade3	!	2014.Thraupidae	inferred
2015.Passeroidea	!	2014.Corvidae	inferred
2015.Passeroidea	><	2014.Passeriformes_Clade2	inferred
2015.Passeroidea	>	2014.Passeriformes_Clade3	inferred
2015.Passeroidea_Clade1	!	2014.Corvidae	inferred
2015.Passeroidea_Clade1	!	2014.Passeridae	inferred
2015.Passeroidea_Clade1	!	2014.Passeriformes_Clade2	inferred
2015.Passeroidea_Clade1	!	2014.Passeriformes_Clade3	inferred
2015.Passeroidea_Clade1	!	2014.Thraupidae	inferred
2015.Passeroidea_Clade2	!	2014.Corvidae	inferred
2015.Passeroidea_Clade2	!	2014.Passeridae	inferred
2015.Passeroidea_Clade2	!	2014.Passeriformes_Clade2	inferred
2015.Passeroidea_Clade2	!	2014.Passeriformes_Clade3	inferred
2015.Passeroidea_Clade2	!	2014.Thraupidae	inferred
2015.Ptilonorhynchidae	!	2014.Corvidae	inferred
2015.Ptilonorhynchidae	!	2014.Passeriformes_Clade2	inferred
2015.Ptilonorhynchidae	!	2014.Passeriformes_Clade3	inferred
2015.Pycnonotidae	!	2014.Corvidae	inferred
2015.Pycnonotidae	!	2014.Passeriformes_Clade2	inferred
2015.Pycnonotidae	!	2014.Passeriformes_Clade3	inferred
2015.Regulidae	!	2014.Corvidae	inferred
2015.Regulidae	!	2014.Passeriformes_Clade2	inferred
2015.Regulidae	!	2014.Passeriformes_Clade3	inferred
2015.Sylviidae	!	2014.Corvidae	inferred
2015.Sylviidae	!	2014.Passeriformes_Clade2	inferred
2015.Sylviidae	!	2014.Passeriformes_Clade3	inferred
2015.Turdidae	!	2014.Corvidae	inferred
2015.Turdidae	!	2014.Passeriformes_Clade2	inferred
2015.Turdidae	!	2014.Passeriformes_Clade3	inferred
2015.nc_Passeroidea	{=	>	<	!	><}	2014.Corvidae	inferred
2015.nc_Passeroidea	{=	>	<	!	><}	2014.Passeridae	inferred
2015.nc_Passeroidea	{=	>	<	!	><}	2014.Passeriformes_Clade2	inferred
2015.nc_Passeroidea	{=	>	<	!	><}	2014.Passeriformes_Clade3	inferred
2015.nc_Passeroidea	{=	>	<	!	><}	2014.Thraupidae	inferred
2015.Alaudidae	!	2014.Passeridae	input
2015.Alaudidae	!	2014.Thraupidae	input
2015.Climacteridae	!	2014.Passeridae	input
2015.Climacteridae	!	2014.Thraupidae	input
2015.Corvidae	=	2014.Corvidae	input
2015.Emberizidae	!	2014.Passeridae	input
2015.Emberizidae	!	2014.Thraupidae	input
2015.Fringillidae	!	2014.Passeridae	input
2015.Fringillidae	!	2014.Thraupidae	input
2015.Maluridae	!	2014.Passeridae	input
2015.Maluridae	!	2014.Thraupidae	input
2015.Menuridae	!	2014.Passeridae	input
2015.Menuridae	!	2014.Thraupidae	input
2015.Paradisaeidae	!	2014.Passeridae	input
2015.Paradisaeidae	!	2014.Thraupidae	input
2015.Paridae	!	2014.Passeridae	input
2015.Paridae	!	2014.Thraupidae	input
2015.Passeroidea	>	2014.Passeridae	input
2015.Passeroidea	>	2014.Thraupidae	input
2015.Ptilonorhynchidae	!	2014.Passeridae	input
2015.Ptilonorhynchidae	!	2014.Thraupidae	input
2015.Pycnonotidae	!	2014.Passeridae	input
2015.Pycnonotidae	!	2014.Thraupidae	input
2015.Regulidae	!	2014.Passeridae	input
2015.Regulidae	!	2014.Thraupidae	input
2015.Sylviidae	!	2014.Passeridae	input
2015.Sylviidae	!	2014.Thraupidae	input
2015.Turdidae	!	2014.Passeridae	input
2015.Turdidae	!	2014.Thraupidae	input
