# Supplementary material for: Verbalizing phylogenomic conflict: Representation of node congruence across competing reconstructions of the neoavian explosion
Source: PLoS Comput Biol. 2019 Feb 15;15(2):e1006493. doi: 10.1371/journal.pcbi.1006493 (PMC6395011; doi:10.1371/journal.pcbi.1006493)
Supplement: S14 File — (A) Reasoner input constraints for the 2015./2014.Telluraves alignment (higher-level subset), under whole-concept resolution. Includes information on run commands; and 0 instances of "no coverage". (B) Input visualization for the 2015./2014.Telluraves alignment (higher-level subset), under whole-concept resolution. (C) Alignment visualization for the 2015./2014.Telluraves alignment (higher-level subset), under whole-concept resolution. (D) Set of Maximally Informative Relations (MIR) inferred for the 2015./2014.Telluraves alignment (higher-level subset), under whole-concept resolution. Total = 81 MIR. (ZIP) [file pcbi.1006493.s014.zip › S14D-Telluraves-Overlap-Whole-Concept-Resolution-mir.csv]

2015.Accipitriformes	<	2014.Afroaves	inferred
2015.Accipitriformes	!	2014.Australaves	inferred
2015.Accipitriformes	!	2014.Cariamiformes	inferred
2015.Accipitriformes	!	2014.Coraciimorphae	inferred
2015.Accipitriformes	!	2014.Coracornithia	inferred
2015.Accipitriformes	!	2014.Eufalconimorphae	inferred
2015.Accipitriformes	!	2014.Strigiformes	inferred
2015.Accipitriformes	<	2014.Telluraves	inferred
2015.Australaves	!	2014.Accipitrimorphae	inferred
2015.Australaves	!	2014.Afroaves	inferred
2015.Australaves	>	2014.Cariamiformes	inferred
2015.Australaves	!	2014.Coraciimorphae	inferred
2015.Australaves	!	2014.Coracornithia	inferred
2015.Australaves	>	2014.Eufalconimorphae	inferred
2015.Australaves	!	2014.Strigiformes	inferred
2015.Australaves	<	2014.Telluraves	inferred
2015.Cariamiformes	!	2014.Accipitrimorphae	inferred
2015.Cariamiformes	!	2014.Afroaves	inferred
2015.Cariamiformes	<	2014.Australaves	inferred
2015.Cariamiformes	!	2014.Coraciimorphae	inferred
2015.Cariamiformes	!	2014.Coracornithia	inferred
2015.Cariamiformes	!	2014.Eufalconimorphae	inferred
2015.Cariamiformes	!	2014.Strigiformes	inferred
2015.Cariamiformes	<	2014.Telluraves	inferred
2015.Coraciimorphae	!	2014.Accipitrimorphae	inferred
2015.Coraciimorphae	<	2014.Afroaves	inferred
2015.Coraciimorphae	!	2014.Australaves	inferred
2015.Coraciimorphae	!	2014.Cariamiformes	inferred
2015.Coraciimorphae	<	2014.Coracornithia	inferred
2015.Coraciimorphae	!	2014.Eufalconimorphae	inferred
2015.Coraciimorphae	!	2014.Strigiformes	inferred
2015.Coraciimorphae	<	2014.Telluraves	inferred
2015.Coracornithia	!	2014.Accipitrimorphae	inferred
2015.Coracornithia	<	2014.Afroaves	inferred
2015.Coracornithia	!	2014.Australaves	inferred
2015.Coracornithia	!	2014.Cariamiformes	inferred
2015.Coracornithia	>	2014.Coraciimorphae	inferred
2015.Coracornithia	!	2014.Eufalconimorphae	inferred
2015.Coracornithia	>	2014.Strigiformes	inferred
2015.Coracornithia	<	2014.Telluraves	inferred
2015.Eufalconimorphae	!	2014.Accipitrimorphae	inferred
2015.Eufalconimorphae	!	2014.Afroaves	inferred
2015.Eufalconimorphae	<	2014.Australaves	inferred
2015.Eufalconimorphae	!	2014.Cariamiformes	inferred
2015.Eufalconimorphae	!	2014.Coraciimorphae	inferred
2015.Eufalconimorphae	!	2014.Coracornithia	inferred
2015.Eufalconimorphae	!	2014.Strigiformes	inferred
2015.Eufalconimorphae	<	2014.Telluraves	inferred
2015.Eutelluraves	!	2014.Accipitrimorphae	inferred
2015.Eutelluraves	>	2014.Australaves	inferred
2015.Eutelluraves	>	2014.Cariamiformes	inferred
2015.Eutelluraves	>	2014.Coraciimorphae	inferred
2015.Eutelluraves	>	2014.Coracornithia	inferred
2015.Eutelluraves	>	2014.Eufalconimorphae	inferred
2015.Eutelluraves	>	2014.Strigiformes	inferred
2015.Eutelluraves	<	2014.Telluraves	inferred
2015.Strigiformes	!	2014.Accipitrimorphae	inferred
2015.Strigiformes	<	2014.Afroaves	inferred
2015.Strigiformes	!	2014.Australaves	inferred
2015.Strigiformes	!	2014.Cariamiformes	inferred
2015.Strigiformes	!	2014.Coraciimorphae	inferred
2015.Strigiformes	<	2014.Coracornithia	inferred
2015.Strigiformes	!	2014.Eufalconimorphae	inferred
2015.Strigiformes	<	2014.Telluraves	inferred
2015.Telluraves	>	2014.Accipitrimorphae	inferred
2015.Telluraves	>	2014.Afroaves	inferred
2015.Telluraves	>	2014.Australaves	inferred
2015.Telluraves	>	2014.Cariamiformes	inferred
2015.Telluraves	>	2014.Coraciimorphae	inferred
2015.Telluraves	>	2014.Coracornithia	inferred
2015.Telluraves	>	2014.Eufalconimorphae	inferred
2015.Telluraves	>	2014.Strigiformes	inferred
2015.Accipitriformes	=	2014.Accipitrimorphae	input
2015.Australaves	=	2014.Australaves	input
2015.Cariamiformes	=	2014.Cariamiformes	input
2015.Coraciimorphae	=	2014.Coraciimorphae	input
2015.Coracornithia	=	2014.Coracornithia	input
2015.Eufalconimorphae	=	2014.Eufalconimorphae	input
2015.Eutelluraves	><	2014.Afroaves	input
2015.Strigiformes	=	2014.Strigiformes	input
2015.Telluraves	=	2014.Telluraves	input
