# Supplementary material for: Verbalizing phylogenomic conflict: Representation of node congruence across competing reconstructions of the neoavian explosion
Source: PLoS Comput Biol. 2019 Feb 15;15(2):e1006493. doi: 10.1371/journal.pcbi.1006493 (PMC6395011; doi:10.1371/journal.pcbi.1006493)
Supplement: S15 File — (A) Reasoner input constraints for the 2015./2014.Telluraves alignment (higher-level subset), under split-concept resolution. Includes information on run commands; and 0 instances of "no coverage". (B) Input visualization for the 2015./2014.Telluraves alignment (higher-level subset), under split-concept resolution. (C) Alignment visualization for the 2015./2014.Telluraves alignment (higher-level subset), under split-concept resolution. (D) Set of Maximally Informative Relations (MIR) inferred for the 2015./2014.Telluraves alignment (higher-level subset), under split-concept resolution. Total = 81 MIR. (ZIP) [file pcbi.1006493.s015.zip › S15A-Telluraves-Overlap-Split-Concept-Resolution.txt]

# Input data file - Euler/X software toolkit
# https://github.com/EulerProject/EulerX
# Source: Franz et al. 2018: Verbalizing phylogenomic conflict: Representation of node congruence across competing reconstructions of the neoavian explosion
# DOI:10.1371/journal.pcbi.1006493
# Supporting information. S15A File. "S15A-Telluraves-Overlap-Split-Concept-Resolution.txt"
# Euler/X run commands: euler2 align [name] -e mncb; euler2 show iv; euler2 show pw --hideoverlaps

taxonomy 2015 Prum_et_al
(Telluraves Accipitriformes Eutelluraves)
(Eutelluraves Coracornithia Australaves)
(Coracornithia Coraciimorphae Strigiformes)
(Australaves Cariamiformes Eufalconimorphae)

taxonomy 2014 Jarvis_et_al
(Telluraves Afroaves Australaves)
(Afroaves Accipitrimorphae Coracornithia)
(Coracornithia Coraciimorphae Strigiformes)
(Australaves Cariamiformes Eufalconimorphae)

articulation 2015-2014 Prum_et_al-Jarvis_et_al
[2015.Australaves = 2014.Australaves]
[2015.Telluraves = 2014.Telluraves]
[2015.Eutelluraves >< 2014.Afroaves]
[2015.Accipitriformes = 2014.Accipitrimorphae]
[2015.Coracornithia = 2014.Coracornithia]
[2015.Cariamiformes = 2014.Cariamiformes]
[2015.Coraciimorphae = 2014.Coraciimorphae]
[2015.Eufalconimorphae = 2014.Eufalconimorphae]
[2015.Strigiformes = 2014.Strigiformes]
