# Supplementary material for: Verbalizing phylogenomic conflict: Representation of node congruence across competing reconstructions of the neoavian explosion
Source: PLoS Comput Biol. 2019 Feb 15;15(2):e1006493. doi: 10.1371/journal.pcbi.1006493 (PMC6395011; doi:10.1371/journal.pcbi.1006493)
Supplement: S16 File — (A) Reasoner input constraints for the 2015./2014.Neornithes alignment, under whole-concept resolution, ranging from the root to the ordinal level (with exceptions where needed). Includes information on run commands; and 4 instances of "no coverage". (B) Input visualization for the 2015./2014.Neornithes alignment, under whole-concept resolution, ranging from the root to the ordinal level (with exceptions where needed). (C) Alignment visualization for the 2015./2014.Neornithes alignment, under whole-concept resolution, ranging from the root to the ordinal level (with exceptions where needed). (D) Set of Maximally Informative Relations (MIR) inferred for the 2015./2014.Neornithes alignment, under whole-concept resolution, ranging from the root to the ordinal level (with exceptions where needed). Total = 8,051 MIR. (ZIP) [file pcbi.1006493.s016.zip]

Archive with 9 entries (8 files):
- S16C-Neornithes-Higher-Level-Overlap-0-mnpw.pdf
- __MACOSX/
- __MACOSX/._S16C-Neornithes-Higher-Level-Overlap-0-mnpw.pdf
- S16A-Neornithes-Higher-Level-Overlap.txt
- __MACOSX/._S16A-Neornithes-Higher-Level-Overlap.txt
- S16D-Neornithes-Higher-Level-Overlap-mir.csv
- __MACOSX/._S16D-Neornithes-Higher-Level-Overlap-mir.csv
- S16B-Neornithes-Higher-Level-Overlap.pdf
- __MACOSX/._S16B-Neornithes-Higher-Level-Overlap.pdf
