# Supplementary material for: Verbalizing phylogenomic conflict: Representation of node congruence across competing reconstructions of the neoavian explosion
Source: PLoS Comput Biol. 2019 Feb 15;15(2):e1006493. doi: 10.1371/journal.pcbi.1006493 (PMC6395011; doi:10.1371/journal.pcbi.1006493)
Supplement: S16 File — (A) Reasoner input constraints for the 2015./2014.Neornithes alignment, under whole-concept resolution, ranging from the root to the ordinal level (with exceptions where needed). Includes information on run commands; and 4 instances of "no coverage". (B) Input visualization for the 2015./2014.Neornithes alignment, under whole-concept resolution, ranging from the root to the ordinal level (with exceptions where needed). (C) Alignment visualization for the 2015./2014.Neornithes alignment, under whole-concept resolution, ranging from the root to the ordinal level (with exceptions where needed). (D) Set of Maximally Informative Relations (MIR) inferred for the 2015./2014.Neornithes alignment, under whole-concept resolution, ranging from the root to the ordinal level (with exceptions where needed). Total = 8,051 MIR. (ZIP) [file pcbi.1006493.s016.zip › S16A-Neornithes-Higher-Level-Overlap.txt]

# Input data file - Euler/X software toolkit
# https://github.com/EulerProject/EulerX
# Source: Franz et al. 2018: Verbalizing phylogenomic conflict: Representation of node congruence across competing reconstructions of the neoavian explosion
# DOI:10.1371/journal.pcbi.1006493
# Supporting information. S16A File. "S16A-Neornithes-Higher-Level-Overlap.txt"
# Euler/X run commands: euler2 align [name]; euler2 show iv; euler2 show pw

taxonomy 2015 Prum_et_al
(Neornithes Neognathae Palaeognathae)
(Palaeognathae Notopalaeognathae Struthioniformes)
(Notopalaeognathae Novaeratitae Rheiformes)
(Novaeratitae Apterygiformes Novaeratitae_Clade1)
(Novaeratitae_Clade1 Casuariiformes Tinamiformes)  
(Neognathae Galloanserae Neoaves)
(Galloanserae Anseriformes Galliformes)
(Neoaves Neoaves_Clade1 Strisores)
(Strisores Caprimulgidae Strisores_Clade1)
(Strisores_Clade1 Strisores_Clade2 Nyctibiidae Steatornithidae)
(Strisores_Clade2 Aegothelidae Apodiformes Podargidae)
(Apodiformes Apodidae Hemiprocnidae Trochilidae)
(Neoaves_Clade1 Columbaves Neoaves_Clade2)
(Columbaves Columbimorphae Otidimorphae)
(Columbimorphae Columbiformes Columbimorphae_Clade1)
(Columbimorphae_Clade1 Mesitornithiformes Pteroclidiformes)
(Otidimorphae Otidimorphae_Clade1 Musophagiformes)
(Otidimorphae_Clade1 Cuculiformes Otidiformes)
(Neoaves_Clade2 Gruiformes Neoaves_Clade3)
(Neoaves_Clade3 Aequorlitornithes Inopinaves)
(Aequorlitornithes Aequorlitornithes_Clade1 Ardeae)
(Ardeae Aequornithia Phaethontimorphae)
(Phaethontimorphae Eurypygiformes Phaethontiformes)
(Aequornithia Aequornithia_Clade1 Gaviiformes)
(Aequornithia_Clade1 Pelecanimorphae Procellariimorphae)
(Pelecanimorphae Ciconiiformes Pelecani)
(Pelecani Pelecaniformes Suliformes)
(Pelecaniformes Ardeidae Balaenicipitidae Pelecanidae Scopidae Threskiornithidae)
(Suliformes Anhingidae Fregatidae Phalacrocoracidae Sulidae)
(Procellariimorphae Procellariiformes Sphenisciformes)
(Aequorlitornithes_Clade1 Charadriiformes Phoenicopterimorphae)
(Phoenicopterimorphae Phoenicopteriformes Podicipediformes)
(Inopinaves Opisthocomiformes Telluraves)
(Telluraves Accipitriformes Eutelluraves)
(Eutelluraves Coracornithia Australaves)
(Coracornithia Coraciimorphae Strigiformes)
(Coraciimorphae Eucavitaves Coliiformes)
(Eucavitaves Cavitaves Leptosomiformes)
(Cavitaves Picocoraciae Trogoniformes)
(Picocoraciae Bucerotiformes Picodynastornithes)
(Picodynastornithes Coraciiformes Piciformes)
(Australaves Cariamiformes Eufalconimorphae)
(Eufalconimorphae Falconiformes Passerimorphae)
(Passerimorphae Passeriformes Psittaciformes)

taxonomy 2014 Jarvis_et_al
(Neornithes Neognathae Palaeognathae)
(Palaeognathae Struthioniformes Tinamiformes nc_Palaeognathae)
(Neognathae Galloanseres Neoaves)
(Galloanseres Anseriformes Galliformes)
(Neoaves Columbea Passerea)
(Columbea Columbimorphae Phoenicopterimorphae)
(Columbimorphae Columbiformes Columbimorphae_Clade1) 
(Columbimorphae_Clade1 Mesitornithiformes Pterocliformes) 
(Otidimorphae Cuculiformes Otidimorphae_Clade1)
(Otidimorphae_Clade1 Musophagiformes Otidiformes)
(Phoenicopterimorphae Phoenicopteriformes Podicipediformes)
(Caprimulgimorphae Caprimulgiformes)
(Caprimulgiformes Caprimulgiformes_Clade1 Caprimulgidae) 
(Caprimulgiformes_Clade1 Apodidae Trochilidae nc_Caprimulgiformes_Clade1)
(Passerea Passerea_Clade1 Passerea_Clade4)
(Passerea_Clade1 Passerea_Clade2 Passerea_Clade3)
(Passerea_Clade2 Ardeae Telluraves)
(Ardeae Aequornithia Phaethontimorphae)
(Aequornithia Gaviimorphae Aequornithia_Clade1)
(Gaviimorphae Gaviiformes) 
(Aequornithia_Clade1 Pelecanimorphae Procellariimorphae)
(Pelecanimorphae Pelecaniformes nc_Pelecanimorphae) 
(Pelecaniformes Ardeidae Phalacrocoracidae Pelecanidae Threskiornithidae nc_Pelecaniformes) 
(Procellariimorphae Procellariiformes Sphenisciformes) 
(Phaethontimorphae Eurypygiformes Phaethontiformes)
(Telluraves Afroaves Australaves)
(Afroaves Accipitrimorphae Coracornithia)
(Accipitrimorphae Accipitriformes)
(Coracornithia Coraciimorphae Strigiformes)
(Australaves Cariamiformes Eufalconimorphae)
(Eufalconimorphae Falconiformes Passerimorphae)
(Passerimorphae Passeriformes Psittaciformes)
(Coraciimorphae Eucavitaves Coliiformes)  
(Eucavitaves Cavitaves Leptosomiformes)  
(Cavitaves Picocoraciae Trogoniformes)  
(Picocoraciae Bucerotiformes Picodynastornithes)
(Picodynastornithes Coraciiformes Piciformes)
(Passerea_Clade3 Cursorimorphae Opisthocomiformes)
(Cursorimorphae Charadriiformes Gruiformes)
(Passerea_Clade4 Caprimulgimorphae Otidimorphae)

articulation 2015-2014 Prum_et_al-Jarvis_et_al
[2015.Neornithes = 2014.Neornithes]
[2015.Neognathae = 2014.Neognathae]
[2015.Palaeognathae = 2014.Palaeognathae]
[2015.Neoaves = 2014.Neoaves]
[2015.Ardeae = 2014.Ardeae]
[2015.Australaves = 2014.Australaves]
[2015.Columbimorphae = 2014.Columbimorphae]
[2015.Coraciimorphae = 2014.Coraciimorphae]
[2015.Coracornithia = 2014.Coracornithia]
[2015.Eufalconimorphae = 2014.Eufalconimorphae]
[2015.Eutelluraves >< 2014.Afroaves]
[2015.Galloanserae = 2014.Galloanseres]
[2015.Otidimorphae = 2014.Otidimorphae]
[2015.Passerimorphae = 2014.Passerimorphae]
[2015.Phoenicopterimorphae = 2014.Phoenicopterimorphae]
[2015.Procellariimorphae = 2014.Procellariimorphae]
[2015.Strisores = 2014.Caprimulgimorphae]
[2015.Telluraves = 2014.Telluraves]
[2015.Accipitriformes = 2014.Accipitrimorphae]
[2015.Anseriformes = 2014.Anseriformes]
[2015.Apterygiformes < 2014.Palaeognathae]
[2015.Bucerotiformes = 2014.Bucerotiformes]
[2015.Cariamiformes = 2014.Cariamiformes]
[2015.Casuariiformes < 2014.Palaeognathae]
[2015.Charadriiformes = 2014.Charadriiformes]
[2015.Ciconiiformes < 2014.Pelecanimorphae]
[2015.Ciconiiformes < 2014.nc_Pelecanimorphae]
[2015.Coliiformes = 2014.Coliiformes]
[2015.Columbiformes = 2014.Columbiformes]
[2015.Cuculiformes = 2014.Cuculiformes]
[2015.Eurypygiformes = 2014.Eurypygiformes]
[2015.Falconiformes = 2014.Falconiformes]
[2015.Galliformes = 2014.Galliformes]
[2015.Gaviiformes = 2014.Gaviiformes]
[2015.Gruiformes = 2014.Gruiformes]
[2015.Leptosomiformes = 2014.Leptosomiformes]
[2015.Mesitornithiformes = 2014.Mesitornithiformes]
[2015.Musophagiformes = 2014.Musophagiformes]
[2015.Opisthocomiformes = 2014.Opisthocomiformes]
[2015.Otidiformes = 2014.Otidiformes]
[2015.Passeriformes = 2014.Passeriformes]
[2015.Phaethontiformes = 2014.Phaethontiformes]
[2015.Phoenicopteriformes = 2014.Phoenicopteriformes]
[2015.Piciformes = 2014.Piciformes]
[2015.Podicipediformes = 2014.Podicipediformes]
[2015.Procellariiformes = 2014.Procellariiformes]
[2015.Psittaciformes = 2014.Psittaciformes]
[2015.Pteroclidiformes = 2014.Pterocliformes]
[2015.Rheiformes < 2014.Palaeognathae]
[2015.Sphenisciformes = 2014.Sphenisciformes]
[2015.Strigiformes = 2014.Strigiformes]
[2015.Struthioniformes = 2014.Struthioniformes]
[2015.Tinamiformes = 2014.Tinamiformes]
[2015.Trogoniformes = 2014.Trogoniformes]
[2015.Apodidae = 2014.Apodidae]
[2015.Ardeidae = 2014.Ardeidae]
[2015.Caprimulgidae = 2014.Caprimulgidae]
[2015.Pelecanidae = 2014.Pelecanidae]
[2015.Phalacrocoracidae = 2014.Phalacrocoracidae]
[2015.Threskiornithidae = 2014.Threskiornithidae]
[2015.Trochilidae = 2014.Trochilidae]
[2015.Aegothelidae < 2014.Caprimulgiformes_Clade1]
[2015.Anhingidae < 2014.Pelecanimorphae]
[2015.Balaenicipitidae < 2014.Pelecaniformes]
[2015.Fregatidae < 2014.Pelecanimorphae]
[2015.Hemiprocnidae < 2014.Caprimulgiformes_Clade1]
[2015.Nyctibiidae < 2014.Caprimulgiformes_Clade1]
[2015.Podargidae < 2014.Caprimulgiformes_Clade1]
[2015.Scopidae < 2014.Pelecaniformes]
[2015.Steatornithidae < 2014.Caprimulgiformes_Clade1]
[2015.Sulidae < 2014.Pelecanimorphae]
[2015.Anhingidae < 2014.nc_Pelecanimorphae]
[2015.Fregatidae < 2014.nc_Pelecanimorphae]
[2015.Sulidae < 2014.nc_Pelecanimorphae]
