# Supplementary material for: Verbalizing phylogenomic conflict: Representation of node congruence across competing reconstructions of the neoavian explosion
Source: PLoS Comput Biol. 2019 Feb 15;15(2):e1006493. doi: 10.1371/journal.pcbi.1006493 (PMC6395011; doi:10.1371/journal.pcbi.1006493)
Supplement: S16 File — (A) Reasoner input constraints for the 2015./2014.Neornithes alignment, under whole-concept resolution, ranging from the root to the ordinal level (with exceptions where needed). Includes information on run commands; and 4 instances of "no coverage". (B) Input visualization for the 2015./2014.Neornithes alignment, under whole-concept resolution, ranging from the root to the ordinal level (with exceptions where needed). (C) Alignment visualization for the 2015./2014.Neornithes alignment, under whole-concept resolution, ranging from the root to the ordinal level (with exceptions where needed). (D) Set of Maximally Informative Relations (MIR) inferred for the 2015./2014.Neornithes alignment, under whole-concept resolution, ranging from the root to the ordinal level (with exceptions where needed). Total = 8,051 MIR. (ZIP) [file pcbi.1006493.s016.zip › S16D-Neornithes-Higher-Level-Overlap-mir.csv]

2015.Accipitriformes	=	2014.Accipitriformes	inferred
2015.Accipitriformes	!	2014.Aequornithia	inferred
2015.Accipitriformes	!	2014.Aequornithia_Clade1	inferred
2015.Accipitriformes	<	2014.Afroaves	inferred
2015.Accipitriformes	!	2014.Anseriformes	inferred
2015.Accipitriformes	!	2014.Apodidae	inferred
2015.Accipitriformes	!	2014.Ardeae	inferred
2015.Accipitriformes	!	2014.Ardeidae	inferred
2015.Accipitriformes	!	2014.Australaves	inferred
2015.Accipitriformes	!	2014.Bucerotiformes	inferred
2015.Accipitriformes	!	2014.Caprimulgidae	inferred
2015.Accipitriformes	!	2014.Caprimulgiformes	inferred
2015.Accipitriformes	!	2014.Caprimulgiformes_Clade1	inferred
2015.Accipitriformes	!	2014.Caprimulgimorphae	inferred
2015.Accipitriformes	!	2014.Cariamiformes	inferred
2015.Accipitriformes	!	2014.Cavitaves	inferred
2015.Accipitriformes	!	2014.Charadriiformes	inferred
2015.Accipitriformes	!	2014.Coliiformes	inferred
2015.Accipitriformes	!	2014.Columbea	inferred
2015.Accipitriformes	!	2014.Columbiformes	inferred
2015.Accipitriformes	!	2014.Columbimorphae	inferred
2015.Accipitriformes	!	2014.Columbimorphae_Clade1	inferred
2015.Accipitriformes	!	2014.Coraciiformes	inferred
2015.Accipitriformes	!	2014.Coraciimorphae	inferred
2015.Accipitriformes	!	2014.Coracornithia	inferred
2015.Accipitriformes	!	2014.Cuculiformes	inferred
2015.Accipitriformes	!	2014.Cursorimorphae	inferred
2015.Accipitriformes	!	2014.Eucavitaves	inferred
2015.Accipitriformes	!	2014.Eufalconimorphae	inferred
2015.Accipitriformes	!	2014.Eurypygiformes	inferred
2015.Accipitriformes	!	2014.Falconiformes	inferred
2015.Accipitriformes	!	2014.Galliformes	inferred
2015.Accipitriformes	!	2014.Galloanseres	inferred
2015.Accipitriformes	!	2014.Gaviiformes	inferred
2015.Accipitriformes	!	2014.Gaviimorphae	inferred
2015.Accipitriformes	!	2014.Gruiformes	inferred
2015.Accipitriformes	!	2014.Leptosomiformes	inferred
2015.Accipitriformes	!	2014.Mesitornithiformes	inferred
2015.Accipitriformes	!	2014.Musophagiformes	inferred
2015.Accipitriformes	<	2014.Neoaves	inferred
2015.Accipitriformes	<	2014.Neognathae	inferred
2015.Accipitriformes	<	2014.Neornithes	inferred
2015.Accipitriformes	!	2014.Opisthocomiformes	inferred
2015.Accipitriformes	!	2014.Otidiformes	inferred
2015.Accipitriformes	!	2014.Otidimorphae	inferred
2015.Accipitriformes	!	2014.Otidimorphae_Clade1	inferred
2015.Accipitriformes	!	2014.Palaeognathae	inferred
2015.Accipitriformes	<	2014.Passerea	inferred
2015.Accipitriformes	<	2014.Passerea_Clade1	inferred
2015.Accipitriformes	<	2014.Passerea_Clade2	inferred
2015.Accipitriformes	!	2014.Passerea_Clade3	inferred
2015.Accipitriformes	!	2014.Passerea_Clade4	inferred
2015.Accipitriformes	!	2014.Passeriformes	inferred
2015.Accipitriformes	!	2014.Passerimorphae	inferred
2015.Accipitriformes	!	2014.Pelecanidae	inferred
2015.Accipitriformes	!	2014.Pelecaniformes	inferred
2015.Accipitriformes	!	2014.Pelecanimorphae	inferred
2015.Accipitriformes	!	2014.Phaethontiformes	inferred
2015.Accipitriformes	!	2014.Phaethontimorphae	inferred
2015.Accipitriformes	!	2014.Phalacrocoracidae	inferred
2015.Accipitriformes	!	2014.Phoenicopteriformes	inferred
2015.Accipitriformes	!	2014.Phoenicopterimorphae	inferred
2015.Accipitriformes	!	2014.Piciformes	inferred
2015.Accipitriformes	!	2014.Picocoraciae	inferred
2015.Accipitriformes	!	2014.Picodynastornithes	inferred
2015.Accipitriformes	!	2014.Podicipediformes	inferred
2015.Accipitriformes	!	2014.Procellariiformes	inferred
2015.Accipitriformes	!	2014.Procellariimorphae	inferred
2015.Accipitriformes	!	2014.Psittaciformes	inferred
2015.Accipitriformes	!	2014.Pterocliformes	inferred
2015.Accipitriformes	!	2014.Sphenisciformes	inferred
2015.Accipitriformes	!	2014.Strigiformes	inferred
2015.Accipitriformes	!	2014.Struthioniformes	inferred
2015.Accipitriformes	<	2014.Telluraves	inferred
2015.Accipitriformes	!	2014.Threskiornithidae	inferred
2015.Accipitriformes	!	2014.Tinamiformes	inferred
2015.Accipitriformes	!	2014.Trochilidae	inferred
2015.Accipitriformes	!	2014.Trogoniformes	inferred
2015.Accipitriformes	{=	>	<	!	><}	2014.nc_Caprimulgiformes_Clade1	inferred
2015.Accipitriformes	{=	>	<	!	><}	2014.nc_Palaeognathae	inferred
2015.Accipitriformes	{=	>	<	!	><}	2014.nc_Pelecaniformes	inferred
2015.Accipitriformes	{=	>	<	!	><}	2014.nc_Pelecanimorphae	inferred
2015.Aegothelidae	!	2014.Accipitriformes	inferred
2015.Aegothelidae	!	2014.Accipitrimorphae	inferred
2015.Aegothelidae	!	2014.Aequornithia	inferred
2015.Aegothelidae	!	2014.Aequornithia_Clade1	inferred
2015.Aegothelidae	!	2014.Afroaves	inferred
2015.Aegothelidae	!	2014.Anseriformes	inferred
2015.Aegothelidae	!	2014.Apodidae	inferred
2015.Aegothelidae	!	2014.Ardeae	inferred
2015.Aegothelidae	!	2014.Ardeidae	inferred
2015.Aegothelidae	!	2014.Australaves	inferred
2015.Aegothelidae	!	2014.Bucerotiformes	inferred
2015.Aegothelidae	!	2014.Caprimulgidae	inferred
2015.Aegothelidae	<	2014.Caprimulgiformes	inferred
2015.Aegothelidae	<	2014.Caprimulgimorphae	inferred
2015.Aegothelidae	!	2014.Cariamiformes	inferred
2015.Aegothelidae	!	2014.Cavitaves	inferred
2015.Aegothelidae	!	2014.Charadriiformes	inferred
2015.Aegothelidae	!	2014.Coliiformes	inferred
2015.Aegothelidae	!	2014.Columbea	inferred
2015.Aegothelidae	!	2014.Columbiformes	inferred
2015.Aegothelidae	!	2014.Columbimorphae	inferred
2015.Aegothelidae	!	2014.Columbimorphae_Clade1	inferred
2015.Aegothelidae	!	2014.Coraciiformes	inferred
2015.Aegothelidae	!	2014.Coraciimorphae	inferred
2015.Aegothelidae	!	2014.Coracornithia	inferred
2015.Aegothelidae	!	2014.Cuculiformes	inferred
2015.Aegothelidae	!	2014.Cursorimorphae	inferred
2015.Aegothelidae	!	2014.Eucavitaves	inferred
2015.Aegothelidae	!	2014.Eufalconimorphae	inferred
2015.Aegothelidae	!	2014.Eurypygiformes	inferred
2015.Aegothelidae	!	2014.Falconiformes	inferred
2015.Aegothelidae	!	2014.Galliformes	inferred
2015.Aegothelidae	!	2014.Galloanseres	inferred
2015.Aegothelidae	!	2014.Gaviiformes	inferred
2015.Aegothelidae	!	2014.Gaviimorphae	inferred
2015.Aegothelidae	!	2014.Gruiformes	inferred
2015.Aegothelidae	!	2014.Leptosomiformes	inferred
2015.Aegothelidae	!	2014.Mesitornithiformes	inferred
2015.Aegothelidae	!	2014.Musophagiformes	inferred
2015.Aegothelidae	<	2014.Neoaves	inferred
2015.Aegothelidae	<	2014.Neognathae	inferred
2015.Aegothelidae	<	2014.Neornithes	inferred
2015.Aegothelidae	!	2014.Opisthocomiformes	inferred
2015.Aegothelidae	!	2014.Otidiformes	inferred
2015.Aegothelidae	!	2014.Otidimorphae	inferred
2015.Aegothelidae	!	2014.Otidimorphae_Clade1	inferred
2015.Aegothelidae	!	2014.Palaeognathae	inferred
2015.Aegothelidae	<	2014.Passerea	inferred
2015.Aegothelidae	!	2014.Passerea_Clade1	inferred
2015.Aegothelidae	!	2014.Passerea_Clade2	inferred
2015.Aegothelidae	!	2014.Passerea_Clade3	inferred
2015.Aegothelidae	<	2014.Passerea_Clade4	inferred
2015.Aegothelidae	!	2014.Passeriformes	inferred
2015.Aegothelidae	!	2014.Passerimorphae	inferred
2015.Aegothelidae	!	2014.Pelecanidae	inferred
2015.Aegothelidae	!	2014.Pelecaniformes	inferred
2015.Aegothelidae	!	2014.Pelecanimorphae	inferred
2015.Aegothelidae	!	2014.Phaethontiformes	inferred
2015.Aegothelidae	!	2014.Phaethontimorphae	inferred
2015.Aegothelidae	!	2014.Phalacrocoracidae	inferred
2015.Aegothelidae	!	2014.Phoenicopteriformes	inferred
2015.Aegothelidae	!	2014.Phoenicopterimorphae	inferred
2015.Aegothelidae	!	2014.Piciformes	inferred
2015.Aegothelidae	!	2014.Picocoraciae	inferred
2015.Aegothelidae	!	2014.Picodynastornithes	inferred
2015.Aegothelidae	!	2014.Podicipediformes	inferred
2015.Aegothelidae	!	2014.Procellariiformes	inferred
2015.Aegothelidae	!	2014.Procellariimorphae	inferred
2015.Aegothelidae	!	2014.Psittaciformes	inferred
2015.Aegothelidae	!	2014.Pterocliformes	inferred
2015.Aegothelidae	!	2014.Sphenisciformes	inferred
2015.Aegothelidae	!	2014.Strigiformes	inferred
2015.Aegothelidae	!	2014.Struthioniformes	inferred
2015.Aegothelidae	!	2014.Telluraves	inferred
2015.Aegothelidae	!	2014.Threskiornithidae	inferred
2015.Aegothelidae	!	2014.Tinamiformes	inferred
2015.Aegothelidae	!	2014.Trochilidae	inferred
2015.Aegothelidae	!	2014.Trogoniformes	inferred
2015.Aegothelidae	{=	>	<	!	><}	2014.nc_Caprimulgiformes_Clade1	inferred
2015.Aegothelidae	{=	>	<	!	><}	2014.nc_Palaeognathae	inferred
2015.Aegothelidae	{=	>	<	!	><}	2014.nc_Pelecaniformes	inferred
2015.Aegothelidae	{=	>	<	!	><}	2014.nc_Pelecanimorphae	inferred
2015.Aequorlitornithes	!	2014.Accipitriformes	inferred
2015.Aequorlitornithes	!	2014.Accipitrimorphae	inferred
2015.Aequorlitornithes	>	2014.Aequornithia	inferred
2015.Aequorlitornithes	>	2014.Aequornithia_Clade1	inferred
2015.Aequorlitornithes	!	2014.Afroaves	inferred
2015.Aequorlitornithes	!	2014.Anseriformes	inferred
2015.Aequorlitornithes	!	2014.Apodidae	inferred
2015.Aequorlitornithes	>	2014.Ardeae	inferred
2015.Aequorlitornithes	>	2014.Ardeidae	inferred
2015.Aequorlitornithes	!	2014.Australaves	inferred
2015.Aequorlitornithes	!	2014.Bucerotiformes	inferred
2015.Aequorlitornithes	!	2014.Caprimulgidae	inferred
2015.Aequorlitornithes	!	2014.Caprimulgiformes	inferred
2015.Aequorlitornithes	!	2014.Caprimulgiformes_Clade1	inferred
2015.Aequorlitornithes	!	2014.Caprimulgimorphae	inferred
2015.Aequorlitornithes	!	2014.Cariamiformes	inferred
2015.Aequorlitornithes	!	2014.Cavitaves	inferred
2015.Aequorlitornithes	>	2014.Charadriiformes	inferred
2015.Aequorlitornithes	!	2014.Coliiformes	inferred
2015.Aequorlitornithes	><	2014.Columbea	inferred
2015.Aequorlitornithes	!	2014.Columbiformes	inferred
2015.Aequorlitornithes	!	2014.Columbimorphae	inferred
2015.Aequorlitornithes	!	2014.Columbimorphae_Clade1	inferred
2015.Aequorlitornithes	!	2014.Coraciiformes	inferred
2015.Aequorlitornithes	!	2014.Coraciimorphae	inferred
2015.Aequorlitornithes	!	2014.Coracornithia	inferred
2015.Aequorlitornithes	!	2014.Cuculiformes	inferred
2015.Aequorlitornithes	><	2014.Cursorimorphae	inferred
2015.Aequorlitornithes	!	2014.Eucavitaves	inferred
2015.Aequorlitornithes	!	2014.Eufalconimorphae	inferred
2015.Aequorlitornithes	>	2014.Eurypygiformes	inferred
2015.Aequorlitornithes	!	2014.Falconiformes	inferred
2015.Aequorlitornithes	!	2014.Galliformes	inferred
2015.Aequorlitornithes	!	2014.Galloanseres	inferred
2015.Aequorlitornithes	>	2014.Gaviiformes	inferred
2015.Aequorlitornithes	>	2014.Gaviimorphae	inferred
2015.Aequorlitornithes	!	2014.Gruiformes	inferred
2015.Aequorlitornithes	!	2014.Leptosomiformes	inferred
2015.Aequorlitornithes	!	2014.Mesitornithiformes	inferred
2015.Aequorlitornithes	!	2014.Musophagiformes	inferred
2015.Aequorlitornithes	<	2014.Neoaves	inferred
2015.Aequorlitornithes	<	2014.Neognathae	inferred
2015.Aequorlitornithes	<	2014.Neornithes	inferred
2015.Aequorlitornithes	!	2014.Opisthocomiformes	inferred
2015.Aequorlitornithes	!	2014.Otidiformes	inferred
2015.Aequorlitornithes	!	2014.Otidimorphae	inferred
2015.Aequorlitornithes	!	2014.Otidimorphae_Clade1	inferred
2015.Aequorlitornithes	!	2014.Palaeognathae	inferred
2015.Aequorlitornithes	><	2014.Passerea	inferred
2015.Aequorlitornithes	><	2014.Passerea_Clade1	inferred
2015.Aequorlitornithes	><	2014.Passerea_Clade2	inferred
2015.Aequorlitornithes	><	2014.Passerea_Clade3	inferred
2015.Aequorlitornithes	!	2014.Passerea_Clade4	inferred
2015.Aequorlitornithes	!	2014.Passeriformes	inferred
2015.Aequorlitornithes	!	2014.Passerimorphae	inferred
2015.Aequorlitornithes	>	2014.Pelecanidae	inferred
2015.Aequorlitornithes	>	2014.Pelecaniformes	inferred
2015.Aequorlitornithes	>	2014.Pelecanimorphae	inferred
2015.Aequorlitornithes	>	2014.Phaethontiformes	inferred
2015.Aequorlitornithes	>	2014.Phaethontimorphae	inferred
2015.Aequorlitornithes	>	2014.Phalacrocoracidae	inferred
2015.Aequorlitornithes	>	2014.Phoenicopteriformes	inferred
2015.Aequorlitornithes	>	2014.Phoenicopterimorphae	inferred
2015.Aequorlitornithes	!	2014.Piciformes	inferred
2015.Aequorlitornithes	!	2014.Picocoraciae	inferred
2015.Aequorlitornithes	!	2014.Picodynastornithes	inferred
2015.Aequorlitornithes	>	2014.Podicipediformes	inferred
2015.Aequorlitornithes	>	2014.Procellariiformes	inferred
2015.Aequorlitornithes	>	2014.Procellariimorphae	inferred
2015.Aequorlitornithes	!	2014.Psittaciformes	inferred
2015.Aequorlitornithes	!	2014.Pterocliformes	inferred
2015.Aequorlitornithes	>	2014.Sphenisciformes	inferred
2015.Aequorlitornithes	!	2014.Strigiformes	inferred
2015.Aequorlitornithes	!	2014.Struthioniformes	inferred
2015.Aequorlitornithes	!	2014.Telluraves	inferred
2015.Aequorlitornithes	>	2014.Threskiornithidae	inferred
2015.Aequorlitornithes	!	2014.Tinamiformes	inferred
2015.Aequorlitornithes	!	2014.Trochilidae	inferred
2015.Aequorlitornithes	!	2014.Trogoniformes	inferred
2015.Aequorlitornithes	{=	>	<	!	><}	2014.nc_Caprimulgiformes_Clade1	inferred
2015.Aequorlitornithes	{=	>	<	!	><}	2014.nc_Palaeognathae	inferred
2015.Aequorlitornithes	{=	>	<	!	><}	2014.nc_Pelecaniformes	inferred
2015.Aequorlitornithes	{=	>	<	!	><}	2014.nc_Pelecanimorphae	inferred
2015.Aequorlitornithes_Clade1	!	2014.Accipitriformes	inferred
2015.Aequorlitornithes_Clade1	!	2014.Accipitrimorphae	inferred
2015.Aequorlitornithes_Clade1	!	2014.Aequornithia	inferred
2015.Aequorlitornithes_Clade1	!	2014.Aequornithia_Clade1	inferred
2015.Aequorlitornithes_Clade1	!	2014.Afroaves	inferred
2015.Aequorlitornithes_Clade1	!	2014.Anseriformes	inferred
2015.Aequorlitornithes_Clade1	!	2014.Apodidae	inferred
2015.Aequorlitornithes_Clade1	!	2014.Ardeae	inferred
2015.Aequorlitornithes_Clade1	!	2014.Ardeidae	inferred
2015.Aequorlitornithes_Clade1	!	2014.Australaves	inferred
2015.Aequorlitornithes_Clade1	!	2014.Bucerotiformes	inferred
2015.Aequorlitornithes_Clade1	!	2014.Caprimulgidae	inferred
2015.Aequorlitornithes_Clade1	!	2014.Caprimulgiformes	inferred
2015.Aequorlitornithes_Clade1	!	2014.Caprimulgiformes_Clade1	inferred
2015.Aequorlitornithes_Clade1	!	2014.Caprimulgimorphae	inferred
2015.Aequorlitornithes_Clade1	!	2014.Cariamiformes	inferred
2015.Aequorlitornithes_Clade1	!	2014.Cavitaves	inferred
2015.Aequorlitornithes_Clade1	>	2014.Charadriiformes	inferred
2015.Aequorlitornithes_Clade1	!	2014.Coliiformes	inferred
2015.Aequorlitornithes_Clade1	><	2014.Columbea	inferred
2015.Aequorlitornithes_Clade1	!	2014.Columbiformes	inferred
2015.Aequorlitornithes_Clade1	!	2014.Columbimorphae	inferred
2015.Aequorlitornithes_Clade1	!	2014.Columbimorphae_Clade1	inferred
2015.Aequorlitornithes_Clade1	!	2014.Coraciiformes	inferred
2015.Aequorlitornithes_Clade1	!	2014.Coraciimorphae	inferred
2015.Aequorlitornithes_Clade1	!	2014.Coracornithia	inferred
2015.Aequorlitornithes_Clade1	!	2014.Cuculiformes	inferred
2015.Aequorlitornithes_Clade1	><	2014.Cursorimorphae	inferred
2015.Aequorlitornithes_Clade1	!	2014.Eucavitaves	inferred
2015.Aequorlitornithes_Clade1	!	2014.Eufalconimorphae	inferred
2015.Aequorlitornithes_Clade1	!	2014.Eurypygiformes	inferred
2015.Aequorlitornithes_Clade1	!	2014.Falconiformes	inferred
2015.Aequorlitornithes_Clade1	!	2014.Galliformes	inferred
2015.Aequorlitornithes_Clade1	!	2014.Galloanseres	inferred
2015.Aequorlitornithes_Clade1	!	2014.Gaviiformes	inferred
2015.Aequorlitornithes_Clade1	!	2014.Gaviimorphae	inferred
2015.Aequorlitornithes_Clade1	!	2014.Gruiformes	inferred
2015.Aequorlitornithes_Clade1	!	2014.Leptosomiformes	inferred
2015.Aequorlitornithes_Clade1	!	2014.Mesitornithiformes	inferred
2015.Aequorlitornithes_Clade1	!	2014.Musophagiformes	inferred
2015.Aequorlitornithes_Clade1	<	2014.Neoaves	inferred
2015.Aequorlitornithes_Clade1	<	2014.Neognathae	inferred
2015.Aequorlitornithes_Clade1	<	2014.Neornithes	inferred
2015.Aequorlitornithes_Clade1	!	2014.Opisthocomiformes	inferred
2015.Aequorlitornithes_Clade1	!	2014.Otidiformes	inferred
2015.Aequorlitornithes_Clade1	!	2014.Otidimorphae	inferred
2015.Aequorlitornithes_Clade1	!	2014.Otidimorphae_Clade1	inferred
2015.Aequorlitornithes_Clade1	!	2014.Palaeognathae	inferred
2015.Aequorlitornithes_Clade1	><	2014.Passerea	inferred
2015.Aequorlitornithes_Clade1	><	2014.Passerea_Clade1	inferred
2015.Aequorlitornithes_Clade1	!	2014.Passerea_Clade2	inferred
2015.Aequorlitornithes_Clade1	><	2014.Passerea_Clade3	inferred
2015.Aequorlitornithes_Clade1	!	2014.Passerea_Clade4	inferred
2015.Aequorlitornithes_Clade1	!	2014.Passeriformes	inferred
2015.Aequorlitornithes_Clade1	!	2014.Passerimorphae	inferred
2015.Aequorlitornithes_Clade1	!	2014.Pelecanidae	inferred
2015.Aequorlitornithes_Clade1	!	2014.Pelecaniformes	inferred
2015.Aequorlitornithes_Clade1	!	2014.Pelecanimorphae	inferred
2015.Aequorlitornithes_Clade1	!	2014.Phaethontiformes	inferred
2015.Aequorlitornithes_Clade1	!	2014.Phaethontimorphae	inferred
2015.Aequorlitornithes_Clade1	!	2014.Phalacrocoracidae	inferred
2015.Aequorlitornithes_Clade1	>	2014.Phoenicopteriformes	inferred
2015.Aequorlitornithes_Clade1	>	2014.Phoenicopterimorphae	inferred
2015.Aequorlitornithes_Clade1	!	2014.Piciformes	inferred
2015.Aequorlitornithes_Clade1	!	2014.Picocoraciae	inferred
2015.Aequorlitornithes_Clade1	!	2014.Picodynastornithes	inferred
2015.Aequorlitornithes_Clade1	>	2014.Podicipediformes	inferred
2015.Aequorlitornithes_Clade1	!	2014.Procellariiformes	inferred
2015.Aequorlitornithes_Clade1	!	2014.Procellariimorphae	inferred
2015.Aequorlitornithes_Clade1	!	2014.Psittaciformes	inferred
2015.Aequorlitornithes_Clade1	!	2014.Pterocliformes	inferred
2015.Aequorlitornithes_Clade1	!	2014.Sphenisciformes	inferred
2015.Aequorlitornithes_Clade1	!	2014.Strigiformes	inferred
2015.Aequorlitornithes_Clade1	!	2014.Struthioniformes	inferred
2015.Aequorlitornithes_Clade1	!	2014.Telluraves	inferred
2015.Aequorlitornithes_Clade1	!	2014.Threskiornithidae	inferred
2015.Aequorlitornithes_Clade1	!	2014.Tinamiformes	inferred
2015.Aequorlitornithes_Clade1	!	2014.Trochilidae	inferred
2015.Aequorlitornithes_Clade1	!	2014.Trogoniformes	inferred
2015.Aequorlitornithes_Clade1	{=	>	<	!	><}	2014.nc_Caprimulgiformes_Clade1	inferred
2015.Aequorlitornithes_Clade1	{=	>	<	!	><}	2014.nc_Palaeognathae	inferred
2015.Aequorlitornithes_Clade1	{=	>	<	!	><}	2014.nc_Pelecaniformes	inferred
2015.Aequorlitornithes_Clade1	{=	>	<	!	><}	2014.nc_Pelecanimorphae	inferred
2015.Aequornithia	!	2014.Accipitriformes	inferred
2015.Aequornithia	!	2014.Accipitrimorphae	inferred
2015.Aequornithia	=	2014.Aequornithia	inferred
2015.Aequornithia	>	2014.Aequornithia_Clade1	inferred
2015.Aequornithia	!	2014.Afroaves	inferred
2015.Aequornithia	!	2014.Anseriformes	inferred
2015.Aequornithia	!	2014.Apodidae	inferred
2015.Aequornithia	<	2014.Ardeae	inferred
2015.Aequornithia	>	2014.Ardeidae	inferred
2015.Aequornithia	!	2014.Australaves	inferred
2015.Aequornithia	!	2014.Bucerotiformes	inferred
2015.Aequornithia	!	2014.Caprimulgidae	inferred
2015.Aequornithia	!	2014.Caprimulgiformes	inferred
2015.Aequornithia	!	2014.Caprimulgiformes_Clade1	inferred
2015.Aequornithia	!	2014.Caprimulgimorphae	inferred
2015.Aequornithia	!	2014.Cariamiformes	inferred
2015.Aequornithia	!	2014.Cavitaves	inferred
2015.Aequornithia	!	2014.Charadriiformes	inferred
2015.Aequornithia	!	2014.Coliiformes	inferred
2015.Aequornithia	!	2014.Columbea	inferred
2015.Aequornithia	!	2014.Columbiformes	inferred
2015.Aequornithia	!	2014.Columbimorphae	inferred
2015.Aequornithia	!	2014.Columbimorphae_Clade1	inferred
2015.Aequornithia	!	2014.Coraciiformes	inferred
2015.Aequornithia	!	2014.Coraciimorphae	inferred
2015.Aequornithia	!	2014.Coracornithia	inferred
2015.Aequornithia	!	2014.Cuculiformes	inferred
2015.Aequornithia	!	2014.Cursorimorphae	inferred
2015.Aequornithia	!	2014.Eucavitaves	inferred
2015.Aequornithia	!	2014.Eufalconimorphae	inferred
2015.Aequornithia	!	2014.Eurypygiformes	inferred
2015.Aequornithia	!	2014.Falconiformes	inferred
2015.Aequornithia	!	2014.Galliformes	inferred
2015.Aequornithia	!	2014.Galloanseres	inferred
2015.Aequornithia	>	2014.Gaviiformes	inferred
2015.Aequornithia	>	2014.Gaviimorphae	inferred
2015.Aequornithia	!	2014.Gruiformes	inferred
2015.Aequornithia	!	2014.Leptosomiformes	inferred
2015.Aequornithia	!	2014.Mesitornithiformes	inferred
2015.Aequornithia	!	2014.Musophagiformes	inferred
2015.Aequornithia	<	2014.Neoaves	inferred
2015.Aequornithia	<	2014.Neognathae	inferred
2015.Aequornithia	<	2014.Neornithes	inferred
2015.Aequornithia	!	2014.Opisthocomiformes	inferred
2015.Aequornithia	!	2014.Otidiformes	inferred
2015.Aequornithia	!	2014.Otidimorphae	inferred
2015.Aequornithia	!	2014.Otidimorphae_Clade1	inferred
2015.Aequornithia	!	2014.Palaeognathae	inferred
2015.Aequornithia	<	2014.Passerea	inferred
2015.Aequornithia	<	2014.Passerea_Clade1	inferred
2015.Aequornithia	<	2014.Passerea_Clade2	inferred
2015.Aequornithia	!	2014.Passerea_Clade3	inferred
2015.Aequornithia	!	2014.Passerea_Clade4	inferred
2015.Aequornithia	!	2014.Passeriformes	inferred
2015.Aequornithia	!	2014.Passerimorphae	inferred
2015.Aequornithia	>	2014.Pelecanidae	inferred
2015.Aequornithia	>	2014.Pelecaniformes	inferred
2015.Aequornithia	>	2014.Pelecanimorphae	inferred
2015.Aequornithia	!	2014.Phaethontiformes	inferred
2015.Aequornithia	!	2014.Phaethontimorphae	inferred
2015.Aequornithia	>	2014.Phalacrocoracidae	inferred
2015.Aequornithia	!	2014.Phoenicopteriformes	inferred
2015.Aequornithia	!	2014.Phoenicopterimorphae	inferred
2015.Aequornithia	!	2014.Piciformes	inferred
2015.Aequornithia	!	2014.Picocoraciae	inferred
2015.Aequornithia	!	2014.Picodynastornithes	inferred
2015.Aequornithia	!	2014.Podicipediformes	inferred
2015.Aequornithia	>	2014.Procellariiformes	inferred
2015.Aequornithia	>	2014.Procellariimorphae	inferred
2015.Aequornithia	!	2014.Psittaciformes	inferred
2015.Aequornithia	!	2014.Pterocliformes	inferred
2015.Aequornithia	>	2014.Sphenisciformes	inferred
2015.Aequornithia	!	2014.Strigiformes	inferred
2015.Aequornithia	!	2014.Struthioniformes	inferred
2015.Aequornithia	!	2014.Telluraves	inferred
2015.Aequornithia	>	2014.Threskiornithidae	inferred
2015.Aequornithia	!	2014.Tinamiformes	inferred
2015.Aequornithia	!	2014.Trochilidae	inferred
2015.Aequornithia	!	2014.Trogoniformes	inferred
2015.Aequornithia	{=	>	<	!	><}	2014.nc_Caprimulgiformes_Clade1	inferred
2015.Aequornithia	{=	>	<	!	><}	2014.nc_Palaeognathae	inferred
2015.Aequornithia	{=	>	<	!	><}	2014.nc_Pelecaniformes	inferred
2015.Aequornithia	{=	>	<	!	><}	2014.nc_Pelecanimorphae	inferred
2015.Aequornithia_Clade1	!	2014.Accipitriformes	inferred
2015.Aequornithia_Clade1	!	2014.Accipitrimorphae	inferred
2015.Aequornithia_Clade1	<	2014.Aequornithia	inferred
2015.Aequornithia_Clade1	=	2014.Aequornithia_Clade1	inferred
2015.Aequornithia_Clade1	!	2014.Afroaves	inferred
2015.Aequornithia_Clade1	!	2014.Anseriformes	inferred
2015.Aequornithia_Clade1	!	2014.Apodidae	inferred
2015.Aequornithia_Clade1	<	2014.Ardeae	inferred
2015.Aequornithia_Clade1	>	2014.Ardeidae	inferred
2015.Aequornithia_Clade1	!	2014.Australaves	inferred
2015.Aequornithia_Clade1	!	2014.Bucerotiformes	inferred
2015.Aequornithia_Clade1	!	2014.Caprimulgidae	inferred
2015.Aequornithia_Clade1	!	2014.Caprimulgiformes	inferred
2015.Aequornithia_Clade1	!	2014.Caprimulgiformes_Clade1	inferred
2015.Aequornithia_Clade1	!	2014.Caprimulgimorphae	inferred
2015.Aequornithia_Clade1	!	2014.Cariamiformes	inferred
2015.Aequornithia_Clade1	!	2014.Cavitaves	inferred
2015.Aequornithia_Clade1	!	2014.Charadriiformes	inferred
2015.Aequornithia_Clade1	!	2014.Coliiformes	inferred
2015.Aequornithia_Clade1	!	2014.Columbea	inferred
2015.Aequornithia_Clade1	!	2014.Columbiformes	inferred
2015.Aequornithia_Clade1	!	2014.Columbimorphae	inferred
2015.Aequornithia_Clade1	!	2014.Columbimorphae_Clade1	inferred
2015.Aequornithia_Clade1	!	2014.Coraciiformes	inferred
2015.Aequornithia_Clade1	!	2014.Coraciimorphae	inferred
2015.Aequornithia_Clade1	!	2014.Coracornithia	inferred
2015.Aequornithia_Clade1	!	2014.Cuculiformes	inferred
2015.Aequornithia_Clade1	!	2014.Cursorimorphae	inferred
2015.Aequornithia_Clade1	!	2014.Eucavitaves	inferred
2015.Aequornithia_Clade1	!	2014.Eufalconimorphae	inferred
2015.Aequornithia_Clade1	!	2014.Eurypygiformes	inferred
2015.Aequornithia_Clade1	!	2014.Falconiformes	inferred
2015.Aequornithia_Clade1	!	2014.Galliformes	inferred
2015.Aequornithia_Clade1	!	2014.Galloanseres	inferred
2015.Aequornithia_Clade1	!	2014.Gaviiformes	inferred
2015.Aequornithia_Clade1	!	2014.Gaviimorphae	inferred
2015.Aequornithia_Clade1	!	2014.Gruiformes	inferred
2015.Aequornithia_Clade1	!	2014.Leptosomiformes	inferred
2015.Aequornithia_Clade1	!	2014.Mesitornithiformes	inferred
2015.Aequornithia_Clade1	!	2014.Musophagiformes	inferred
2015.Aequornithia_Clade1	<	2014.Neoaves	inferred
2015.Aequornithia_Clade1	<	2014.Neognathae	inferred
2015.Aequornithia_Clade1	<	2014.Neornithes	inferred
2015.Aequornithia_Clade1	!	2014.Opisthocomiformes	inferred
2015.Aequornithia_Clade1	!	2014.Otidiformes	inferred
2015.Aequornithia_Clade1	!	2014.Otidimorphae	inferred
2015.Aequornithia_Clade1	!	2014.Otidimorphae_Clade1	inferred
2015.Aequornithia_Clade1	!	2014.Palaeognathae	inferred
2015.Aequornithia_Clade1	<	2014.Passerea	inferred
2015.Aequornithia_Clade1	<	2014.Passerea_Clade1	inferred
2015.Aequornithia_Clade1	<	2014.Passerea_Clade2	inferred
2015.Aequornithia_Clade1	!	2014.Passerea_Clade3	inferred
2015.Aequornithia_Clade1	!	2014.Passerea_Clade4	inferred
2015.Aequornithia_Clade1	!	2014.Passeriformes	inferred
2015.Aequornithia_Clade1	!	2014.Passerimorphae	inferred
2015.Aequornithia_Clade1	>	2014.Pelecanidae	inferred
2015.Aequornithia_Clade1	>	2014.Pelecaniformes	inferred
2015.Aequornithia_Clade1	>	2014.Pelecanimorphae	inferred
2015.Aequornithia_Clade1	!	2014.Phaethontiformes	inferred
2015.Aequornithia_Clade1	!	2014.Phaethontimorphae	inferred
2015.Aequornithia_Clade1	>	2014.Phalacrocoracidae	inferred
2015.Aequornithia_Clade1	!	2014.Phoenicopteriformes	inferred
2015.Aequornithia_Clade1	!	2014.Phoenicopterimorphae	inferred
2015.Aequornithia_Clade1	!	2014.Piciformes	inferred
2015.Aequornithia_Clade1	!	2014.Picocoraciae	inferred
2015.Aequornithia_Clade1	!	2014.Picodynastornithes	inferred
2015.Aequornithia_Clade1	!	2014.Podicipediformes	inferred
2015.Aequornithia_Clade1	>	2014.Procellariiformes	inferred
2015.Aequornithia_Clade1	>	2014.Procellariimorphae	inferred
2015.Aequornithia_Clade1	!	2014.Psittaciformes	inferred
2015.Aequornithia_Clade1	!	2014.Pterocliformes	inferred
2015.Aequornithia_Clade1	>	2014.Sphenisciformes	inferred
2015.Aequornithia_Clade1	!	2014.Strigiformes	inferred
2015.Aequornithia_Clade1	!	2014.Struthioniformes	inferred
2015.Aequornithia_Clade1	!	2014.Telluraves	inferred
2015.Aequornithia_Clade1	>	2014.Threskiornithidae	inferred
2015.Aequornithia_Clade1	!	2014.Tinamiformes	inferred
2015.Aequornithia_Clade1	!	2014.Trochilidae	inferred
2015.Aequornithia_Clade1	!	2014.Trogoniformes	inferred
2015.Aequornithia_Clade1	{=	>	<	!	><}	2014.nc_Caprimulgiformes_Clade1	inferred
2015.Aequornithia_Clade1	{=	>	<	!	><}	2014.nc_Palaeognathae	inferred
2015.Aequornithia_Clade1	{=	>	<	!	><}	2014.nc_Pelecaniformes	inferred
2015.Aequornithia_Clade1	{=	>	<	!	><}	2014.nc_Pelecanimorphae	inferred
2015.Anhingidae	!	2014.Accipitriformes	inferred
2015.Anhingidae	!	2014.Accipitrimorphae	inferred
2015.Anhingidae	<	2014.Aequornithia	inferred
2015.Anhingidae	<	2014.Aequornithia_Clade1	inferred
2015.Anhingidae	!	2014.Afroaves	inferred
2015.Anhingidae	!	2014.Anseriformes	inferred
2015.Anhingidae	!	2014.Apodidae	inferred
2015.Anhingidae	<	2014.Ardeae	inferred
2015.Anhingidae	!	2014.Ardeidae	inferred
2015.Anhingidae	!	2014.Australaves	inferred
2015.Anhingidae	!	2014.Bucerotiformes	inferred
2015.Anhingidae	!	2014.Caprimulgidae	inferred
2015.Anhingidae	!	2014.Caprimulgiformes	inferred
2015.Anhingidae	!	2014.Caprimulgiformes_Clade1	inferred
2015.Anhingidae	!	2014.Caprimulgimorphae	inferred
2015.Anhingidae	!	2014.Cariamiformes	inferred
2015.Anhingidae	!	2014.Cavitaves	inferred
2015.Anhingidae	!	2014.Charadriiformes	inferred
2015.Anhingidae	!	2014.Coliiformes	inferred
2015.Anhingidae	!	2014.Columbea	inferred
2015.Anhingidae	!	2014.Columbiformes	inferred
2015.Anhingidae	!	2014.Columbimorphae	inferred
2015.Anhingidae	!	2014.Columbimorphae_Clade1	inferred
2015.Anhingidae	!	2014.Coraciiformes	inferred
2015.Anhingidae	!	2014.Coraciimorphae	inferred
2015.Anhingidae	!	2014.Coracornithia	inferred
2015.Anhingidae	!	2014.Cuculiformes	inferred
2015.Anhingidae	!	2014.Cursorimorphae	inferred
2015.Anhingidae	!	2014.Eucavitaves	inferred
2015.Anhingidae	!	2014.Eufalconimorphae	inferred
2015.Anhingidae	!	2014.Eurypygiformes	inferred
2015.Anhingidae	!	2014.Falconiformes	inferred
2015.Anhingidae	!	2014.Galliformes	inferred
2015.Anhingidae	!	2014.Galloanseres	inferred
2015.Anhingidae	!	2014.Gaviiformes	inferred
2015.Anhingidae	!	2014.Gaviimorphae	inferred
2015.Anhingidae	!	2014.Gruiformes	inferred
2015.Anhingidae	!	2014.Leptosomiformes	inferred
2015.Anhingidae	!	2014.Mesitornithiformes	inferred
2015.Anhingidae	!	2014.Musophagiformes	inferred
2015.Anhingidae	<	2014.Neoaves	inferred
2015.Anhingidae	<	2014.Neognathae	inferred
2015.Anhingidae	<	2014.Neornithes	inferred
2015.Anhingidae	!	2014.Opisthocomiformes	inferred
2015.Anhingidae	!	2014.Otidiformes	inferred
2015.Anhingidae	!	2014.Otidimorphae	inferred
2015.Anhingidae	!	2014.Otidimorphae_Clade1	inferred
2015.Anhingidae	!	2014.Palaeognathae	inferred
2015.Anhingidae	<	2014.Passerea	inferred
2015.Anhingidae	<	2014.Passerea_Clade1	inferred
2015.Anhingidae	<	2014.Passerea_Clade2	inferred
2015.Anhingidae	!	2014.Passerea_Clade3	inferred
2015.Anhingidae	!	2014.Passerea_Clade4	inferred
2015.Anhingidae	!	2014.Passeriformes	inferred
2015.Anhingidae	!	2014.Passerimorphae	inferred
2015.Anhingidae	!	2014.Pelecanidae	inferred
2015.Anhingidae	!	2014.Pelecaniformes	inferred
2015.Anhingidae	!	2014.Phaethontiformes	inferred
2015.Anhingidae	!	2014.Phaethontimorphae	inferred
2015.Anhingidae	!	2014.Phalacrocoracidae	inferred
2015.Anhingidae	!	2014.Phoenicopteriformes	inferred
2015.Anhingidae	!	2014.Phoenicopterimorphae	inferred
2015.Anhingidae	!	2014.Piciformes	inferred
2015.Anhingidae	!	2014.Picocoraciae	inferred
2015.Anhingidae	!	2014.Picodynastornithes	inferred
2015.Anhingidae	!	2014.Podicipediformes	inferred
2015.Anhingidae	!	2014.Procellariiformes	inferred
2015.Anhingidae	!	2014.Procellariimorphae	inferred
2015.Anhingidae	!	2014.Psittaciformes	inferred
2015.Anhingidae	!	2014.Pterocliformes	inferred
2015.Anhingidae	!	2014.Sphenisciformes	inferred
2015.Anhingidae	!	2014.Strigiformes	inferred
2015.Anhingidae	!	2014.Struthioniformes	inferred
2015.Anhingidae	!	2014.Telluraves	inferred
2015.Anhingidae	!	2014.Threskiornithidae	inferred
2015.Anhingidae	!	2014.Tinamiformes	inferred
2015.Anhingidae	!	2014.Trochilidae	inferred
2015.Anhingidae	!	2014.Trogoniformes	inferred
2015.Anhingidae	{=	>	<	!	><}	2014.nc_Caprimulgiformes_Clade1	inferred
2015.Anhingidae	{=	>	<	!	><}	2014.nc_Palaeognathae	inferred
2015.Anhingidae	{=	>	<	!	><}	2014.nc_Pelecaniformes	inferred
2015.Anseriformes	!	2014.Accipitriformes	inferred
2015.Anseriformes	!	2014.Accipitrimorphae	inferred
2015.Anseriformes	!	2014.Aequornithia	inferred
2015.Anseriformes	!	2014.Aequornithia_Clade1	inferred
2015.Anseriformes	!	2014.Afroaves	inferred
2015.Anseriformes	!	2014.Apodidae	inferred
2015.Anseriformes	!	2014.Ardeae	inferred
2015.Anseriformes	!	2014.Ardeidae	inferred
2015.Anseriformes	!	2014.Australaves	inferred
2015.Anseriformes	!	2014.Bucerotiformes	inferred
2015.Anseriformes	!	2014.Caprimulgidae	inferred
2015.Anseriformes	!	2014.Caprimulgiformes	inferred
2015.Anseriformes	!	2014.Caprimulgiformes_Clade1	inferred
2015.Anseriformes	!	2014.Caprimulgimorphae	inferred
2015.Anseriformes	!	2014.Cariamiformes	inferred
2015.Anseriformes	!	2014.Cavitaves	inferred
2015.Anseriformes	!	2014.Charadriiformes	inferred
2015.Anseriformes	!	2014.Coliiformes	inferred
2015.Anseriformes	!	2014.Columbea	inferred
2015.Anseriformes	!	2014.Columbiformes	inferred
2015.Anseriformes	!	2014.Columbimorphae	inferred
2015.Anseriformes	!	2014.Columbimorphae_Clade1	inferred
2015.Anseriformes	!	2014.Coraciiformes	inferred
2015.Anseriformes	!	2014.Coraciimorphae	inferred
2015.Anseriformes	!	2014.Coracornithia	inferred
2015.Anseriformes	!	2014.Cuculiformes	inferred
2015.Anseriformes	!	2014.Cursorimorphae	inferred
2015.Anseriformes	!	2014.Eucavitaves	inferred
2015.Anseriformes	!	2014.Eufalconimorphae	inferred
2015.Anseriformes	!	2014.Eurypygiformes	inferred
2015.Anseriformes	!	2014.Falconiformes	inferred
2015.Anseriformes	!	2014.Galliformes	inferred
2015.Anseriformes	<	2014.Galloanseres	inferred
2015.Anseriformes	!	2014.Gaviiformes	inferred
2015.Anseriformes	!	2014.Gaviimorphae	inferred
2015.Anseriformes	!	2014.Gruiformes	inferred
2015.Anseriformes	!	2014.Leptosomiformes	inferred
2015.Anseriformes	!	2014.Mesitornithiformes	inferred
2015.Anseriformes	!	2014.Musophagiformes	inferred
2015.Anseriformes	!	2014.Neoaves	inferred
2015.Anseriformes	<	2014.Neognathae	inferred
2015.Anseriformes	<	2014.Neornithes	inferred
2015.Anseriformes	!	2014.Opisthocomiformes	inferred
2015.Anseriformes	!	2014.Otidiformes	inferred
2015.Anseriformes	!	2014.Otidimorphae	inferred
2015.Anseriformes	!	2014.Otidimorphae_Clade1	inferred
2015.Anseriformes	!	2014.Palaeognathae	inferred
2015.Anseriformes	!	2014.Passerea	inferred
2015.Anseriformes	!	2014.Passerea_Clade1	inferred
2015.Anseriformes	!	2014.Passerea_Clade2	inferred
2015.Anseriformes	!	2014.Passerea_Clade3	inferred
2015.Anseriformes	!	2014.Passerea_Clade4	inferred
2015.Anseriformes	!	2014.Passeriformes	inferred
2015.Anseriformes	!	2014.Passerimorphae	inferred
2015.Anseriformes	!	2014.Pelecanidae	inferred
2015.Anseriformes	!	2014.Pelecaniformes	inferred
2015.Anseriformes	!	2014.Pelecanimorphae	inferred
2015.Anseriformes	!	2014.Phaethontiformes	inferred
2015.Anseriformes	!	2014.Phaethontimorphae	inferred
2015.Anseriformes	!	2014.Phalacrocoracidae	inferred
2015.Anseriformes	!	2014.Phoenicopteriformes	inferred
2015.Anseriformes	!	2014.Phoenicopterimorphae	inferred
2015.Anseriformes	!	2014.Piciformes	inferred
2015.Anseriformes	!	2014.Picocoraciae	inferred
2015.Anseriformes	!	2014.Picodynastornithes	inferred
2015.Anseriformes	!	2014.Podicipediformes	inferred
2015.Anseriformes	!	2014.Procellariiformes	inferred
2015.Anseriformes	!	2014.Procellariimorphae	inferred
2015.Anseriformes	!	2014.Psittaciformes	inferred
2015.Anseriformes	!	2014.Pterocliformes	inferred
2015.Anseriformes	!	2014.Sphenisciformes	inferred
2015.Anseriformes	!	2014.Strigiformes	inferred
2015.Anseriformes	!	2014.Struthioniformes	inferred
2015.Anseriformes	!	2014.Telluraves	inferred
2015.Anseriformes	!	2014.Threskiornithidae	inferred
2015.Anseriformes	!	2014.Tinamiformes	inferred
2015.Anseriformes	!	2014.Trochilidae	inferred
2015.Anseriformes	!	2014.Trogoniformes	inferred
2015.Anseriformes	{=	>	<	!	><}	2014.nc_Caprimulgiformes_Clade1	inferred
2015.Anseriformes	{=	>	<	!	><}	2014.nc_Palaeognathae	inferred
2015.Anseriformes	{=	>	<	!	><}	2014.nc_Pelecaniformes	inferred
2015.Anseriformes	{=	>	<	!	><}	2014.nc_Pelecanimorphae	inferred
2015.Apodidae	!	2014.Accipitriformes	inferred
2015.Apodidae	!	2014.Accipitrimorphae	inferred
2015.Apodidae	!	2014.Aequornithia	inferred
2015.Apodidae	!	2014.Aequornithia_Clade1	inferred
2015.Apodidae	!	2014.Afroaves	inferred
2015.Apodidae	!	2014.Anseriformes	inferred
2015.Apodidae	!	2014.Ardeae	inferred
2015.Apodidae	!	2014.Ardeidae	inferred
2015.Apodidae	!	2014.Australaves	inferred
2015.Apodidae	!	2014.Bucerotiformes	inferred
2015.Apodidae	!	2014.Caprimulgidae	inferred
2015.Apodidae	<	2014.Caprimulgiformes	inferred
2015.Apodidae	<	2014.Caprimulgiformes_Clade1	inferred
2015.Apodidae	<	2014.Caprimulgimorphae	inferred
2015.Apodidae	!	2014.Cariamiformes	inferred
2015.Apodidae	!	2014.Cavitaves	inferred
2015.Apodidae	!	2014.Charadriiformes	inferred
2015.Apodidae	!	2014.Coliiformes	inferred
2015.Apodidae	!	2014.Columbea	inferred
2015.Apodidae	!	2014.Columbiformes	inferred
2015.Apodidae	!	2014.Columbimorphae	inferred
2015.Apodidae	!	2014.Columbimorphae_Clade1	inferred
2015.Apodidae	!	2014.Coraciiformes	inferred
2015.Apodidae	!	2014.Coraciimorphae	inferred
2015.Apodidae	!	2014.Coracornithia	inferred
2015.Apodidae	!	2014.Cuculiformes	inferred
2015.Apodidae	!	2014.Cursorimorphae	inferred
2015.Apodidae	!	2014.Eucavitaves	inferred
2015.Apodidae	!	2014.Eufalconimorphae	inferred
2015.Apodidae	!	2014.Eurypygiformes	inferred
2015.Apodidae	!	2014.Falconiformes	inferred
2015.Apodidae	!	2014.Galliformes	inferred
2015.Apodidae	!	2014.Galloanseres	inferred
2015.Apodidae	!	2014.Gaviiformes	inferred
2015.Apodidae	!	2014.Gaviimorphae	inferred
2015.Apodidae	!	2014.Gruiformes	inferred
2015.Apodidae	!	2014.Leptosomiformes	inferred
2015.Apodidae	!	2014.Mesitornithiformes	inferred
2015.Apodidae	!	2014.Musophagiformes	inferred
2015.Apodidae	<	2014.Neoaves	inferred
2015.Apodidae	<	2014.Neognathae	inferred
2015.Apodidae	<	2014.Neornithes	inferred
2015.Apodidae	!	2014.Opisthocomiformes	inferred
2015.Apodidae	!	2014.Otidiformes	inferred
2015.Apodidae	!	2014.Otidimorphae	inferred
2015.Apodidae	!	2014.Otidimorphae_Clade1	inferred
2015.Apodidae	!	2014.Palaeognathae	inferred
2015.Apodidae	<	2014.Passerea	inferred
2015.Apodidae	!	2014.Passerea_Clade1	inferred
2015.Apodidae	!	2014.Passerea_Clade2	inferred
2015.Apodidae	!	2014.Passerea_Clade3	inferred
2015.Apodidae	<	2014.Passerea_Clade4	inferred
2015.Apodidae	!	2014.Passeriformes	inferred
2015.Apodidae	!	2014.Passerimorphae	inferred
2015.Apodidae	!	2014.Pelecanidae	inferred
2015.Apodidae	!	2014.Pelecaniformes	inferred
2015.Apodidae	!	2014.Pelecanimorphae	inferred
2015.Apodidae	!	2014.Phaethontiformes	inferred
2015.Apodidae	!	2014.Phaethontimorphae	inferred
2015.Apodidae	!	2014.Phalacrocoracidae	inferred
2015.Apodidae	!	2014.Phoenicopteriformes	inferred
2015.Apodidae	!	2014.Phoenicopterimorphae	inferred
2015.Apodidae	!	2014.Piciformes	inferred
2015.Apodidae	!	2014.Picocoraciae	inferred
2015.Apodidae	!	2014.Picodynastornithes	inferred
2015.Apodidae	!	2014.Podicipediformes	inferred
2015.Apodidae	!	2014.Procellariiformes	inferred
2015.Apodidae	!	2014.Procellariimorphae	inferred
2015.Apodidae	!	2014.Psittaciformes	inferred
2015.Apodidae	!	2014.Pterocliformes	inferred
2015.Apodidae	!	2014.Sphenisciformes	inferred
2015.Apodidae	!	2014.Strigiformes	inferred
2015.Apodidae	!	2014.Struthioniformes	inferred
2015.Apodidae	!	2014.Telluraves	inferred
2015.Apodidae	!	2014.Threskiornithidae	inferred
2015.Apodidae	!	2014.Tinamiformes	inferred
2015.Apodidae	!	2014.Trochilidae	inferred
2015.Apodidae	!	2014.Trogoniformes	inferred
2015.Apodidae	{=	>	<	!	><}	2014.nc_Caprimulgiformes_Clade1	inferred
2015.Apodidae	{=	>	<	!	><}	2014.nc_Palaeognathae	inferred
2015.Apodidae	{=	>	<	!	><}	2014.nc_Pelecaniformes	inferred
2015.Apodidae	{=	>	<	!	><}	2014.nc_Pelecanimorphae	inferred
2015.Apodiformes	!	2014.Accipitriformes	inferred
2015.Apodiformes	!	2014.Accipitrimorphae	inferred
2015.Apodiformes	!	2014.Aequornithia	inferred
2015.Apodiformes	!	2014.Aequornithia_Clade1	inferred
2015.Apodiformes	!	2014.Afroaves	inferred
2015.Apodiformes	!	2014.Anseriformes	inferred
2015.Apodiformes	>	2014.Apodidae	inferred
2015.Apodiformes	!	2014.Ardeae	inferred
2015.Apodiformes	!	2014.Ardeidae	inferred
2015.Apodiformes	!	2014.Australaves	inferred
2015.Apodiformes	!	2014.Bucerotiformes	inferred
2015.Apodiformes	!	2014.Caprimulgidae	inferred
2015.Apodiformes	<	2014.Caprimulgiformes	inferred
2015.Apodiformes	<	2014.Caprimulgiformes_Clade1	inferred
2015.Apodiformes	<	2014.Caprimulgimorphae	inferred
2015.Apodiformes	!	2014.Cariamiformes	inferred
2015.Apodiformes	!	2014.Cavitaves	inferred
2015.Apodiformes	!	2014.Charadriiformes	inferred
2015.Apodiformes	!	2014.Coliiformes	inferred
2015.Apodiformes	!	2014.Columbea	inferred
2015.Apodiformes	!	2014.Columbiformes	inferred
2015.Apodiformes	!	2014.Columbimorphae	inferred
2015.Apodiformes	!	2014.Columbimorphae_Clade1	inferred
2015.Apodiformes	!	2014.Coraciiformes	inferred
2015.Apodiformes	!	2014.Coraciimorphae	inferred
2015.Apodiformes	!	2014.Coracornithia	inferred
2015.Apodiformes	!	2014.Cuculiformes	inferred
2015.Apodiformes	!	2014.Cursorimorphae	inferred
2015.Apodiformes	!	2014.Eucavitaves	inferred
2015.Apodiformes	!	2014.Eufalconimorphae	inferred
2015.Apodiformes	!	2014.Eurypygiformes	inferred
2015.Apodiformes	!	2014.Falconiformes	inferred
2015.Apodiformes	!	2014.Galliformes	inferred
2015.Apodiformes	!	2014.Galloanseres	inferred
2015.Apodiformes	!	2014.Gaviiformes	inferred
2015.Apodiformes	!	2014.Gaviimorphae	inferred
2015.Apodiformes	!	2014.Gruiformes	inferred
2015.Apodiformes	!	2014.Leptosomiformes	inferred
2015.Apodiformes	!	2014.Mesitornithiformes	inferred
2015.Apodiformes	!	2014.Musophagiformes	inferred
2015.Apodiformes	<	2014.Neoaves	inferred
2015.Apodiformes	<	2014.Neognathae	inferred
2015.Apodiformes	<	2014.Neornithes	inferred
2015.Apodiformes	!	2014.Opisthocomiformes	inferred
2015.Apodiformes	!	2014.Otidiformes	inferred
2015.Apodiformes	!	2014.Otidimorphae	inferred
2015.Apodiformes	!	2014.Otidimorphae_Clade1	inferred
2015.Apodiformes	!	2014.Palaeognathae	inferred
2015.Apodiformes	<	2014.Passerea	inferred
2015.Apodiformes	!	2014.Passerea_Clade1	inferred
2015.Apodiformes	!	2014.Passerea_Clade2	inferred
2015.Apodiformes	!	2014.Passerea_Clade3	inferred
2015.Apodiformes	<	2014.Passerea_Clade4	inferred
2015.Apodiformes	!	2014.Passeriformes	inferred
2015.Apodiformes	!	2014.Passerimorphae	inferred
2015.Apodiformes	!	2014.Pelecanidae	inferred
2015.Apodiformes	!	2014.Pelecaniformes	inferred
2015.Apodiformes	!	2014.Pelecanimorphae	inferred
2015.Apodiformes	!	2014.Phaethontiformes	inferred
2015.Apodiformes	!	2014.Phaethontimorphae	inferred
2015.Apodiformes	!	2014.Phalacrocoracidae	inferred
2015.Apodiformes	!	2014.Phoenicopteriformes	inferred
2015.Apodiformes	!	2014.Phoenicopterimorphae	inferred
2015.Apodiformes	!	2014.Piciformes	inferred
2015.Apodiformes	!	2014.Picocoraciae	inferred
2015.Apodiformes	!	2014.Picodynastornithes	inferred
2015.Apodiformes	!	2014.Podicipediformes	inferred
2015.Apodiformes	!	2014.Procellariiformes	inferred
2015.Apodiformes	!	2014.Procellariimorphae	inferred
2015.Apodiformes	!	2014.Psittaciformes	inferred
2015.Apodiformes	!	2014.Pterocliformes	inferred
2015.Apodiformes	!	2014.Sphenisciformes	inferred
2015.Apodiformes	!	2014.Strigiformes	inferred
2015.Apodiformes	!	2014.Struthioniformes	inferred
2015.Apodiformes	!	2014.Telluraves	inferred
2015.Apodiformes	!	2014.Threskiornithidae	inferred
2015.Apodiformes	!	2014.Tinamiformes	inferred
2015.Apodiformes	>	2014.Trochilidae	inferred
2015.Apodiformes	!	2014.Trogoniformes	inferred
2015.Apodiformes	{=	>	<	!	><}	2014.nc_Caprimulgiformes_Clade1	inferred
2015.Apodiformes	{=	>	<	!	><}	2014.nc_Palaeognathae	inferred
2015.Apodiformes	{=	>	<	!	><}	2014.nc_Pelecaniformes	inferred
2015.Apodiformes	{=	>	<	!	><}	2014.nc_Pelecanimorphae	inferred
2015.Apterygiformes	!	2014.Accipitriformes	inferred
2015.Apterygiformes	!	2014.Accipitrimorphae	inferred
2015.Apterygiformes	!	2014.Aequornithia	inferred
2015.Apterygiformes	!	2014.Aequornithia_Clade1	inferred
2015.Apterygiformes	!	2014.Afroaves	inferred
2015.Apterygiformes	!	2014.Anseriformes	inferred
2015.Apterygiformes	!	2014.Apodidae	inferred
2015.Apterygiformes	!	2014.Ardeae	inferred
2015.Apterygiformes	!	2014.Ardeidae	inferred
2015.Apterygiformes	!	2014.Australaves	inferred
2015.Apterygiformes	!	2014.Bucerotiformes	inferred
2015.Apterygiformes	!	2014.Caprimulgidae	inferred
2015.Apterygiformes	!	2014.Caprimulgiformes	inferred
2015.Apterygiformes	!	2014.Caprimulgiformes_Clade1	inferred
2015.Apterygiformes	!	2014.Caprimulgimorphae	inferred
2015.Apterygiformes	!	2014.Cariamiformes	inferred
2015.Apterygiformes	!	2014.Cavitaves	inferred
2015.Apterygiformes	!	2014.Charadriiformes	inferred
2015.Apterygiformes	!	2014.Coliiformes	inferred
2015.Apterygiformes	!	2014.Columbea	inferred
2015.Apterygiformes	!	2014.Columbiformes	inferred
2015.Apterygiformes	!	2014.Columbimorphae	inferred
2015.Apterygiformes	!	2014.Columbimorphae_Clade1	inferred
2015.Apterygiformes	!	2014.Coraciiformes	inferred
2015.Apterygiformes	!	2014.Coraciimorphae	inferred
2015.Apterygiformes	!	2014.Coracornithia	inferred
2015.Apterygiformes	!	2014.Cuculiformes	inferred
2015.Apterygiformes	!	2014.Cursorimorphae	inferred
2015.Apterygiformes	!	2014.Eucavitaves	inferred
2015.Apterygiformes	!	2014.Eufalconimorphae	inferred
2015.Apterygiformes	!	2014.Eurypygiformes	inferred
2015.Apterygiformes	!	2014.Falconiformes	inferred
2015.Apterygiformes	!	2014.Galliformes	inferred
2015.Apterygiformes	!	2014.Galloanseres	inferred
2015.Apterygiformes	!	2014.Gaviiformes	inferred
2015.Apterygiformes	!	2014.Gaviimorphae	inferred
2015.Apterygiformes	!	2014.Gruiformes	inferred
2015.Apterygiformes	!	2014.Leptosomiformes	inferred
2015.Apterygiformes	!	2014.Mesitornithiformes	inferred
2015.Apterygiformes	!	2014.Musophagiformes	inferred
2015.Apterygiformes	!	2014.Neoaves	inferred
2015.Apterygiformes	!	2014.Neognathae	inferred
2015.Apterygiformes	<	2014.Neornithes	inferred
2015.Apterygiformes	!	2014.Opisthocomiformes	inferred
2015.Apterygiformes	!	2014.Otidiformes	inferred
2015.Apterygiformes	!	2014.Otidimorphae	inferred
2015.Apterygiformes	!	2014.Otidimorphae_Clade1	inferred
2015.Apterygiformes	!	2014.Passerea	inferred
2015.Apterygiformes	!	2014.Passerea_Clade1	inferred
2015.Apterygiformes	!	2014.Passerea_Clade2	inferred
2015.Apterygiformes	!	2014.Passerea_Clade3	inferred
2015.Apterygiformes	!	2014.Passerea_Clade4	inferred
2015.Apterygiformes	!	2014.Passeriformes	inferred
2015.Apterygiformes	!	2014.Passerimorphae	inferred
2015.Apterygiformes	!	2014.Pelecanidae	inferred
2015.Apterygiformes	!	2014.Pelecaniformes	inferred
2015.Apterygiformes	!	2014.Pelecanimorphae	inferred
2015.Apterygiformes	!	2014.Phaethontiformes	inferred
2015.Apterygiformes	!	2014.Phaethontimorphae	inferred
2015.Apterygiformes	!	2014.Phalacrocoracidae	inferred
2015.Apterygiformes	!	2014.Phoenicopteriformes	inferred
2015.Apterygiformes	!	2014.Phoenicopterimorphae	inferred
2015.Apterygiformes	!	2014.Piciformes	inferred
2015.Apterygiformes	!	2014.Picocoraciae	inferred
2015.Apterygiformes	!	2014.Picodynastornithes	inferred
2015.Apterygiformes	!	2014.Podicipediformes	inferred
2015.Apterygiformes	!	2014.Procellariiformes	inferred
2015.Apterygiformes	!	2014.Procellariimorphae	inferred
2015.Apterygiformes	!	2014.Psittaciformes	inferred
2015.Apterygiformes	!	2014.Pterocliformes	inferred
2015.Apterygiformes	!	2014.Sphenisciformes	inferred
2015.Apterygiformes	!	2014.Strigiformes	inferred
2015.Apterygiformes	!	2014.Struthioniformes	inferred
2015.Apterygiformes	!	2014.Telluraves	inferred
2015.Apterygiformes	!	2014.Threskiornithidae	inferred
2015.Apterygiformes	!	2014.Tinamiformes	inferred
2015.Apterygiformes	!	2014.Trochilidae	inferred
2015.Apterygiformes	!	2014.Trogoniformes	inferred
2015.Apterygiformes	{=	>	<	!	><}	2014.nc_Caprimulgiformes_Clade1	inferred
2015.Apterygiformes	{=	>	<	!	><}	2014.nc_Palaeognathae	inferred
2015.Apterygiformes	{=	>	<	!	><}	2014.nc_Pelecaniformes	inferred
2015.Apterygiformes	{=	>	<	!	><}	2014.nc_Pelecanimorphae	inferred
2015.Ardeae	!	2014.Accipitriformes	inferred
2015.Ardeae	!	2014.Accipitrimorphae	inferred
2015.Ardeae	>	2014.Aequornithia	inferred
2015.Ardeae	>	2014.Aequornithia_Clade1	inferred
2015.Ardeae	!	2014.Afroaves	inferred
2015.Ardeae	!	2014.Anseriformes	inferred
2015.Ardeae	!	2014.Apodidae	inferred
2015.Ardeae	>	2014.Ardeidae	inferred
2015.Ardeae	!	2014.Australaves	inferred
2015.Ardeae	!	2014.Bucerotiformes	inferred
2015.Ardeae	!	2014.Caprimulgidae	inferred
2015.Ardeae	!	2014.Caprimulgiformes	inferred
2015.Ardeae	!	2014.Caprimulgiformes_Clade1	inferred
2015.Ardeae	!	2014.Caprimulgimorphae	inferred
2015.Ardeae	!	2014.Cariamiformes	inferred
2015.Ardeae	!	2014.Cavitaves	inferred
2015.Ardeae	!	2014.Charadriiformes	inferred
2015.Ardeae	!	2014.Coliiformes	inferred
2015.Ardeae	!	2014.Columbea	inferred
2015.Ardeae	!	2014.Columbiformes	inferred
2015.Ardeae	!	2014.Columbimorphae	inferred
2015.Ardeae	!	2014.Columbimorphae_Clade1	inferred
2015.Ardeae	!	2014.Coraciiformes	inferred
2015.Ardeae	!	2014.Coraciimorphae	inferred
2015.Ardeae	!	2014.Coracornithia	inferred
2015.Ardeae	!	2014.Cuculiformes	inferred
2015.Ardeae	!	2014.Cursorimorphae	inferred
2015.Ardeae	!	2014.Eucavitaves	inferred
2015.Ardeae	!	2014.Eufalconimorphae	inferred
2015.Ardeae	>	2014.Eurypygiformes	inferred
2015.Ardeae	!	2014.Falconiformes	inferred
2015.Ardeae	!	2014.Galliformes	inferred
2015.Ardeae	!	2014.Galloanseres	inferred
2015.Ardeae	>	2014.Gaviiformes	inferred
2015.Ardeae	>	2014.Gaviimorphae	inferred
2015.Ardeae	!	2014.Gruiformes	inferred
2015.Ardeae	!	2014.Leptosomiformes	inferred
2015.Ardeae	!	2014.Mesitornithiformes	inferred
2015.Ardeae	!	2014.Musophagiformes	inferred
2015.Ardeae	<	2014.Neoaves	inferred
2015.Ardeae	<	2014.Neognathae	inferred
2015.Ardeae	<	2014.Neornithes	inferred
2015.Ardeae	!	2014.Opisthocomiformes	inferred
2015.Ardeae	!	2014.Otidiformes	inferred
2015.Ardeae	!	2014.Otidimorphae	inferred
2015.Ardeae	!	2014.Otidimorphae_Clade1	inferred
2015.Ardeae	!	2014.Palaeognathae	inferred
2015.Ardeae	<	2014.Passerea	inferred
2015.Ardeae	<	2014.Passerea_Clade1	inferred
2015.Ardeae	<	2014.Passerea_Clade2	inferred
2015.Ardeae	!	2014.Passerea_Clade3	inferred
2015.Ardeae	!	2014.Passerea_Clade4	inferred
2015.Ardeae	!	2014.Passeriformes	inferred
2015.Ardeae	!	2014.Passerimorphae	inferred
2015.Ardeae	>	2014.Pelecanidae	inferred
2015.Ardeae	>	2014.Pelecaniformes	inferred
2015.Ardeae	>	2014.Pelecanimorphae	inferred
2015.Ardeae	>	2014.Phaethontiformes	inferred
2015.Ardeae	>	2014.Phaethontimorphae	inferred
2015.Ardeae	>	2014.Phalacrocoracidae	inferred
2015.Ardeae	!	2014.Phoenicopteriformes	inferred
2015.Ardeae	!	2014.Phoenicopterimorphae	inferred
2015.Ardeae	!	2014.Piciformes	inferred
2015.Ardeae	!	2014.Picocoraciae	inferred
2015.Ardeae	!	2014.Picodynastornithes	inferred
2015.Ardeae	!	2014.Podicipediformes	inferred
2015.Ardeae	>	2014.Procellariiformes	inferred
2015.Ardeae	>	2014.Procellariimorphae	inferred
2015.Ardeae	!	2014.Psittaciformes	inferred
2015.Ardeae	!	2014.Pterocliformes	inferred
2015.Ardeae	>	2014.Sphenisciformes	inferred
2015.Ardeae	!	2014.Strigiformes	inferred
2015.Ardeae	!	2014.Struthioniformes	inferred
2015.Ardeae	!	2014.Telluraves	inferred
2015.Ardeae	>	2014.Threskiornithidae	inferred
2015.Ardeae	!	2014.Tinamiformes	inferred
2015.Ardeae	!	2014.Trochilidae	inferred
2015.Ardeae	!	2014.Trogoniformes	inferred
2015.Ardeae	{=	>	<	!	><}	2014.nc_Caprimulgiformes_Clade1	inferred
2015.Ardeae	{=	>	<	!	><}	2014.nc_Palaeognathae	inferred
2015.Ardeae	{=	>	<	!	><}	2014.nc_Pelecaniformes	inferred
2015.Ardeae	{=	>	<	!	><}	2014.nc_Pelecanimorphae	inferred
2015.Ardeidae	!	2014.Accipitriformes	inferred
2015.Ardeidae	!	2014.Accipitrimorphae	inferred
2015.Ardeidae	<	2014.Aequornithia	inferred
2015.Ardeidae	<	2014.Aequornithia_Clade1	inferred
2015.Ardeidae	!	2014.Afroaves	inferred
2015.Ardeidae	!	2014.Anseriformes	inferred
2015.Ardeidae	!	2014.Apodidae	inferred
2015.Ardeidae	<	2014.Ardeae	inferred
2015.Ardeidae	!	2014.Australaves	inferred
2015.Ardeidae	!	2014.Bucerotiformes	inferred
2015.Ardeidae	!	2014.Caprimulgidae	inferred
2015.Ardeidae	!	2014.Caprimulgiformes	inferred
2015.Ardeidae	!	2014.Caprimulgiformes_Clade1	inferred
2015.Ardeidae	!	2014.Caprimulgimorphae	inferred
2015.Ardeidae	!	2014.Cariamiformes	inferred
2015.Ardeidae	!	2014.Cavitaves	inferred
2015.Ardeidae	!	2014.Charadriiformes	inferred
2015.Ardeidae	!	2014.Coliiformes	inferred
2015.Ardeidae	!	2014.Columbea	inferred
2015.Ardeidae	!	2014.Columbiformes	inferred
2015.Ardeidae	!	2014.Columbimorphae	inferred
2015.Ardeidae	!	2014.Columbimorphae_Clade1	inferred
2015.Ardeidae	!	2014.Coraciiformes	inferred
2015.Ardeidae	!	2014.Coraciimorphae	inferred
2015.Ardeidae	!	2014.Coracornithia	inferred
2015.Ardeidae	!	2014.Cuculiformes	inferred
2015.Ardeidae	!	2014.Cursorimorphae	inferred
2015.Ardeidae	!	2014.Eucavitaves	inferred
2015.Ardeidae	!	2014.Eufalconimorphae	inferred
2015.Ardeidae	!	2014.Eurypygiformes	inferred
2015.Ardeidae	!	2014.Falconiformes	inferred
2015.Ardeidae	!	2014.Galliformes	inferred
2015.Ardeidae	!	2014.Galloanseres	inferred
2015.Ardeidae	!	2014.Gaviiformes	inferred
2015.Ardeidae	!	2014.Gaviimorphae	inferred
2015.Ardeidae	!	2014.Gruiformes	inferred
2015.Ardeidae	!	2014.Leptosomiformes	inferred
2015.Ardeidae	!	2014.Mesitornithiformes	inferred
2015.Ardeidae	!	2014.Musophagiformes	inferred
2015.Ardeidae	<	2014.Neoaves	inferred
2015.Ardeidae	<	2014.Neognathae	inferred
2015.Ardeidae	<	2014.Neornithes	inferred
2015.Ardeidae	!	2014.Opisthocomiformes	inferred
2015.Ardeidae	!	2014.Otidiformes	inferred
2015.Ardeidae	!	2014.Otidimorphae	inferred
2015.Ardeidae	!	2014.Otidimorphae_Clade1	inferred
2015.Ardeidae	!	2014.Palaeognathae	inferred
2015.Ardeidae	<	2014.Passerea	inferred
2015.Ardeidae	<	2014.Passerea_Clade1	inferred
2015.Ardeidae	<	2014.Passerea_Clade2	inferred
2015.Ardeidae	!	2014.Passerea_Clade3	inferred
2015.Ardeidae	!	2014.Passerea_Clade4	inferred
2015.Ardeidae	!	2014.Passeriformes	inferred
2015.Ardeidae	!	2014.Passerimorphae	inferred
2015.Ardeidae	!	2014.Pelecanidae	inferred
2015.Ardeidae	<	2014.Pelecaniformes	inferred
2015.Ardeidae	<	2014.Pelecanimorphae	inferred
2015.Ardeidae	!	2014.Phaethontiformes	inferred
2015.Ardeidae	!	2014.Phaethontimorphae	inferred
2015.Ardeidae	!	2014.Phalacrocoracidae	inferred
2015.Ardeidae	!	2014.Phoenicopteriformes	inferred
2015.Ardeidae	!	2014.Phoenicopterimorphae	inferred
2015.Ardeidae	!	2014.Piciformes	inferred
2015.Ardeidae	!	2014.Picocoraciae	inferred
2015.Ardeidae	!	2014.Picodynastornithes	inferred
2015.Ardeidae	!	2014.Podicipediformes	inferred
2015.Ardeidae	!	2014.Procellariiformes	inferred
2015.Ardeidae	!	2014.Procellariimorphae	inferred
2015.Ardeidae	!	2014.Psittaciformes	inferred
2015.Ardeidae	!	2014.Pterocliformes	inferred
2015.Ardeidae	!	2014.Sphenisciformes	inferred
2015.Ardeidae	!	2014.Strigiformes	inferred
2015.Ardeidae	!	2014.Struthioniformes	inferred
2015.Ardeidae	!	2014.Telluraves	inferred
2015.Ardeidae	!	2014.Threskiornithidae	inferred
2015.Ardeidae	!	2014.Tinamiformes	inferred
2015.Ardeidae	!	2014.Trochilidae	inferred
2015.Ardeidae	!	2014.Trogoniformes	inferred
2015.Ardeidae	{=	>	<	!	><}	2014.nc_Caprimulgiformes_Clade1	inferred
2015.Ardeidae	{=	>	<	!	><}	2014.nc_Palaeognathae	inferred
2015.Ardeidae	{=	>	<	!	><}	2014.nc_Pelecaniformes	inferred
2015.Ardeidae	{=	>	<	!	><}	2014.nc_Pelecanimorphae	inferred
2015.Australaves	!	2014.Accipitriformes	inferred
2015.Australaves	!	2014.Accipitrimorphae	inferred
2015.Australaves	!	2014.Aequornithia	inferred
2015.Australaves	!	2014.Aequornithia_Clade1	inferred
2015.Australaves	!	2014.Afroaves	inferred
2015.Australaves	!	2014.Anseriformes	inferred
2015.Australaves	!	2014.Apodidae	inferred
2015.Australaves	!	2014.Ardeae	inferred
2015.Australaves	!	2014.Ardeidae	inferred
2015.Australaves	!	2014.Bucerotiformes	inferred
2015.Australaves	!	2014.Caprimulgidae	inferred
2015.Australaves	!	2014.Caprimulgiformes	inferred
2015.Australaves	!	2014.Caprimulgiformes_Clade1	inferred
2015.Australaves	!	2014.Caprimulgimorphae	inferred
2015.Australaves	>	2014.Cariamiformes	inferred
2015.Australaves	!	2014.Cavitaves	inferred
2015.Australaves	!	2014.Charadriiformes	inferred
2015.Australaves	!	2014.Coliiformes	inferred
2015.Australaves	!	2014.Columbea	inferred
2015.Australaves	!	2014.Columbiformes	inferred
2015.Australaves	!	2014.Columbimorphae	inferred
2015.Australaves	!	2014.Columbimorphae_Clade1	inferred
2015.Australaves	!	2014.Coraciiformes	inferred
2015.Australaves	!	2014.Coraciimorphae	inferred
2015.Australaves	!	2014.Coracornithia	inferred
2015.Australaves	!	2014.Cuculiformes	inferred
2015.Australaves	!	2014.Cursorimorphae	inferred
2015.Australaves	!	2014.Eucavitaves	inferred
2015.Australaves	>	2014.Eufalconimorphae	inferred
2015.Australaves	!	2014.Eurypygiformes	inferred
2015.Australaves	>	2014.Falconiformes	inferred
2015.Australaves	!	2014.Galliformes	inferred
2015.Australaves	!	2014.Galloanseres	inferred
2015.Australaves	!	2014.Gaviiformes	inferred
2015.Australaves	!	2014.Gaviimorphae	inferred
2015.Australaves	!	2014.Gruiformes	inferred
2015.Australaves	!	2014.Leptosomiformes	inferred
2015.Australaves	!	2014.Mesitornithiformes	inferred
2015.Australaves	!	2014.Musophagiformes	inferred
2015.Australaves	<	2014.Neoaves	inferred
2015.Australaves	<	2014.Neognathae	inferred
2015.Australaves	<	2014.Neornithes	inferred
2015.Australaves	!	2014.Opisthocomiformes	inferred
2015.Australaves	!	2014.Otidiformes	inferred
2015.Australaves	!	2014.Otidimorphae	inferred
2015.Australaves	!	2014.Otidimorphae_Clade1	inferred
2015.Australaves	!	2014.Palaeognathae	inferred
2015.Australaves	<	2014.Passerea	inferred
2015.Australaves	<	2014.Passerea_Clade1	inferred
2015.Australaves	<	2014.Passerea_Clade2	inferred
2015.Australaves	!	2014.Passerea_Clade3	inferred
2015.Australaves	!	2014.Passerea_Clade4	inferred
2015.Australaves	>	2014.Passeriformes	inferred
2015.Australaves	>	2014.Passerimorphae	inferred
2015.Australaves	!	2014.Pelecanidae	inferred
2015.Australaves	!	2014.Pelecaniformes	inferred
2015.Australaves	!	2014.Pelecanimorphae	inferred
2015.Australaves	!	2014.Phaethontiformes	inferred
2015.Australaves	!	2014.Phaethontimorphae	inferred
2015.Australaves	!	2014.Phalacrocoracidae	inferred
2015.Australaves	!	2014.Phoenicopteriformes	inferred
2015.Australaves	!	2014.Phoenicopterimorphae	inferred
2015.Australaves	!	2014.Piciformes	inferred
2015.Australaves	!	2014.Picocoraciae	inferred
2015.Australaves	!	2014.Picodynastornithes	inferred
2015.Australaves	!	2014.Podicipediformes	inferred
2015.Australaves	!	2014.Procellariiformes	inferred
2015.Australaves	!	2014.Procellariimorphae	inferred
2015.Australaves	>	2014.Psittaciformes	inferred
2015.Australaves	!	2014.Pterocliformes	inferred
2015.Australaves	!	2014.Sphenisciformes	inferred
2015.Australaves	!	2014.Strigiformes	inferred
2015.Australaves	!	2014.Struthioniformes	inferred
2015.Australaves	<	2014.Telluraves	inferred
2015.Australaves	!	2014.Threskiornithidae	inferred
2015.Australaves	!	2014.Tinamiformes	inferred
2015.Australaves	!	2014.Trochilidae	inferred
2015.Australaves	!	2014.Trogoniformes	inferred
2015.Australaves	{=	>	<	!	><}	2014.nc_Caprimulgiformes_Clade1	inferred
2015.Australaves	{=	>	<	!	><}	2014.nc_Palaeognathae	inferred
2015.Australaves	{=	>	<	!	><}	2014.nc_Pelecaniformes	inferred
2015.Australaves	{=	>	<	!	><}	2014.nc_Pelecanimorphae	inferred
2015.Balaenicipitidae	!	2014.Accipitriformes	inferred
2015.Balaenicipitidae	!	2014.Accipitrimorphae	inferred
2015.Balaenicipitidae	<	2014.Aequornithia	inferred
2015.Balaenicipitidae	<	2014.Aequornithia_Clade1	inferred
2015.Balaenicipitidae	!	2014.Afroaves	inferred
2015.Balaenicipitidae	!	2014.Anseriformes	inferred
2015.Balaenicipitidae	!	2014.Apodidae	inferred
2015.Balaenicipitidae	<	2014.Ardeae	inferred
2015.Balaenicipitidae	!	2014.Ardeidae	inferred
2015.Balaenicipitidae	!	2014.Australaves	inferred
2015.Balaenicipitidae	!	2014.Bucerotiformes	inferred
2015.Balaenicipitidae	!	2014.Caprimulgidae	inferred
2015.Balaenicipitidae	!	2014.Caprimulgiformes	inferred
2015.Balaenicipitidae	!	2014.Caprimulgiformes_Clade1	inferred
2015.Balaenicipitidae	!	2014.Caprimulgimorphae	inferred
2015.Balaenicipitidae	!	2014.Cariamiformes	inferred
2015.Balaenicipitidae	!	2014.Cavitaves	inferred
2015.Balaenicipitidae	!	2014.Charadriiformes	inferred
2015.Balaenicipitidae	!	2014.Coliiformes	inferred
2015.Balaenicipitidae	!	2014.Columbea	inferred
2015.Balaenicipitidae	!	2014.Columbiformes	inferred
2015.Balaenicipitidae	!	2014.Columbimorphae	inferred
2015.Balaenicipitidae	!	2014.Columbimorphae_Clade1	inferred
2015.Balaenicipitidae	!	2014.Coraciiformes	inferred
2015.Balaenicipitidae	!	2014.Coraciimorphae	inferred
2015.Balaenicipitidae	!	2014.Coracornithia	inferred
2015.Balaenicipitidae	!	2014.Cuculiformes	inferred
2015.Balaenicipitidae	!	2014.Cursorimorphae	inferred
2015.Balaenicipitidae	!	2014.Eucavitaves	inferred
2015.Balaenicipitidae	!	2014.Eufalconimorphae	inferred
2015.Balaenicipitidae	!	2014.Eurypygiformes	inferred
2015.Balaenicipitidae	!	2014.Falconiformes	inferred
2015.Balaenicipitidae	!	2014.Galliformes	inferred
2015.Balaenicipitidae	!	2014.Galloanseres	inferred
2015.Balaenicipitidae	!	2014.Gaviiformes	inferred
2015.Balaenicipitidae	!	2014.Gaviimorphae	inferred
2015.Balaenicipitidae	!	2014.Gruiformes	inferred
2015.Balaenicipitidae	!	2014.Leptosomiformes	inferred
2015.Balaenicipitidae	!	2014.Mesitornithiformes	inferred
2015.Balaenicipitidae	!	2014.Musophagiformes	inferred
2015.Balaenicipitidae	<	2014.Neoaves	inferred
2015.Balaenicipitidae	<	2014.Neognathae	inferred
2015.Balaenicipitidae	<	2014.Neornithes	inferred
2015.Balaenicipitidae	!	2014.Opisthocomiformes	inferred
2015.Balaenicipitidae	!	2014.Otidiformes	inferred
2015.Balaenicipitidae	!	2014.Otidimorphae	inferred
2015.Balaenicipitidae	!	2014.Otidimorphae_Clade1	inferred
2015.Balaenicipitidae	!	2014.Palaeognathae	inferred
2015.Balaenicipitidae	<	2014.Passerea	inferred
2015.Balaenicipitidae	<	2014.Passerea_Clade1	inferred
2015.Balaenicipitidae	<	2014.Passerea_Clade2	inferred
2015.Balaenicipitidae	!	2014.Passerea_Clade3	inferred
2015.Balaenicipitidae	!	2014.Passerea_Clade4	inferred
2015.Balaenicipitidae	!	2014.Passeriformes	inferred
2015.Balaenicipitidae	!	2014.Passerimorphae	inferred
2015.Balaenicipitidae	!	2014.Pelecanidae	inferred
2015.Balaenicipitidae	<	2014.Pelecanimorphae	inferred
2015.Balaenicipitidae	!	2014.Phaethontiformes	inferred
2015.Balaenicipitidae	!	2014.Phaethontimorphae	inferred
2015.Balaenicipitidae	!	2014.Phalacrocoracidae	inferred
2015.Balaenicipitidae	!	2014.Phoenicopteriformes	inferred
2015.Balaenicipitidae	!	2014.Phoenicopterimorphae	inferred
2015.Balaenicipitidae	!	2014.Piciformes	inferred
2015.Balaenicipitidae	!	2014.Picocoraciae	inferred
2015.Balaenicipitidae	!	2014.Picodynastornithes	inferred
2015.Balaenicipitidae	!	2014.Podicipediformes	inferred
2015.Balaenicipitidae	!	2014.Procellariiformes	inferred
2015.Balaenicipitidae	!	2014.Procellariimorphae	inferred
2015.Balaenicipitidae	!	2014.Psittaciformes	inferred
2015.Balaenicipitidae	!	2014.Pterocliformes	inferred
2015.Balaenicipitidae	!	2014.Sphenisciformes	inferred
2015.Balaenicipitidae	!	2014.Strigiformes	inferred
2015.Balaenicipitidae	!	2014.Struthioniformes	inferred
2015.Balaenicipitidae	!	2014.Telluraves	inferred
2015.Balaenicipitidae	!	2014.Threskiornithidae	inferred
2015.Balaenicipitidae	!	2014.Tinamiformes	inferred
2015.Balaenicipitidae	!	2014.Trochilidae	inferred
2015.Balaenicipitidae	!	2014.Trogoniformes	inferred
2015.Balaenicipitidae	{=	>	<	!	><}	2014.nc_Caprimulgiformes_Clade1	inferred
2015.Balaenicipitidae	{=	>	<	!	><}	2014.nc_Palaeognathae	inferred
2015.Balaenicipitidae	{=	>	<	!	><}	2014.nc_Pelecaniformes	inferred
2015.Balaenicipitidae	{=	>	<	!	><}	2014.nc_Pelecanimorphae	inferred
2015.Bucerotiformes	!	2014.Accipitriformes	inferred
2015.Bucerotiformes	!	2014.Accipitrimorphae	inferred
2015.Bucerotiformes	!	2014.Aequornithia	inferred
2015.Bucerotiformes	!	2014.Aequornithia_Clade1	inferred
2015.Bucerotiformes	<	2014.Afroaves	inferred
2015.Bucerotiformes	!	2014.Anseriformes	inferred
2015.Bucerotiformes	!	2014.Apodidae	inferred
2015.Bucerotiformes	!	2014.Ardeae	inferred
2015.Bucerotiformes	!	2014.Ardeidae	inferred
2015.Bucerotiformes	!	2014.Australaves	inferred
2015.Bucerotiformes	!	2014.Caprimulgidae	inferred
2015.Bucerotiformes	!	2014.Caprimulgiformes	inferred
2015.Bucerotiformes	!	2014.Caprimulgiformes_Clade1	inferred
2015.Bucerotiformes	!	2014.Caprimulgimorphae	inferred
2015.Bucerotiformes	!	2014.Cariamiformes	inferred
2015.Bucerotiformes	<	2014.Cavitaves	inferred
2015.Bucerotiformes	!	2014.Charadriiformes	inferred
2015.Bucerotiformes	!	2014.Coliiformes	inferred
2015.Bucerotiformes	!	2014.Columbea	inferred
2015.Bucerotiformes	!	2014.Columbiformes	inferred
2015.Bucerotiformes	!	2014.Columbimorphae	inferred
2015.Bucerotiformes	!	2014.Columbimorphae_Clade1	inferred
2015.Bucerotiformes	!	2014.Coraciiformes	inferred
2015.Bucerotiformes	<	2014.Coraciimorphae	inferred
2015.Bucerotiformes	<	2014.Coracornithia	inferred
2015.Bucerotiformes	!	2014.Cuculiformes	inferred
2015.Bucerotiformes	!	2014.Cursorimorphae	inferred
2015.Bucerotiformes	<	2014.Eucavitaves	inferred
2015.Bucerotiformes	!	2014.Eufalconimorphae	inferred
2015.Bucerotiformes	!	2014.Eurypygiformes	inferred
2015.Bucerotiformes	!	2014.Falconiformes	inferred
2015.Bucerotiformes	!	2014.Galliformes	inferred
2015.Bucerotiformes	!	2014.Galloanseres	inferred
2015.Bucerotiformes	!	2014.Gaviiformes	inferred
2015.Bucerotiformes	!	2014.Gaviimorphae	inferred
2015.Bucerotiformes	!	2014.Gruiformes	inferred
2015.Bucerotiformes	!	2014.Leptosomiformes	inferred
2015.Bucerotiformes	!	2014.Mesitornithiformes	inferred
2015.Bucerotiformes	!	2014.Musophagiformes	inferred
2015.Bucerotiformes	<	2014.Neoaves	inferred
2015.Bucerotiformes	<	2014.Neognathae	inferred
2015.Bucerotiformes	<	2014.Neornithes	inferred
2015.Bucerotiformes	!	2014.Opisthocomiformes	inferred
2015.Bucerotiformes	!	2014.Otidiformes	inferred
2015.Bucerotiformes	!	2014.Otidimorphae	inferred
2015.Bucerotiformes	!	2014.Otidimorphae_Clade1	inferred
2015.Bucerotiformes	!	2014.Palaeognathae	inferred
2015.Bucerotiformes	<	2014.Passerea	inferred
2015.Bucerotiformes	<	2014.Passerea_Clade1	inferred
2015.Bucerotiformes	<	2014.Passerea_Clade2	inferred
2015.Bucerotiformes	!	2014.Passerea_Clade3	inferred
2015.Bucerotiformes	!	2014.Passerea_Clade4	inferred
2015.Bucerotiformes	!	2014.Passeriformes	inferred
2015.Bucerotiformes	!	2014.Passerimorphae	inferred
2015.Bucerotiformes	!	2014.Pelecanidae	inferred
2015.Bucerotiformes	!	2014.Pelecaniformes	inferred
2015.Bucerotiformes	!	2014.Pelecanimorphae	inferred
2015.Bucerotiformes	!	2014.Phaethontiformes	inferred
2015.Bucerotiformes	!	2014.Phaethontimorphae	inferred
2015.Bucerotiformes	!	2014.Phalacrocoracidae	inferred
2015.Bucerotiformes	!	2014.Phoenicopteriformes	inferred
2015.Bucerotiformes	!	2014.Phoenicopterimorphae	inferred
2015.Bucerotiformes	!	2014.Piciformes	inferred
2015.Bucerotiformes	<	2014.Picocoraciae	inferred
2015.Bucerotiformes	!	2014.Picodynastornithes	inferred
2015.Bucerotiformes	!	2014.Podicipediformes	inferred
2015.Bucerotiformes	!	2014.Procellariiformes	inferred
2015.Bucerotiformes	!	2014.Procellariimorphae	inferred
2015.Bucerotiformes	!	2014.Psittaciformes	inferred
2015.Bucerotiformes	!	2014.Pterocliformes	inferred
2015.Bucerotiformes	!	2014.Sphenisciformes	inferred
2015.Bucerotiformes	!	2014.Strigiformes	inferred
2015.Bucerotiformes	!	2014.Struthioniformes	inferred
2015.Bucerotiformes	<	2014.Telluraves	inferred
2015.Bucerotiformes	!	2014.Threskiornithidae	inferred
2015.Bucerotiformes	!	2014.Tinamiformes	inferred
2015.Bucerotiformes	!	2014.Trochilidae	inferred
2015.Bucerotiformes	!	2014.Trogoniformes	inferred
2015.Bucerotiformes	{=	>	<	!	><}	2014.nc_Caprimulgiformes_Clade1	inferred
2015.Bucerotiformes	{=	>	<	!	><}	2014.nc_Palaeognathae	inferred
2015.Bucerotiformes	{=	>	<	!	><}	2014.nc_Pelecaniformes	inferred
2015.Bucerotiformes	{=	>	<	!	><}	2014.nc_Pelecanimorphae	inferred
2015.Caprimulgidae	!	2014.Accipitriformes	inferred
2015.Caprimulgidae	!	2014.Accipitrimorphae	inferred
2015.Caprimulgidae	!	2014.Aequornithia	inferred
2015.Caprimulgidae	!	2014.Aequornithia_Clade1	inferred
2015.Caprimulgidae	!	2014.Afroaves	inferred
2015.Caprimulgidae	!	2014.Anseriformes	inferred
2015.Caprimulgidae	!	2014.Apodidae	inferred
2015.Caprimulgidae	!	2014.Ardeae	inferred
2015.Caprimulgidae	!	2014.Ardeidae	inferred
2015.Caprimulgidae	!	2014.Australaves	inferred
2015.Caprimulgidae	!	2014.Bucerotiformes	inferred
2015.Caprimulgidae	<	2014.Caprimulgiformes	inferred
2015.Caprimulgidae	!	2014.Caprimulgiformes_Clade1	inferred
2015.Caprimulgidae	<	2014.Caprimulgimorphae	inferred
2015.Caprimulgidae	!	2014.Cariamiformes	inferred
2015.Caprimulgidae	!	2014.Cavitaves	inferred
2015.Caprimulgidae	!	2014.Charadriiformes	inferred
2015.Caprimulgidae	!	2014.Coliiformes	inferred
2015.Caprimulgidae	!	2014.Columbea	inferred
2015.Caprimulgidae	!	2014.Columbiformes	inferred
2015.Caprimulgidae	!	2014.Columbimorphae	inferred
2015.Caprimulgidae	!	2014.Columbimorphae_Clade1	inferred
2015.Caprimulgidae	!	2014.Coraciiformes	inferred
2015.Caprimulgidae	!	2014.Coraciimorphae	inferred
2015.Caprimulgidae	!	2014.Coracornithia	inferred
2015.Caprimulgidae	!	2014.Cuculiformes	inferred
2015.Caprimulgidae	!	2014.Cursorimorphae	inferred
2015.Caprimulgidae	!	2014.Eucavitaves	inferred
2015.Caprimulgidae	!	2014.Eufalconimorphae	inferred
2015.Caprimulgidae	!	2014.Eurypygiformes	inferred
2015.Caprimulgidae	!	2014.Falconiformes	inferred
2015.Caprimulgidae	!	2014.Galliformes	inferred
2015.Caprimulgidae	!	2014.Galloanseres	inferred
2015.Caprimulgidae	!	2014.Gaviiformes	inferred
2015.Caprimulgidae	!	2014.Gaviimorphae	inferred
2015.Caprimulgidae	!	2014.Gruiformes	inferred
2015.Caprimulgidae	!	2014.Leptosomiformes	inferred
2015.Caprimulgidae	!	2014.Mesitornithiformes	inferred
2015.Caprimulgidae	!	2014.Musophagiformes	inferred
2015.Caprimulgidae	<	2014.Neoaves	inferred
2015.Caprimulgidae	<	2014.Neognathae	inferred
2015.Caprimulgidae	<	2014.Neornithes	inferred
2015.Caprimulgidae	!	2014.Opisthocomiformes	inferred
2015.Caprimulgidae	!	2014.Otidiformes	inferred
2015.Caprimulgidae	!	2014.Otidimorphae	inferred
2015.Caprimulgidae	!	2014.Otidimorphae_Clade1	inferred
2015.Caprimulgidae	!	2014.Palaeognathae	inferred
2015.Caprimulgidae	<	2014.Passerea	inferred
2015.Caprimulgidae	!	2014.Passerea_Clade1	inferred
2015.Caprimulgidae	!	2014.Passerea_Clade2	inferred
2015.Caprimulgidae	!	2014.Passerea_Clade3	inferred
2015.Caprimulgidae	<	2014.Passerea_Clade4	inferred
2015.Caprimulgidae	!	2014.Passeriformes	inferred
2015.Caprimulgidae	!	2014.Passerimorphae	inferred
2015.Caprimulgidae	!	2014.Pelecanidae	inferred
2015.Caprimulgidae	!	2014.Pelecaniformes	inferred
2015.Caprimulgidae	!	2014.Pelecanimorphae	inferred
2015.Caprimulgidae	!	2014.Phaethontiformes	inferred
2015.Caprimulgidae	!	2014.Phaethontimorphae	inferred
2015.Caprimulgidae	!	2014.Phalacrocoracidae	inferred
2015.Caprimulgidae	!	2014.Phoenicopteriformes	inferred
2015.Caprimulgidae	!	2014.Phoenicopterimorphae	inferred
2015.Caprimulgidae	!	2014.Piciformes	inferred
2015.Caprimulgidae	!	2014.Picocoraciae	inferred
2015.Caprimulgidae	!	2014.Picodynastornithes	inferred
2015.Caprimulgidae	!	2014.Podicipediformes	inferred
2015.Caprimulgidae	!	2014.Procellariiformes	inferred
2015.Caprimulgidae	!	2014.Procellariimorphae	inferred
2015.Caprimulgidae	!	2014.Psittaciformes	inferred
2015.Caprimulgidae	!	2014.Pterocliformes	inferred
2015.Caprimulgidae	!	2014.Sphenisciformes	inferred
2015.Caprimulgidae	!	2014.Strigiformes	inferred
2015.Caprimulgidae	!	2014.Struthioniformes	inferred
2015.Caprimulgidae	!	2014.Telluraves	inferred
2015.Caprimulgidae	!	2014.Threskiornithidae	inferred
2015.Caprimulgidae	!	2014.Tinamiformes	inferred
2015.Caprimulgidae	!	2014.Trochilidae	inferred
2015.Caprimulgidae	!	2014.Trogoniformes	inferred
2015.Caprimulgidae	{=	>	<	!	><}	2014.nc_Caprimulgiformes_Clade1	inferred
2015.Caprimulgidae	{=	>	<	!	><}	2014.nc_Palaeognathae	inferred
2015.Caprimulgidae	{=	>	<	!	><}	2014.nc_Pelecaniformes	inferred
2015.Caprimulgidae	{=	>	<	!	><}	2014.nc_Pelecanimorphae	inferred
2015.Cariamiformes	!	2014.Accipitriformes	inferred
2015.Cariamiformes	!	2014.Accipitrimorphae	inferred
2015.Cariamiformes	!	2014.Aequornithia	inferred
2015.Cariamiformes	!	2014.Aequornithia_Clade1	inferred
2015.Cariamiformes	!	2014.Afroaves	inferred
2015.Cariamiformes	!	2014.Anseriformes	inferred
2015.Cariamiformes	!	2014.Apodidae	inferred
2015.Cariamiformes	!	2014.Ardeae	inferred
2015.Cariamiformes	!	2014.Ardeidae	inferred
2015.Cariamiformes	<	2014.Australaves	inferred
2015.Cariamiformes	!	2014.Bucerotiformes	inferred
2015.Cariamiformes	!	2014.Caprimulgidae	inferred
2015.Cariamiformes	!	2014.Caprimulgiformes	inferred
2015.Cariamiformes	!	2014.Caprimulgiformes_Clade1	inferred
2015.Cariamiformes	!	2014.Caprimulgimorphae	inferred
2015.Cariamiformes	!	2014.Cavitaves	inferred
2015.Cariamiformes	!	2014.Charadriiformes	inferred
2015.Cariamiformes	!	2014.Coliiformes	inferred
2015.Cariamiformes	!	2014.Columbea	inferred
2015.Cariamiformes	!	2014.Columbiformes	inferred
2015.Cariamiformes	!	2014.Columbimorphae	inferred
2015.Cariamiformes	!	2014.Columbimorphae_Clade1	inferred
2015.Cariamiformes	!	2014.Coraciiformes	inferred
2015.Cariamiformes	!	2014.Coraciimorphae	inferred
2015.Cariamiformes	!	2014.Coracornithia	inferred
2015.Cariamiformes	!	2014.Cuculiformes	inferred
2015.Cariamiformes	!	2014.Cursorimorphae	inferred
2015.Cariamiformes	!	2014.Eucavitaves	inferred
2015.Cariamiformes	!	2014.Eufalconimorphae	inferred
2015.Cariamiformes	!	2014.Eurypygiformes	inferred
2015.Cariamiformes	!	2014.Falconiformes	inferred
2015.Cariamiformes	!	2014.Galliformes	inferred
2015.Cariamiformes	!	2014.Galloanseres	inferred
2015.Cariamiformes	!	2014.Gaviiformes	inferred
2015.Cariamiformes	!	2014.Gaviimorphae	inferred
2015.Cariamiformes	!	2014.Gruiformes	inferred
2015.Cariamiformes	!	2014.Leptosomiformes	inferred
2015.Cariamiformes	!	2014.Mesitornithiformes	inferred
2015.Cariamiformes	!	2014.Musophagiformes	inferred
2015.Cariamiformes	<	2014.Neoaves	inferred
2015.Cariamiformes	<	2014.Neognathae	inferred
2015.Cariamiformes	<	2014.Neornithes	inferred
2015.Cariamiformes	!	2014.Opisthocomiformes	inferred
2015.Cariamiformes	!	2014.Otidiformes	inferred
2015.Cariamiformes	!	2014.Otidimorphae	inferred
2015.Cariamiformes	!	2014.Otidimorphae_Clade1	inferred
2015.Cariamiformes	!	2014.Palaeognathae	inferred
2015.Cariamiformes	<	2014.Passerea	inferred
2015.Cariamiformes	<	2014.Passerea_Clade1	inferred
2015.Cariamiformes	<	2014.Passerea_Clade2	inferred
2015.Cariamiformes	!	2014.Passerea_Clade3	inferred
2015.Cariamiformes	!	2014.Passerea_Clade4	inferred
2015.Cariamiformes	!	2014.Passeriformes	inferred
2015.Cariamiformes	!	2014.Passerimorphae	inferred
2015.Cariamiformes	!	2014.Pelecanidae	inferred
2015.Cariamiformes	!	2014.Pelecaniformes	inferred
2015.Cariamiformes	!	2014.Pelecanimorphae	inferred
2015.Cariamiformes	!	2014.Phaethontiformes	inferred
2015.Cariamiformes	!	2014.Phaethontimorphae	inferred
2015.Cariamiformes	!	2014.Phalacrocoracidae	inferred
2015.Cariamiformes	!	2014.Phoenicopteriformes	inferred
2015.Cariamiformes	!	2014.Phoenicopterimorphae	inferred
2015.Cariamiformes	!	2014.Piciformes	inferred
2015.Cariamiformes	!	2014.Picocoraciae	inferred
2015.Cariamiformes	!	2014.Picodynastornithes	inferred
2015.Cariamiformes	!	2014.Podicipediformes	inferred
2015.Cariamiformes	!	2014.Procellariiformes	inferred
2015.Cariamiformes	!	2014.Procellariimorphae	inferred
2015.Cariamiformes	!	2014.Psittaciformes	inferred
2015.Cariamiformes	!	2014.Pterocliformes	inferred
2015.Cariamiformes	!	2014.Sphenisciformes	inferred
2015.Cariamiformes	!	2014.Strigiformes	inferred
2015.Cariamiformes	!	2014.Struthioniformes	inferred
2015.Cariamiformes	<	2014.Telluraves	inferred
2015.Cariamiformes	!	2014.Threskiornithidae	inferred
2015.Cariamiformes	!	2014.Tinamiformes	inferred
2015.Cariamiformes	!	2014.Trochilidae	inferred
2015.Cariamiformes	!	2014.Trogoniformes	inferred
2015.Cariamiformes	{=	>	<	!	><}	2014.nc_Caprimulgiformes_Clade1	inferred
2015.Cariamiformes	{=	>	<	!	><}	2014.nc_Palaeognathae	inferred
2015.Cariamiformes	{=	>	<	!	><}	2014.nc_Pelecaniformes	inferred
2015.Cariamiformes	{=	>	<	!	><}	2014.nc_Pelecanimorphae	inferred
2015.Casuariiformes	!	2014.Accipitriformes	inferred
2015.Casuariiformes	!	2014.Accipitrimorphae	inferred
2015.Casuariiformes	!	2014.Aequornithia	inferred
2015.Casuariiformes	!	2014.Aequornithia_Clade1	inferred
2015.Casuariiformes	!	2014.Afroaves	inferred
2015.Casuariiformes	!	2014.Anseriformes	inferred
2015.Casuariiformes	!	2014.Apodidae	inferred
2015.Casuariiformes	!	2014.Ardeae	inferred
2015.Casuariiformes	!	2014.Ardeidae	inferred
2015.Casuariiformes	!	2014.Australaves	inferred
2015.Casuariiformes	!	2014.Bucerotiformes	inferred
2015.Casuariiformes	!	2014.Caprimulgidae	inferred
2015.Casuariiformes	!	2014.Caprimulgiformes	inferred
2015.Casuariiformes	!	2014.Caprimulgiformes_Clade1	inferred
2015.Casuariiformes	!	2014.Caprimulgimorphae	inferred
2015.Casuariiformes	!	2014.Cariamiformes	inferred
2015.Casuariiformes	!	2014.Cavitaves	inferred
2015.Casuariiformes	!	2014.Charadriiformes	inferred
2015.Casuariiformes	!	2014.Coliiformes	inferred
2015.Casuariiformes	!	2014.Columbea	inferred
2015.Casuariiformes	!	2014.Columbiformes	inferred
2015.Casuariiformes	!	2014.Columbimorphae	inferred
2015.Casuariiformes	!	2014.Columbimorphae_Clade1	inferred
2015.Casuariiformes	!	2014.Coraciiformes	inferred
2015.Casuariiformes	!	2014.Coraciimorphae	inferred
2015.Casuariiformes	!	2014.Coracornithia	inferred
2015.Casuariiformes	!	2014.Cuculiformes	inferred
2015.Casuariiformes	!	2014.Cursorimorphae	inferred
2015.Casuariiformes	!	2014.Eucavitaves	inferred
2015.Casuariiformes	!	2014.Eufalconimorphae	inferred
2015.Casuariiformes	!	2014.Eurypygiformes	inferred
2015.Casuariiformes	!	2014.Falconiformes	inferred
2015.Casuariiformes	!	2014.Galliformes	inferred
2015.Casuariiformes	!	2014.Galloanseres	inferred
2015.Casuariiformes	!	2014.Gaviiformes	inferred
2015.Casuariiformes	!	2014.Gaviimorphae	inferred
2015.Casuariiformes	!	2014.Gruiformes	inferred
2015.Casuariiformes	!	2014.Leptosomiformes	inferred
2015.Casuariiformes	!	2014.Mesitornithiformes	inferred
2015.Casuariiformes	!	2014.Musophagiformes	inferred
2015.Casuariiformes	!	2014.Neoaves	inferred
2015.Casuariiformes	!	2014.Neognathae	inferred
2015.Casuariiformes	<	2014.Neornithes	inferred
2015.Casuariiformes	!	2014.Opisthocomiformes	inferred
2015.Casuariiformes	!	2014.Otidiformes	inferred
2015.Casuariiformes	!	2014.Otidimorphae	inferred
2015.Casuariiformes	!	2014.Otidimorphae_Clade1	inferred
2015.Casuariiformes	!	2014.Passerea	inferred
2015.Casuariiformes	!	2014.Passerea_Clade1	inferred
2015.Casuariiformes	!	2014.Passerea_Clade2	inferred
2015.Casuariiformes	!	2014.Passerea_Clade3	inferred
2015.Casuariiformes	!	2014.Passerea_Clade4	inferred
2015.Casuariiformes	!	2014.Passeriformes	inferred
2015.Casuariiformes	!	2014.Passerimorphae	inferred
2015.Casuariiformes	!	2014.Pelecanidae	inferred
2015.Casuariiformes	!	2014.Pelecaniformes	inferred
2015.Casuariiformes	!	2014.Pelecanimorphae	inferred
2015.Casuariiformes	!	2014.Phaethontiformes	inferred
2015.Casuariiformes	!	2014.Phaethontimorphae	inferred
2015.Casuariiformes	!	2014.Phalacrocoracidae	inferred
2015.Casuariiformes	!	2014.Phoenicopteriformes	inferred
2015.Casuariiformes	!	2014.Phoenicopterimorphae	inferred
2015.Casuariiformes	!	2014.Piciformes	inferred
2015.Casuariiformes	!	2014.Picocoraciae	inferred
2015.Casuariiformes	!	2014.Picodynastornithes	inferred
2015.Casuariiformes	!	2014.Podicipediformes	inferred
2015.Casuariiformes	!	2014.Procellariiformes	inferred
2015.Casuariiformes	!	2014.Procellariimorphae	inferred
2015.Casuariiformes	!	2014.Psittaciformes	inferred
2015.Casuariiformes	!	2014.Pterocliformes	inferred
2015.Casuariiformes	!	2014.Sphenisciformes	inferred
2015.Casuariiformes	!	2014.Strigiformes	inferred
2015.Casuariiformes	!	2014.Struthioniformes	inferred
2015.Casuariiformes	!	2014.Telluraves	inferred
2015.Casuariiformes	!	2014.Threskiornithidae	inferred
2015.Casuariiformes	!	2014.Tinamiformes	inferred
2015.Casuariiformes	!	2014.Trochilidae	inferred
2015.Casuariiformes	!	2014.Trogoniformes	inferred
2015.Casuariiformes	{=	>	<	!	><}	2014.nc_Caprimulgiformes_Clade1	inferred
2015.Casuariiformes	{=	>	<	!	><}	2014.nc_Palaeognathae	inferred
2015.Casuariiformes	{=	>	<	!	><}	2014.nc_Pelecaniformes	inferred
2015.Casuariiformes	{=	>	<	!	><}	2014.nc_Pelecanimorphae	inferred
2015.Cavitaves	!	2014.Accipitriformes	inferred
2015.Cavitaves	!	2014.Accipitrimorphae	inferred
2015.Cavitaves	!	2014.Aequornithia	inferred
2015.Cavitaves	!	2014.Aequornithia_Clade1	inferred
2015.Cavitaves	<	2014.Afroaves	inferred
2015.Cavitaves	!	2014.Anseriformes	inferred
2015.Cavitaves	!	2014.Apodidae	inferred
2015.Cavitaves	!	2014.Ardeae	inferred
2015.Cavitaves	!	2014.Ardeidae	inferred
2015.Cavitaves	!	2014.Australaves	inferred
2015.Cavitaves	>	2014.Bucerotiformes	inferred
2015.Cavitaves	!	2014.Caprimulgidae	inferred
2015.Cavitaves	!	2014.Caprimulgiformes	inferred
2015.Cavitaves	!	2014.Caprimulgiformes_Clade1	inferred
2015.Cavitaves	!	2014.Caprimulgimorphae	inferred
2015.Cavitaves	!	2014.Cariamiformes	inferred
2015.Cavitaves	=	2014.Cavitaves	inferred
2015.Cavitaves	!	2014.Charadriiformes	inferred
2015.Cavitaves	!	2014.Coliiformes	inferred
2015.Cavitaves	!	2014.Columbea	inferred
2015.Cavitaves	!	2014.Columbiformes	inferred
2015.Cavitaves	!	2014.Columbimorphae	inferred
2015.Cavitaves	!	2014.Columbimorphae_Clade1	inferred
2015.Cavitaves	>	2014.Coraciiformes	inferred
2015.Cavitaves	<	2014.Coraciimorphae	inferred
2015.Cavitaves	<	2014.Coracornithia	inferred
2015.Cavitaves	!	2014.Cuculiformes	inferred
2015.Cavitaves	!	2014.Cursorimorphae	inferred
2015.Cavitaves	<	2014.Eucavitaves	inferred
2015.Cavitaves	!	2014.Eufalconimorphae	inferred
2015.Cavitaves	!	2014.Eurypygiformes	inferred
2015.Cavitaves	!	2014.Falconiformes	inferred
2015.Cavitaves	!	2014.Galliformes	inferred
2015.Cavitaves	!	2014.Galloanseres	inferred
2015.Cavitaves	!	2014.Gaviiformes	inferred
2015.Cavitaves	!	2014.Gaviimorphae	inferred
2015.Cavitaves	!	2014.Gruiformes	inferred
2015.Cavitaves	!	2014.Leptosomiformes	inferred
2015.Cavitaves	!	2014.Mesitornithiformes	inferred
2015.Cavitaves	!	2014.Musophagiformes	inferred
2015.Cavitaves	<	2014.Neoaves	inferred
2015.Cavitaves	<	2014.Neognathae	inferred
2015.Cavitaves	<	2014.Neornithes	inferred
2015.Cavitaves	!	2014.Opisthocomiformes	inferred
2015.Cavitaves	!	2014.Otidiformes	inferred
2015.Cavitaves	!	2014.Otidimorphae	inferred
2015.Cavitaves	!	2014.Otidimorphae_Clade1	inferred
2015.Cavitaves	!	2014.Palaeognathae	inferred
2015.Cavitaves	<	2014.Passerea	inferred
2015.Cavitaves	<	2014.Passerea_Clade1	inferred
2015.Cavitaves	<	2014.Passerea_Clade2	inferred
2015.Cavitaves	!	2014.Passerea_Clade3	inferred
2015.Cavitaves	!	2014.Passerea_Clade4	inferred
2015.Cavitaves	!	2014.Passeriformes	inferred
2015.Cavitaves	!	2014.Passerimorphae	inferred
2015.Cavitaves	!	2014.Pelecanidae	inferred
2015.Cavitaves	!	2014.Pelecaniformes	inferred
2015.Cavitaves	!	2014.Pelecanimorphae	inferred
2015.Cavitaves	!	2014.Phaethontiformes	inferred
2015.Cavitaves	!	2014.Phaethontimorphae	inferred
2015.Cavitaves	!	2014.Phalacrocoracidae	inferred
2015.Cavitaves	!	2014.Phoenicopteriformes	inferred
2015.Cavitaves	!	2014.Phoenicopterimorphae	inferred
2015.Cavitaves	>	2014.Piciformes	inferred
2015.Cavitaves	>	2014.Picocoraciae	inferred
2015.Cavitaves	>	2014.Picodynastornithes	inferred
2015.Cavitaves	!	2014.Podicipediformes	inferred
2015.Cavitaves	!	2014.Procellariiformes	inferred
2015.Cavitaves	!	2014.Procellariimorphae	inferred
2015.Cavitaves	!	2014.Psittaciformes	inferred
2015.Cavitaves	!	2014.Pterocliformes	inferred
2015.Cavitaves	!	2014.Sphenisciformes	inferred
2015.Cavitaves	!	2014.Strigiformes	inferred
2015.Cavitaves	!	2014.Struthioniformes	inferred
2015.Cavitaves	<	2014.Telluraves	inferred
2015.Cavitaves	!	2014.Threskiornithidae	inferred
2015.Cavitaves	!	2014.Tinamiformes	inferred
2015.Cavitaves	!	2014.Trochilidae	inferred
2015.Cavitaves	>	2014.Trogoniformes	inferred
2015.Cavitaves	{=	>	<	!	><}	2014.nc_Caprimulgiformes_Clade1	inferred
2015.Cavitaves	{=	>	<	!	><}	2014.nc_Palaeognathae	inferred
2015.Cavitaves	{=	>	<	!	><}	2014.nc_Pelecaniformes	inferred
2015.Cavitaves	{=	>	<	!	><}	2014.nc_Pelecanimorphae	inferred
2015.Charadriiformes	!	2014.Accipitriformes	inferred
2015.Charadriiformes	!	2014.Accipitrimorphae	inferred
2015.Charadriiformes	!	2014.Aequornithia	inferred
2015.Charadriiformes	!	2014.Aequornithia_Clade1	inferred
2015.Charadriiformes	!	2014.Afroaves	inferred
2015.Charadriiformes	!	2014.Anseriformes	inferred
2015.Charadriiformes	!	2014.Apodidae	inferred
2015.Charadriiformes	!	2014.Ardeae	inferred
2015.Charadriiformes	!	2014.Ardeidae	inferred
2015.Charadriiformes	!	2014.Australaves	inferred
2015.Charadriiformes	!	2014.Bucerotiformes	inferred
2015.Charadriiformes	!	2014.Caprimulgidae	inferred
2015.Charadriiformes	!	2014.Caprimulgiformes	inferred
2015.Charadriiformes	!	2014.Caprimulgiformes_Clade1	inferred
2015.Charadriiformes	!	2014.Caprimulgimorphae	inferred
2015.Charadriiformes	!	2014.Cariamiformes	inferred
2015.Charadriiformes	!	2014.Cavitaves	inferred
2015.Charadriiformes	!	2014.Coliiformes	inferred
2015.Charadriiformes	!	2014.Columbea	inferred
2015.Charadriiformes	!	2014.Columbiformes	inferred
2015.Charadriiformes	!	2014.Columbimorphae	inferred
2015.Charadriiformes	!	2014.Columbimorphae_Clade1	inferred
2015.Charadriiformes	!	2014.Coraciiformes	inferred
2015.Charadriiformes	!	2014.Coraciimorphae	inferred
2015.Charadriiformes	!	2014.Coracornithia	inferred
2015.Charadriiformes	!	2014.Cuculiformes	inferred
2015.Charadriiformes	<	2014.Cursorimorphae	inferred
2015.Charadriiformes	!	2014.Eucavitaves	inferred
2015.Charadriiformes	!	2014.Eufalconimorphae	inferred
2015.Charadriiformes	!	2014.Eurypygiformes	inferred
2015.Charadriiformes	!	2014.Falconiformes	inferred
2015.Charadriiformes	!	2014.Galliformes	inferred
2015.Charadriiformes	!	2014.Galloanseres	inferred
2015.Charadriiformes	!	2014.Gaviiformes	inferred
2015.Charadriiformes	!	2014.Gaviimorphae	inferred
2015.Charadriiformes	!	2014.Gruiformes	inferred
2015.Charadriiformes	!	2014.Leptosomiformes	inferred
2015.Charadriiformes	!	2014.Mesitornithiformes	inferred
2015.Charadriiformes	!	2014.Musophagiformes	inferred
2015.Charadriiformes	<	2014.Neoaves	inferred
2015.Charadriiformes	<	2014.Neognathae	inferred
2015.Charadriiformes	<	2014.Neornithes	inferred
2015.Charadriiformes	!	2014.Opisthocomiformes	inferred
2015.Charadriiformes	!	2014.Otidiformes	inferred
2015.Charadriiformes	!	2014.Otidimorphae	inferred
2015.Charadriiformes	!	2014.Otidimorphae_Clade1	inferred
2015.Charadriiformes	!	2014.Palaeognathae	inferred
2015.Charadriiformes	<	2014.Passerea	inferred
2015.Charadriiformes	<	2014.Passerea_Clade1	inferred
2015.Charadriiformes	!	2014.Passerea_Clade2	inferred
2015.Charadriiformes	<	2014.Passerea_Clade3	inferred
2015.Charadriiformes	!	2014.Passerea_Clade4	inferred
2015.Charadriiformes	!	2014.Passeriformes	inferred
2015.Charadriiformes	!	2014.Passerimorphae	inferred
2015.Charadriiformes	!	2014.Pelecanidae	inferred
2015.Charadriiformes	!	2014.Pelecaniformes	inferred
2015.Charadriiformes	!	2014.Pelecanimorphae	inferred
2015.Charadriiformes	!	2014.Phaethontiformes	inferred
2015.Charadriiformes	!	2014.Phaethontimorphae	inferred
2015.Charadriiformes	!	2014.Phalacrocoracidae	inferred
2015.Charadriiformes	!	2014.Phoenicopteriformes	inferred
2015.Charadriiformes	!	2014.Phoenicopterimorphae	inferred
2015.Charadriiformes	!	2014.Piciformes	inferred
2015.Charadriiformes	!	2014.Picocoraciae	inferred
2015.Charadriiformes	!	2014.Picodynastornithes	inferred
2015.Charadriiformes	!	2014.Podicipediformes	inferred
2015.Charadriiformes	!	2014.Procellariiformes	inferred
2015.Charadriiformes	!	2014.Procellariimorphae	inferred
2015.Charadriiformes	!	2014.Psittaciformes	inferred
2015.Charadriiformes	!	2014.Pterocliformes	inferred
2015.Charadriiformes	!	2014.Sphenisciformes	inferred
2015.Charadriiformes	!	2014.Strigiformes	inferred
2015.Charadriiformes	!	2014.Struthioniformes	inferred
2015.Charadriiformes	!	2014.Telluraves	inferred
2015.Charadriiformes	!	2014.Threskiornithidae	inferred
2015.Charadriiformes	!	2014.Tinamiformes	inferred
2015.Charadriiformes	!	2014.Trochilidae	inferred
2015.Charadriiformes	!	2014.Trogoniformes	inferred
2015.Charadriiformes	{=	>	<	!	><}	2014.nc_Caprimulgiformes_Clade1	inferred
2015.Charadriiformes	{=	>	<	!	><}	2014.nc_Palaeognathae	inferred
2015.Charadriiformes	{=	>	<	!	><}	2014.nc_Pelecaniformes	inferred
2015.Charadriiformes	{=	>	<	!	><}	2014.nc_Pelecanimorphae	inferred
2015.Ciconiiformes	!	2014.Accipitriformes	inferred
2015.Ciconiiformes	!	2014.Accipitrimorphae	inferred
2015.Ciconiiformes	<	2014.Aequornithia	inferred
2015.Ciconiiformes	<	2014.Aequornithia_Clade1	inferred
2015.Ciconiiformes	!	2014.Afroaves	inferred
2015.Ciconiiformes	!	2014.Anseriformes	inferred
2015.Ciconiiformes	!	2014.Apodidae	inferred
2015.Ciconiiformes	<	2014.Ardeae	inferred
2015.Ciconiiformes	!	2014.Ardeidae	inferred
2015.Ciconiiformes	!	2014.Australaves	inferred
2015.Ciconiiformes	!	2014.Bucerotiformes	inferred
2015.Ciconiiformes	!	2014.Caprimulgidae	inferred
2015.Ciconiiformes	!	2014.Caprimulgiformes	inferred
2015.Ciconiiformes	!	2014.Caprimulgiformes_Clade1	inferred
2015.Ciconiiformes	!	2014.Caprimulgimorphae	inferred
2015.Ciconiiformes	!	2014.Cariamiformes	inferred
2015.Ciconiiformes	!	2014.Cavitaves	inferred
2015.Ciconiiformes	!	2014.Charadriiformes	inferred
2015.Ciconiiformes	!	2014.Coliiformes	inferred
2015.Ciconiiformes	!	2014.Columbea	inferred
2015.Ciconiiformes	!	2014.Columbiformes	inferred
2015.Ciconiiformes	!	2014.Columbimorphae	inferred
2015.Ciconiiformes	!	2014.Columbimorphae_Clade1	inferred
2015.Ciconiiformes	!	2014.Coraciiformes	inferred
2015.Ciconiiformes	!	2014.Coraciimorphae	inferred
2015.Ciconiiformes	!	2014.Coracornithia	inferred
2015.Ciconiiformes	!	2014.Cuculiformes	inferred
2015.Ciconiiformes	!	2014.Cursorimorphae	inferred
2015.Ciconiiformes	!	2014.Eucavitaves	inferred
2015.Ciconiiformes	!	2014.Eufalconimorphae	inferred
2015.Ciconiiformes	!	2014.Eurypygiformes	inferred
2015.Ciconiiformes	!	2014.Falconiformes	inferred
2015.Ciconiiformes	!	2014.Galliformes	inferred
2015.Ciconiiformes	!	2014.Galloanseres	inferred
2015.Ciconiiformes	!	2014.Gaviiformes	inferred
2015.Ciconiiformes	!	2014.Gaviimorphae	inferred
2015.Ciconiiformes	!	2014.Gruiformes	inferred
2015.Ciconiiformes	!	2014.Leptosomiformes	inferred
2015.Ciconiiformes	!	2014.Mesitornithiformes	inferred
2015.Ciconiiformes	!	2014.Musophagiformes	inferred
2015.Ciconiiformes	<	2014.Neoaves	inferred
2015.Ciconiiformes	<	2014.Neognathae	inferred
2015.Ciconiiformes	<	2014.Neornithes	inferred
2015.Ciconiiformes	!	2014.Opisthocomiformes	inferred
2015.Ciconiiformes	!	2014.Otidiformes	inferred
2015.Ciconiiformes	!	2014.Otidimorphae	inferred
2015.Ciconiiformes	!	2014.Otidimorphae_Clade1	inferred
2015.Ciconiiformes	!	2014.Palaeognathae	inferred
2015.Ciconiiformes	<	2014.Passerea	inferred
2015.Ciconiiformes	<	2014.Passerea_Clade1	inferred
2015.Ciconiiformes	<	2014.Passerea_Clade2	inferred
2015.Ciconiiformes	!	2014.Passerea_Clade3	inferred
2015.Ciconiiformes	!	2014.Passerea_Clade4	inferred
2015.Ciconiiformes	!	2014.Passeriformes	inferred
2015.Ciconiiformes	!	2014.Passerimorphae	inferred
2015.Ciconiiformes	!	2014.Pelecanidae	inferred
2015.Ciconiiformes	!	2014.Pelecaniformes	inferred
2015.Ciconiiformes	!	2014.Phaethontiformes	inferred
2015.Ciconiiformes	!	2014.Phaethontimorphae	inferred
2015.Ciconiiformes	!	2014.Phalacrocoracidae	inferred
2015.Ciconiiformes	!	2014.Phoenicopteriformes	inferred
2015.Ciconiiformes	!	2014.Phoenicopterimorphae	inferred
2015.Ciconiiformes	!	2014.Piciformes	inferred
2015.Ciconiiformes	!	2014.Picocoraciae	inferred
2015.Ciconiiformes	!	2014.Picodynastornithes	inferred
2015.Ciconiiformes	!	2014.Podicipediformes	inferred
2015.Ciconiiformes	!	2014.Procellariiformes	inferred
2015.Ciconiiformes	!	2014.Procellariimorphae	inferred
2015.Ciconiiformes	!	2014.Psittaciformes	inferred
2015.Ciconiiformes	!	2014.Pterocliformes	inferred
2015.Ciconiiformes	!	2014.Sphenisciformes	inferred
2015.Ciconiiformes	!	2014.Strigiformes	inferred
2015.Ciconiiformes	!	2014.Struthioniformes	inferred
2015.Ciconiiformes	!	2014.Telluraves	inferred
2015.Ciconiiformes	!	2014.Threskiornithidae	inferred
2015.Ciconiiformes	!	2014.Tinamiformes	inferred
2015.Ciconiiformes	!	2014.Trochilidae	inferred
2015.Ciconiiformes	!	2014.Trogoniformes	inferred
2015.Ciconiiformes	{=	>	<	!	><}	2014.nc_Caprimulgiformes_Clade1	inferred
2015.Ciconiiformes	{=	>	<	!	><}	2014.nc_Palaeognathae	inferred
2015.Ciconiiformes	{=	>	<	!	><}	2014.nc_Pelecaniformes	inferred
2015.Coliiformes	!	2014.Accipitriformes	inferred
2015.Coliiformes	!	2014.Accipitrimorphae	inferred
2015.Coliiformes	!	2014.Aequornithia	inferred
2015.Coliiformes	!	2014.Aequornithia_Clade1	inferred
2015.Coliiformes	<	2014.Afroaves	inferred
2015.Coliiformes	!	2014.Anseriformes	inferred
2015.Coliiformes	!	2014.Apodidae	inferred
2015.Coliiformes	!	2014.Ardeae	inferred
2015.Coliiformes	!	2014.Ardeidae	inferred
2015.Coliiformes	!	2014.Australaves	inferred
2015.Coliiformes	!	2014.Bucerotiformes	inferred
2015.Coliiformes	!	2014.Caprimulgidae	inferred
2015.Coliiformes	!	2014.Caprimulgiformes	inferred
2015.Coliiformes	!	2014.Caprimulgiformes_Clade1	inferred
2015.Coliiformes	!	2014.Caprimulgimorphae	inferred
2015.Coliiformes	!	2014.Cariamiformes	inferred
2015.Coliiformes	!	2014.Cavitaves	inferred
2015.Coliiformes	!	2014.Charadriiformes	inferred
2015.Coliiformes	!	2014.Columbea	inferred
2015.Coliiformes	!	2014.Columbiformes	inferred
2015.Coliiformes	!	2014.Columbimorphae	inferred
2015.Coliiformes	!	2014.Columbimorphae_Clade1	inferred
2015.Coliiformes	!	2014.Coraciiformes	inferred
2015.Coliiformes	<	2014.Coraciimorphae	inferred
2015.Coliiformes	<	2014.Coracornithia	inferred
2015.Coliiformes	!	2014.Cuculiformes	inferred
2015.Coliiformes	!	2014.Cursorimorphae	inferred
2015.Coliiformes	!	2014.Eucavitaves	inferred
2015.Coliiformes	!	2014.Eufalconimorphae	inferred
2015.Coliiformes	!	2014.Eurypygiformes	inferred
2015.Coliiformes	!	2014.Falconiformes	inferred
2015.Coliiformes	!	2014.Galliformes	inferred
2015.Coliiformes	!	2014.Galloanseres	inferred
2015.Coliiformes	!	2014.Gaviiformes	inferred
2015.Coliiformes	!	2014.Gaviimorphae	inferred
2015.Coliiformes	!	2014.Gruiformes	inferred
2015.Coliiformes	!	2014.Leptosomiformes	inferred
2015.Coliiformes	!	2014.Mesitornithiformes	inferred
2015.Coliiformes	!	2014.Musophagiformes	inferred
2015.Coliiformes	<	2014.Neoaves	inferred
2015.Coliiformes	<	2014.Neognathae	inferred
2015.Coliiformes	<	2014.Neornithes	inferred
2015.Coliiformes	!	2014.Opisthocomiformes	inferred
2015.Coliiformes	!	2014.Otidiformes	inferred
2015.Coliiformes	!	2014.Otidimorphae	inferred
2015.Coliiformes	!	2014.Otidimorphae_Clade1	inferred
2015.Coliiformes	!	2014.Palaeognathae	inferred
2015.Coliiformes	<	2014.Passerea	inferred
2015.Coliiformes	<	2014.Passerea_Clade1	inferred
2015.Coliiformes	<	2014.Passerea_Clade2	inferred
2015.Coliiformes	!	2014.Passerea_Clade3	inferred
2015.Coliiformes	!	2014.Passerea_Clade4	inferred
2015.Coliiformes	!	2014.Passeriformes	inferred
2015.Coliiformes	!	2014.Passerimorphae	inferred
2015.Coliiformes	!	2014.Pelecanidae	inferred
2015.Coliiformes	!	2014.Pelecaniformes	inferred
2015.Coliiformes	!	2014.Pelecanimorphae	inferred
2015.Coliiformes	!	2014.Phaethontiformes	inferred
2015.Coliiformes	!	2014.Phaethontimorphae	inferred
2015.Coliiformes	!	2014.Phalacrocoracidae	inferred
2015.Coliiformes	!	2014.Phoenicopteriformes	inferred
2015.Coliiformes	!	2014.Phoenicopterimorphae	inferred
2015.Coliiformes	!	2014.Piciformes	inferred
2015.Coliiformes	!	2014.Picocoraciae	inferred
2015.Coliiformes	!	2014.Picodynastornithes	inferred
2015.Coliiformes	!	2014.Podicipediformes	inferred
2015.Coliiformes	!	2014.Procellariiformes	inferred
2015.Coliiformes	!	2014.Procellariimorphae	inferred
2015.Coliiformes	!	2014.Psittaciformes	inferred
2015.Coliiformes	!	2014.Pterocliformes	inferred
2015.Coliiformes	!	2014.Sphenisciformes	inferred
2015.Coliiformes	!	2014.Strigiformes	inferred
2015.Coliiformes	!	2014.Struthioniformes	inferred
2015.Coliiformes	<	2014.Telluraves	inferred
2015.Coliiformes	!	2014.Threskiornithidae	inferred
2015.Coliiformes	!	2014.Tinamiformes	inferred
2015.Coliiformes	!	2014.Trochilidae	inferred
2015.Coliiformes	!	2014.Trogoniformes	inferred
2015.Coliiformes	{=	>	<	!	><}	2014.nc_Caprimulgiformes_Clade1	inferred
2015.Coliiformes	{=	>	<	!	><}	2014.nc_Palaeognathae	inferred
2015.Coliiformes	{=	>	<	!	><}	2014.nc_Pelecaniformes	inferred
2015.Coliiformes	{=	>	<	!	><}	2014.nc_Pelecanimorphae	inferred
2015.Columbaves	!	2014.Accipitriformes	inferred
2015.Columbaves	!	2014.Accipitrimorphae	inferred
2015.Columbaves	!	2014.Aequornithia	inferred
2015.Columbaves	!	2014.Aequornithia_Clade1	inferred
2015.Columbaves	!	2014.Afroaves	inferred
2015.Columbaves	!	2014.Anseriformes	inferred
2015.Columbaves	!	2014.Apodidae	inferred
2015.Columbaves	!	2014.Ardeae	inferred
2015.Columbaves	!	2014.Ardeidae	inferred
2015.Columbaves	!	2014.Australaves	inferred
2015.Columbaves	!	2014.Bucerotiformes	inferred
2015.Columbaves	!	2014.Caprimulgidae	inferred
2015.Columbaves	!	2014.Caprimulgiformes	inferred
2015.Columbaves	!	2014.Caprimulgiformes_Clade1	inferred
2015.Columbaves	!	2014.Caprimulgimorphae	inferred
2015.Columbaves	!	2014.Cariamiformes	inferred
2015.Columbaves	!	2014.Cavitaves	inferred
2015.Columbaves	!	2014.Charadriiformes	inferred
2015.Columbaves	!	2014.Coliiformes	inferred
2015.Columbaves	><	2014.Columbea	inferred
2015.Columbaves	>	2014.Columbiformes	inferred
2015.Columbaves	>	2014.Columbimorphae	inferred
2015.Columbaves	>	2014.Columbimorphae_Clade1	inferred
2015.Columbaves	!	2014.Coraciiformes	inferred
2015.Columbaves	!	2014.Coraciimorphae	inferred
2015.Columbaves	!	2014.Coracornithia	inferred
2015.Columbaves	>	2014.Cuculiformes	inferred
2015.Columbaves	!	2014.Cursorimorphae	inferred
2015.Columbaves	!	2014.Eucavitaves	inferred
2015.Columbaves	!	2014.Eufalconimorphae	inferred
2015.Columbaves	!	2014.Eurypygiformes	inferred
2015.Columbaves	!	2014.Falconiformes	inferred
2015.Columbaves	!	2014.Galliformes	inferred
2015.Columbaves	!	2014.Galloanseres	inferred
2015.Columbaves	!	2014.Gaviiformes	inferred
2015.Columbaves	!	2014.Gaviimorphae	inferred
2015.Columbaves	!	2014.Gruiformes	inferred
2015.Columbaves	!	2014.Leptosomiformes	inferred
2015.Columbaves	>	2014.Mesitornithiformes	inferred
2015.Columbaves	>	2014.Musophagiformes	inferred
2015.Columbaves	<	2014.Neoaves	inferred
2015.Columbaves	<	2014.Neognathae	inferred
2015.Columbaves	<	2014.Neornithes	inferred
2015.Columbaves	!	2014.Opisthocomiformes	inferred
2015.Columbaves	>	2014.Otidiformes	inferred
2015.Columbaves	>	2014.Otidimorphae	inferred
2015.Columbaves	>	2014.Otidimorphae_Clade1	inferred
2015.Columbaves	!	2014.Palaeognathae	inferred
2015.Columbaves	><	2014.Passerea	inferred
2015.Columbaves	!	2014.Passerea_Clade1	inferred
2015.Columbaves	!	2014.Passerea_Clade2	inferred
2015.Columbaves	!	2014.Passerea_Clade3	inferred
2015.Columbaves	><	2014.Passerea_Clade4	inferred
2015.Columbaves	!	2014.Passeriformes	inferred
2015.Columbaves	!	2014.Passerimorphae	inferred
2015.Columbaves	!	2014.Pelecanidae	inferred
2015.Columbaves	!	2014.Pelecaniformes	inferred
2015.Columbaves	!	2014.Pelecanimorphae	inferred
2015.Columbaves	!	2014.Phaethontiformes	inferred
2015.Columbaves	!	2014.Phaethontimorphae	inferred
2015.Columbaves	!	2014.Phalacrocoracidae	inferred
2015.Columbaves	!	2014.Phoenicopteriformes	inferred
2015.Columbaves	!	2014.Phoenicopterimorphae	inferred
2015.Columbaves	!	2014.Piciformes	inferred
2015.Columbaves	!	2014.Picocoraciae	inferred
2015.Columbaves	!	2014.Picodynastornithes	inferred
2015.Columbaves	!	2014.Podicipediformes	inferred
2015.Columbaves	!	2014.Procellariiformes	inferred
2015.Columbaves	!	2014.Procellariimorphae	inferred
2015.Columbaves	!	2014.Psittaciformes	inferred
2015.Columbaves	>	2014.Pterocliformes	inferred
2015.Columbaves	!	2014.Sphenisciformes	inferred
2015.Columbaves	!	2014.Strigiformes	inferred
2015.Columbaves	!	2014.Struthioniformes	inferred
2015.Columbaves	!	2014.Telluraves	inferred
2015.Columbaves	!	2014.Threskiornithidae	inferred
2015.Columbaves	!	2014.Tinamiformes	inferred
2015.Columbaves	!	2014.Trochilidae	inferred
2015.Columbaves	!	2014.Trogoniformes	inferred
2015.Columbaves	{=	>	<	!	><}	2014.nc_Caprimulgiformes_Clade1	inferred
2015.Columbaves	{=	>	<	!	><}	2014.nc_Palaeognathae	inferred
2015.Columbaves	{=	>	<	!	><}	2014.nc_Pelecaniformes	inferred
2015.Columbaves	{=	>	<	!	><}	2014.nc_Pelecanimorphae	inferred
2015.Columbiformes	!	2014.Accipitriformes	inferred
2015.Columbiformes	!	2014.Accipitrimorphae	inferred
2015.Columbiformes	!	2014.Aequornithia	inferred
2015.Columbiformes	!	2014.Aequornithia_Clade1	inferred
2015.Columbiformes	!	2014.Afroaves	inferred
2015.Columbiformes	!	2014.Anseriformes	inferred
2015.Columbiformes	!	2014.Apodidae	inferred
2015.Columbiformes	!	2014.Ardeae	inferred
2015.Columbiformes	!	2014.Ardeidae	inferred
2015.Columbiformes	!	2014.Australaves	inferred
2015.Columbiformes	!	2014.Bucerotiformes	inferred
2015.Columbiformes	!	2014.Caprimulgidae	inferred
2015.Columbiformes	!	2014.Caprimulgiformes	inferred
2015.Columbiformes	!	2014.Caprimulgiformes_Clade1	inferred
2015.Columbiformes	!	2014.Caprimulgimorphae	inferred
2015.Columbiformes	!	2014.Cariamiformes	inferred
2015.Columbiformes	!	2014.Cavitaves	inferred
2015.Columbiformes	!	2014.Charadriiformes	inferred
2015.Columbiformes	!	2014.Coliiformes	inferred
2015.Columbiformes	<	2014.Columbea	inferred
2015.Columbiformes	<	2014.Columbimorphae	inferred
2015.Columbiformes	!	2014.Columbimorphae_Clade1	inferred
2015.Columbiformes	!	2014.Coraciiformes	inferred
2015.Columbiformes	!	2014.Coraciimorphae	inferred
2015.Columbiformes	!	2014.Coracornithia	inferred
2015.Columbiformes	!	2014.Cuculiformes	inferred
2015.Columbiformes	!	2014.Cursorimorphae	inferred
[truncated: 6,051 more rows]
