# Supplementary material for: Verbalizing phylogenomic conflict: Representation of node congruence across competing reconstructions of the neoavian explosion
Source: PLoS Comput Biol. 2019 Feb 15;15(2):e1006493. doi: 10.1371/journal.pcbi.1006493 (PMC6395011; doi:10.1371/journal.pcbi.1006493)
Supplement: S17 File — (A) Reasoner input constraints for the 2015./2014.Neoaves alignment, under whole-concept resolution, limited to the main conflict region. Includes information on run commands; and 0 instances of "no coverage". (B) Input visualization for the 2015./2014.Neoaves alignment, under whole-concept resolution, limited to the main conflict region. (C) Alignment visualization for the 2015./2014.Neoaves alignment, under whole-concept resolution, limited to the main conflict region. (D) Set of Maximally Informative Relations (MIR) inferred for the 2015./2014.Neoaves alignment, under whole-concept resolution, limited to the main conflict region. Total = 441 MIR. (ZIP) [file pcbi.1006493.s017.zip]

Archive with 9 entries (8 files):
- S17B-Neoaves-Conflict-Region-Overlap-Whole-Concept-Resolution.pdf
- __MACOSX/
- __MACOSX/._S17B-Neoaves-Conflict-Region-Overlap-Whole-Concept-Resolution.pdf
- S17A-Neoaves-Conflict-Region-Overlap-Whole-Concept-Resolution.txt
- __MACOSX/._S17A-Neoaves-Conflict-Region-Overlap-Whole-Concept-Resolution.txt
- S17D-Neoaves-Conflict-Region-Overlap-Whole-Concept-Resolution-mir.csv
- __MACOSX/._S17D-Neoaves-Conflict-Region-Overlap-Whole-Concept-Resolution-mir.csv
- S17C-Neoaves-Conflict-Region-Overlap-Whole-Concept-Resolution-0-mnpw.pdf
- __MACOSX/._S17C-Neoaves-Conflict-Region-Overlap-Whole-Concept-Resolution-0-mnpw.pdf
