# Supplementary material for: Verbalizing phylogenomic conflict: Representation of node congruence across competing reconstructions of the neoavian explosion
Source: PLoS Comput Biol. 2019 Feb 15;15(2):e1006493. doi: 10.1371/journal.pcbi.1006493 (PMC6395011; doi:10.1371/journal.pcbi.1006493)
Supplement: S17 File — (A) Reasoner input constraints for the 2015./2014.Neoaves alignment, under whole-concept resolution, limited to the main conflict region. Includes information on run commands; and 0 instances of "no coverage". (B) Input visualization for the 2015./2014.Neoaves alignment, under whole-concept resolution, limited to the main conflict region. (C) Alignment visualization for the 2015./2014.Neoaves alignment, under whole-concept resolution, limited to the main conflict region. (D) Set of Maximally Informative Relations (MIR) inferred for the 2015./2014.Neoaves alignment, under whole-concept resolution, limited to the main conflict region. Total = 441 MIR. (ZIP) [file pcbi.1006493.s017.zip › S17A-Neoaves-Conflict-Region-Overlap-Whole-Concept-Resolution.txt]

# Input data file - Euler/X software toolkit
# https://github.com/EulerProject/EulerX
# Source: Franz et al. 2018: Verbalizing phylogenomic conflict: Representation of node congruence across competing reconstructions of the neoavian explosion
# DOI:10.1371/journal.pcbi.1006493
# Supporting information. S17A File. "S17A-Neoaves-Conflict-Region-Overlap-Whole-Concept-Resolution.txt"
# Euler/X run commands: euler2 align [name]; euler2 show iv; euler2 show pw

taxonomy 2015 Prum_et_al
(Neoaves Neoaves_Clade1 Strisores)
(Neoaves_Clade1 Columbaves Neoaves_Clade2)
(Columbaves Columbimorphae Otidimorphae)
(Otidimorphae Otidimorphae_Clade1 Musophagiformes)
(Otidimorphae_Clade1 Cuculiformes Otidiformes)
(Neoaves_Clade2 Neoaves_Clade3 Gruiformes)
(Neoaves_Clade3 Aequorlitornithes Inopiaves)
(Aequorlitornithes Aequorlitornithes_Clade1 Ardeae)
(Aequorlitornithes_Clade1 Charadriiformes Phoenicopterimorphae)
(Inopiaves Opisthocomiformes Telluraves)

taxonomy 2014 Jarvis_et_al
(Neoaves Columbea Passarea)
(Columbea Columbimorphae Phoenicopterimorphae)
(Passarea Passarea_Clade1 Passarea_Clade4)
(Passarea_Clade1 Passarea_Clade2 Passarea_Clade3)
(Passarea_Clade2 Ardeae Telluraves)
(Passarea_Clade3 Cursorimorphae Opisthocomiformes)
(Cursorimorphae Charadriiformes Gruiformes)
(Passarea_Clade4 Caprimulgimorphae Otidimorphae)
(Otidimorphae Cuculiformes Otidimorphae_Clade1)
(Otidimorphae_Clade1 Musophagiformes Otidiformes)

articulation 2015-2014 Prum_et_al-Jarvis_et_al
[2015.Neoaves = 2014.Neoaves]
[2015.Ardeae = 2014.Ardeae]
[2015.Columbimorphae = 2014.Columbimorphae]
[2015.Otidimorphae = 2014.Otidimorphae]
[2015.Phoenicopterimorphae = 2014.Phoenicopterimorphae]
[2015.Strisores = 2014.Caprimulgimorphae]
[2015.Telluraves = 2014.Telluraves]
[2015.Charadriiformes = 2014.Charadriiformes]
[2015.Cuculiformes = 2014.Cuculiformes]
[2015.Gruiformes = 2014.Gruiformes]
[2015.Musophagiformes = 2014.Musophagiformes]
[2015.Opisthocomiformes = 2014.Opisthocomiformes]
[2015.Otidiformes = 2014.Otidiformes]
