# Supplementary material for: Verbalizing phylogenomic conflict: Representation of node congruence across competing reconstructions of the neoavian explosion
Source: PLoS Comput Biol. 2019 Feb 15;15(2):e1006493. doi: 10.1371/journal.pcbi.1006493 (PMC6395011; doi:10.1371/journal.pcbi.1006493)
Supplement: S17 File — (A) Reasoner input constraints for the 2015./2014.Neoaves alignment, under whole-concept resolution, limited to the main conflict region. Includes information on run commands; and 0 instances of "no coverage". (B) Input visualization for the 2015./2014.Neoaves alignment, under whole-concept resolution, limited to the main conflict region. (C) Alignment visualization for the 2015./2014.Neoaves alignment, under whole-concept resolution, limited to the main conflict region. (D) Set of Maximally Informative Relations (MIR) inferred for the 2015./2014.Neoaves alignment, under whole-concept resolution, limited to the main conflict region. Total = 441 MIR. (ZIP) [file pcbi.1006493.s017.zip › S17D-Neoaves-Conflict-Region-Overlap-Whole-Concept-Resolution-mir.csv]

2015.Aequorlitornithes	>	2014.Ardeae	inferred
2015.Aequorlitornithes	!	2014.Caprimulgimorphae	inferred
2015.Aequorlitornithes	>	2014.Charadriiformes	inferred
2015.Aequorlitornithes	><	2014.Columbea	inferred
2015.Aequorlitornithes	!	2014.Columbimorphae	inferred
2015.Aequorlitornithes	!	2014.Cuculiformes	inferred
2015.Aequorlitornithes	><	2014.Cursorimorphae	inferred
2015.Aequorlitornithes	!	2014.Gruiformes	inferred
2015.Aequorlitornithes	!	2014.Musophagiformes	inferred
2015.Aequorlitornithes	<	2014.Neoaves	inferred
2015.Aequorlitornithes	!	2014.Opisthocomiformes	inferred
2015.Aequorlitornithes	!	2014.Otidiformes	inferred
2015.Aequorlitornithes	!	2014.Otidimorphae	inferred
2015.Aequorlitornithes	!	2014.Otidimorphae_Clade1	inferred
2015.Aequorlitornithes	><	2014.Passarea	inferred
2015.Aequorlitornithes	><	2014.Passarea_Clade1	inferred
2015.Aequorlitornithes	><	2014.Passarea_Clade2	inferred
2015.Aequorlitornithes	><	2014.Passarea_Clade3	inferred
2015.Aequorlitornithes	!	2014.Passarea_Clade4	inferred
2015.Aequorlitornithes	>	2014.Phoenicopterimorphae	inferred
2015.Aequorlitornithes	!	2014.Telluraves	inferred
2015.Aequorlitornithes_Clade1	!	2014.Ardeae	inferred
2015.Aequorlitornithes_Clade1	!	2014.Caprimulgimorphae	inferred
2015.Aequorlitornithes_Clade1	>	2014.Charadriiformes	inferred
2015.Aequorlitornithes_Clade1	><	2014.Columbea	inferred
2015.Aequorlitornithes_Clade1	!	2014.Columbimorphae	inferred
2015.Aequorlitornithes_Clade1	!	2014.Cuculiformes	inferred
2015.Aequorlitornithes_Clade1	><	2014.Cursorimorphae	inferred
2015.Aequorlitornithes_Clade1	!	2014.Gruiformes	inferred
2015.Aequorlitornithes_Clade1	!	2014.Musophagiformes	inferred
2015.Aequorlitornithes_Clade1	<	2014.Neoaves	inferred
2015.Aequorlitornithes_Clade1	!	2014.Opisthocomiformes	inferred
2015.Aequorlitornithes_Clade1	!	2014.Otidiformes	inferred
2015.Aequorlitornithes_Clade1	!	2014.Otidimorphae	inferred
2015.Aequorlitornithes_Clade1	!	2014.Otidimorphae_Clade1	inferred
2015.Aequorlitornithes_Clade1	><	2014.Passarea	inferred
2015.Aequorlitornithes_Clade1	><	2014.Passarea_Clade1	inferred
2015.Aequorlitornithes_Clade1	!	2014.Passarea_Clade2	inferred
2015.Aequorlitornithes_Clade1	><	2014.Passarea_Clade3	inferred
2015.Aequorlitornithes_Clade1	!	2014.Passarea_Clade4	inferred
2015.Aequorlitornithes_Clade1	>	2014.Phoenicopterimorphae	inferred
2015.Aequorlitornithes_Clade1	!	2014.Telluraves	inferred
2015.Ardeae	!	2014.Caprimulgimorphae	inferred
2015.Ardeae	!	2014.Charadriiformes	inferred
2015.Ardeae	!	2014.Columbea	inferred
2015.Ardeae	!	2014.Columbimorphae	inferred
2015.Ardeae	!	2014.Cuculiformes	inferred
2015.Ardeae	!	2014.Cursorimorphae	inferred
2015.Ardeae	!	2014.Gruiformes	inferred
2015.Ardeae	!	2014.Musophagiformes	inferred
2015.Ardeae	<	2014.Neoaves	inferred
2015.Ardeae	!	2014.Opisthocomiformes	inferred
2015.Ardeae	!	2014.Otidiformes	inferred
2015.Ardeae	!	2014.Otidimorphae	inferred
2015.Ardeae	!	2014.Otidimorphae_Clade1	inferred
2015.Ardeae	<	2014.Passarea	inferred
2015.Ardeae	<	2014.Passarea_Clade1	inferred
2015.Ardeae	<	2014.Passarea_Clade2	inferred
2015.Ardeae	!	2014.Passarea_Clade3	inferred
2015.Ardeae	!	2014.Passarea_Clade4	inferred
2015.Ardeae	!	2014.Phoenicopterimorphae	inferred
2015.Ardeae	!	2014.Telluraves	inferred
2015.Charadriiformes	!	2014.Ardeae	inferred
2015.Charadriiformes	!	2014.Caprimulgimorphae	inferred
2015.Charadriiformes	!	2014.Columbea	inferred
2015.Charadriiformes	!	2014.Columbimorphae	inferred
2015.Charadriiformes	!	2014.Cuculiformes	inferred
2015.Charadriiformes	<	2014.Cursorimorphae	inferred
2015.Charadriiformes	!	2014.Gruiformes	inferred
2015.Charadriiformes	!	2014.Musophagiformes	inferred
2015.Charadriiformes	<	2014.Neoaves	inferred
2015.Charadriiformes	!	2014.Opisthocomiformes	inferred
2015.Charadriiformes	!	2014.Otidiformes	inferred
2015.Charadriiformes	!	2014.Otidimorphae	inferred
2015.Charadriiformes	!	2014.Otidimorphae_Clade1	inferred
2015.Charadriiformes	<	2014.Passarea	inferred
2015.Charadriiformes	<	2014.Passarea_Clade1	inferred
2015.Charadriiformes	!	2014.Passarea_Clade2	inferred
2015.Charadriiformes	<	2014.Passarea_Clade3	inferred
2015.Charadriiformes	!	2014.Passarea_Clade4	inferred
2015.Charadriiformes	!	2014.Phoenicopterimorphae	inferred
2015.Charadriiformes	!	2014.Telluraves	inferred
2015.Columbaves	!	2014.Ardeae	inferred
2015.Columbaves	!	2014.Caprimulgimorphae	inferred
2015.Columbaves	!	2014.Charadriiformes	inferred
2015.Columbaves	><	2014.Columbea	inferred
2015.Columbaves	>	2014.Columbimorphae	inferred
2015.Columbaves	>	2014.Cuculiformes	inferred
2015.Columbaves	!	2014.Cursorimorphae	inferred
2015.Columbaves	!	2014.Gruiformes	inferred
2015.Columbaves	>	2014.Musophagiformes	inferred
2015.Columbaves	<	2014.Neoaves	inferred
2015.Columbaves	!	2014.Opisthocomiformes	inferred
2015.Columbaves	>	2014.Otidiformes	inferred
2015.Columbaves	>	2014.Otidimorphae	inferred
2015.Columbaves	>	2014.Otidimorphae_Clade1	inferred
2015.Columbaves	><	2014.Passarea	inferred
2015.Columbaves	!	2014.Passarea_Clade1	inferred
2015.Columbaves	!	2014.Passarea_Clade2	inferred
2015.Columbaves	!	2014.Passarea_Clade3	inferred
2015.Columbaves	><	2014.Passarea_Clade4	inferred
2015.Columbaves	!	2014.Phoenicopterimorphae	inferred
2015.Columbaves	!	2014.Telluraves	inferred
2015.Columbimorphae	!	2014.Ardeae	inferred
2015.Columbimorphae	!	2014.Caprimulgimorphae	inferred
2015.Columbimorphae	!	2014.Charadriiformes	inferred
2015.Columbimorphae	<	2014.Columbea	inferred
2015.Columbimorphae	!	2014.Cuculiformes	inferred
2015.Columbimorphae	!	2014.Cursorimorphae	inferred
2015.Columbimorphae	!	2014.Gruiformes	inferred
2015.Columbimorphae	!	2014.Musophagiformes	inferred
2015.Columbimorphae	<	2014.Neoaves	inferred
2015.Columbimorphae	!	2014.Opisthocomiformes	inferred
2015.Columbimorphae	!	2014.Otidiformes	inferred
2015.Columbimorphae	!	2014.Otidimorphae	inferred
2015.Columbimorphae	!	2014.Otidimorphae_Clade1	inferred
2015.Columbimorphae	!	2014.Passarea	inferred
2015.Columbimorphae	!	2014.Passarea_Clade1	inferred
2015.Columbimorphae	!	2014.Passarea_Clade2	inferred
2015.Columbimorphae	!	2014.Passarea_Clade3	inferred
2015.Columbimorphae	!	2014.Passarea_Clade4	inferred
2015.Columbimorphae	!	2014.Phoenicopterimorphae	inferred
2015.Columbimorphae	!	2014.Telluraves	inferred
2015.Cuculiformes	!	2014.Ardeae	inferred
2015.Cuculiformes	!	2014.Caprimulgimorphae	inferred
2015.Cuculiformes	!	2014.Charadriiformes	inferred
2015.Cuculiformes	!	2014.Columbea	inferred
2015.Cuculiformes	!	2014.Columbimorphae	inferred
2015.Cuculiformes	!	2014.Cursorimorphae	inferred
2015.Cuculiformes	!	2014.Gruiformes	inferred
2015.Cuculiformes	!	2014.Musophagiformes	inferred
2015.Cuculiformes	<	2014.Neoaves	inferred
2015.Cuculiformes	!	2014.Opisthocomiformes	inferred
2015.Cuculiformes	!	2014.Otidiformes	inferred
2015.Cuculiformes	<	2014.Otidimorphae	inferred
2015.Cuculiformes	!	2014.Otidimorphae_Clade1	inferred
2015.Cuculiformes	<	2014.Passarea	inferred
2015.Cuculiformes	!	2014.Passarea_Clade1	inferred
2015.Cuculiformes	!	2014.Passarea_Clade2	inferred
2015.Cuculiformes	!	2014.Passarea_Clade3	inferred
2015.Cuculiformes	<	2014.Passarea_Clade4	inferred
2015.Cuculiformes	!	2014.Phoenicopterimorphae	inferred
2015.Cuculiformes	!	2014.Telluraves	inferred
2015.Gruiformes	!	2014.Ardeae	inferred
2015.Gruiformes	!	2014.Caprimulgimorphae	inferred
2015.Gruiformes	!	2014.Charadriiformes	inferred
2015.Gruiformes	!	2014.Columbea	inferred
2015.Gruiformes	!	2014.Columbimorphae	inferred
2015.Gruiformes	!	2014.Cuculiformes	inferred
2015.Gruiformes	<	2014.Cursorimorphae	inferred
2015.Gruiformes	!	2014.Musophagiformes	inferred
2015.Gruiformes	<	2014.Neoaves	inferred
2015.Gruiformes	!	2014.Opisthocomiformes	inferred
2015.Gruiformes	!	2014.Otidiformes	inferred
2015.Gruiformes	!	2014.Otidimorphae	inferred
2015.Gruiformes	!	2014.Otidimorphae_Clade1	inferred
2015.Gruiformes	<	2014.Passarea	inferred
2015.Gruiformes	<	2014.Passarea_Clade1	inferred
2015.Gruiformes	!	2014.Passarea_Clade2	inferred
2015.Gruiformes	<	2014.Passarea_Clade3	inferred
2015.Gruiformes	!	2014.Passarea_Clade4	inferred
2015.Gruiformes	!	2014.Phoenicopterimorphae	inferred
2015.Gruiformes	!	2014.Telluraves	inferred
2015.Inopiaves	!	2014.Ardeae	inferred
2015.Inopiaves	!	2014.Caprimulgimorphae	inferred
2015.Inopiaves	!	2014.Charadriiformes	inferred
2015.Inopiaves	!	2014.Columbea	inferred
2015.Inopiaves	!	2014.Columbimorphae	inferred
2015.Inopiaves	!	2014.Cuculiformes	inferred
2015.Inopiaves	!	2014.Cursorimorphae	inferred
2015.Inopiaves	!	2014.Gruiformes	inferred
2015.Inopiaves	!	2014.Musophagiformes	inferred
2015.Inopiaves	<	2014.Neoaves	inferred
2015.Inopiaves	>	2014.Opisthocomiformes	inferred
2015.Inopiaves	!	2014.Otidiformes	inferred
2015.Inopiaves	!	2014.Otidimorphae	inferred
2015.Inopiaves	!	2014.Otidimorphae_Clade1	inferred
2015.Inopiaves	<	2014.Passarea	inferred
2015.Inopiaves	<	2014.Passarea_Clade1	inferred
2015.Inopiaves	><	2014.Passarea_Clade2	inferred
2015.Inopiaves	><	2014.Passarea_Clade3	inferred
2015.Inopiaves	!	2014.Passarea_Clade4	inferred
2015.Inopiaves	!	2014.Phoenicopterimorphae	inferred
2015.Inopiaves	>	2014.Telluraves	inferred
2015.Musophagiformes	!	2014.Ardeae	inferred
2015.Musophagiformes	!	2014.Caprimulgimorphae	inferred
2015.Musophagiformes	!	2014.Charadriiformes	inferred
2015.Musophagiformes	!	2014.Columbea	inferred
2015.Musophagiformes	!	2014.Columbimorphae	inferred
2015.Musophagiformes	!	2014.Cuculiformes	inferred
2015.Musophagiformes	!	2014.Cursorimorphae	inferred
2015.Musophagiformes	!	2014.Gruiformes	inferred
2015.Musophagiformes	<	2014.Neoaves	inferred
2015.Musophagiformes	!	2014.Opisthocomiformes	inferred
2015.Musophagiformes	!	2014.Otidiformes	inferred
2015.Musophagiformes	<	2014.Otidimorphae	inferred
2015.Musophagiformes	<	2014.Otidimorphae_Clade1	inferred
2015.Musophagiformes	<	2014.Passarea	inferred
2015.Musophagiformes	!	2014.Passarea_Clade1	inferred
2015.Musophagiformes	!	2014.Passarea_Clade2	inferred
2015.Musophagiformes	!	2014.Passarea_Clade3	inferred
2015.Musophagiformes	<	2014.Passarea_Clade4	inferred
2015.Musophagiformes	!	2014.Phoenicopterimorphae	inferred
2015.Musophagiformes	!	2014.Telluraves	inferred
2015.Neoaves	>	2014.Ardeae	inferred
2015.Neoaves	>	2014.Caprimulgimorphae	inferred
2015.Neoaves	>	2014.Charadriiformes	inferred
2015.Neoaves	>	2014.Columbea	inferred
2015.Neoaves	>	2014.Columbimorphae	inferred
2015.Neoaves	>	2014.Cuculiformes	inferred
2015.Neoaves	>	2014.Cursorimorphae	inferred
2015.Neoaves	>	2014.Gruiformes	inferred
2015.Neoaves	>	2014.Musophagiformes	inferred
2015.Neoaves	>	2014.Opisthocomiformes	inferred
2015.Neoaves	>	2014.Otidiformes	inferred
2015.Neoaves	>	2014.Otidimorphae	inferred
2015.Neoaves	>	2014.Otidimorphae_Clade1	inferred
2015.Neoaves	>	2014.Passarea	inferred
2015.Neoaves	>	2014.Passarea_Clade1	inferred
2015.Neoaves	>	2014.Passarea_Clade2	inferred
2015.Neoaves	>	2014.Passarea_Clade3	inferred
2015.Neoaves	>	2014.Passarea_Clade4	inferred
2015.Neoaves	>	2014.Phoenicopterimorphae	inferred
2015.Neoaves	>	2014.Telluraves	inferred
2015.Neoaves_Clade1	>	2014.Ardeae	inferred
2015.Neoaves_Clade1	!	2014.Caprimulgimorphae	inferred
2015.Neoaves_Clade1	>	2014.Charadriiformes	inferred
2015.Neoaves_Clade1	>	2014.Columbea	inferred
2015.Neoaves_Clade1	>	2014.Columbimorphae	inferred
2015.Neoaves_Clade1	>	2014.Cuculiformes	inferred
2015.Neoaves_Clade1	>	2014.Cursorimorphae	inferred
2015.Neoaves_Clade1	>	2014.Gruiformes	inferred
2015.Neoaves_Clade1	>	2014.Musophagiformes	inferred
2015.Neoaves_Clade1	<	2014.Neoaves	inferred
2015.Neoaves_Clade1	>	2014.Opisthocomiformes	inferred
2015.Neoaves_Clade1	>	2014.Otidiformes	inferred
2015.Neoaves_Clade1	>	2014.Otidimorphae	inferred
2015.Neoaves_Clade1	>	2014.Otidimorphae_Clade1	inferred
2015.Neoaves_Clade1	><	2014.Passarea	inferred
2015.Neoaves_Clade1	>	2014.Passarea_Clade1	inferred
2015.Neoaves_Clade1	>	2014.Passarea_Clade2	inferred
2015.Neoaves_Clade1	>	2014.Passarea_Clade3	inferred
2015.Neoaves_Clade1	><	2014.Passarea_Clade4	inferred
2015.Neoaves_Clade1	>	2014.Phoenicopterimorphae	inferred
2015.Neoaves_Clade1	>	2014.Telluraves	inferred
2015.Neoaves_Clade2	>	2014.Ardeae	inferred
2015.Neoaves_Clade2	!	2014.Caprimulgimorphae	inferred
2015.Neoaves_Clade2	>	2014.Charadriiformes	inferred
2015.Neoaves_Clade2	><	2014.Columbea	inferred
2015.Neoaves_Clade2	!	2014.Columbimorphae	inferred
2015.Neoaves_Clade2	!	2014.Cuculiformes	inferred
2015.Neoaves_Clade2	>	2014.Cursorimorphae	inferred
2015.Neoaves_Clade2	>	2014.Gruiformes	inferred
2015.Neoaves_Clade2	!	2014.Musophagiformes	inferred
2015.Neoaves_Clade2	<	2014.Neoaves	inferred
2015.Neoaves_Clade2	>	2014.Opisthocomiformes	inferred
2015.Neoaves_Clade2	!	2014.Otidiformes	inferred
2015.Neoaves_Clade2	!	2014.Otidimorphae	inferred
2015.Neoaves_Clade2	!	2014.Otidimorphae_Clade1	inferred
2015.Neoaves_Clade2	><	2014.Passarea	inferred
2015.Neoaves_Clade2	>	2014.Passarea_Clade1	inferred
2015.Neoaves_Clade2	>	2014.Passarea_Clade2	inferred
2015.Neoaves_Clade2	>	2014.Passarea_Clade3	inferred
2015.Neoaves_Clade2	!	2014.Passarea_Clade4	inferred
2015.Neoaves_Clade2	>	2014.Phoenicopterimorphae	inferred
2015.Neoaves_Clade2	>	2014.Telluraves	inferred
2015.Neoaves_Clade3	>	2014.Ardeae	inferred
2015.Neoaves_Clade3	!	2014.Caprimulgimorphae	inferred
2015.Neoaves_Clade3	>	2014.Charadriiformes	inferred
2015.Neoaves_Clade3	><	2014.Columbea	inferred
2015.Neoaves_Clade3	!	2014.Columbimorphae	inferred
2015.Neoaves_Clade3	!	2014.Cuculiformes	inferred
2015.Neoaves_Clade3	><	2014.Cursorimorphae	inferred
2015.Neoaves_Clade3	!	2014.Gruiformes	inferred
2015.Neoaves_Clade3	!	2014.Musophagiformes	inferred
2015.Neoaves_Clade3	<	2014.Neoaves	inferred
2015.Neoaves_Clade3	>	2014.Opisthocomiformes	inferred
2015.Neoaves_Clade3	!	2014.Otidiformes	inferred
2015.Neoaves_Clade3	!	2014.Otidimorphae	inferred
2015.Neoaves_Clade3	!	2014.Otidimorphae_Clade1	inferred
2015.Neoaves_Clade3	><	2014.Passarea	inferred
2015.Neoaves_Clade3	><	2014.Passarea_Clade1	inferred
2015.Neoaves_Clade3	>	2014.Passarea_Clade2	inferred
2015.Neoaves_Clade3	><	2014.Passarea_Clade3	inferred
2015.Neoaves_Clade3	!	2014.Passarea_Clade4	inferred
2015.Neoaves_Clade3	>	2014.Phoenicopterimorphae	inferred
2015.Neoaves_Clade3	>	2014.Telluraves	inferred
2015.Opisthocomiformes	!	2014.Ardeae	inferred
2015.Opisthocomiformes	!	2014.Caprimulgimorphae	inferred
2015.Opisthocomiformes	!	2014.Charadriiformes	inferred
2015.Opisthocomiformes	!	2014.Columbea	inferred
2015.Opisthocomiformes	!	2014.Columbimorphae	inferred
2015.Opisthocomiformes	!	2014.Cuculiformes	inferred
2015.Opisthocomiformes	!	2014.Cursorimorphae	inferred
2015.Opisthocomiformes	!	2014.Gruiformes	inferred
2015.Opisthocomiformes	!	2014.Musophagiformes	inferred
2015.Opisthocomiformes	<	2014.Neoaves	inferred
2015.Opisthocomiformes	!	2014.Otidiformes	inferred
2015.Opisthocomiformes	!	2014.Otidimorphae	inferred
2015.Opisthocomiformes	!	2014.Otidimorphae_Clade1	inferred
2015.Opisthocomiformes	<	2014.Passarea	inferred
2015.Opisthocomiformes	<	2014.Passarea_Clade1	inferred
2015.Opisthocomiformes	!	2014.Passarea_Clade2	inferred
2015.Opisthocomiformes	<	2014.Passarea_Clade3	inferred
2015.Opisthocomiformes	!	2014.Passarea_Clade4	inferred
2015.Opisthocomiformes	!	2014.Phoenicopterimorphae	inferred
2015.Opisthocomiformes	!	2014.Telluraves	inferred
2015.Otidiformes	!	2014.Ardeae	inferred
2015.Otidiformes	!	2014.Caprimulgimorphae	inferred
2015.Otidiformes	!	2014.Charadriiformes	inferred
2015.Otidiformes	!	2014.Columbea	inferred
2015.Otidiformes	!	2014.Columbimorphae	inferred
2015.Otidiformes	!	2014.Cuculiformes	inferred
2015.Otidiformes	!	2014.Cursorimorphae	inferred
2015.Otidiformes	!	2014.Gruiformes	inferred
2015.Otidiformes	!	2014.Musophagiformes	inferred
2015.Otidiformes	<	2014.Neoaves	inferred
2015.Otidiformes	!	2014.Opisthocomiformes	inferred
2015.Otidiformes	<	2014.Otidimorphae	inferred
2015.Otidiformes	<	2014.Otidimorphae_Clade1	inferred
2015.Otidiformes	<	2014.Passarea	inferred
2015.Otidiformes	!	2014.Passarea_Clade1	inferred
2015.Otidiformes	!	2014.Passarea_Clade2	inferred
2015.Otidiformes	!	2014.Passarea_Clade3	inferred
2015.Otidiformes	<	2014.Passarea_Clade4	inferred
2015.Otidiformes	!	2014.Phoenicopterimorphae	inferred
2015.Otidiformes	!	2014.Telluraves	inferred
2015.Otidimorphae	!	2014.Ardeae	inferred
2015.Otidimorphae	!	2014.Caprimulgimorphae	inferred
2015.Otidimorphae	!	2014.Charadriiformes	inferred
2015.Otidimorphae	!	2014.Columbea	inferred
2015.Otidimorphae	!	2014.Columbimorphae	inferred
2015.Otidimorphae	>	2014.Cuculiformes	inferred
2015.Otidimorphae	!	2014.Cursorimorphae	inferred
2015.Otidimorphae	!	2014.Gruiformes	inferred
2015.Otidimorphae	>	2014.Musophagiformes	inferred
2015.Otidimorphae	<	2014.Neoaves	inferred
2015.Otidimorphae	!	2014.Opisthocomiformes	inferred
2015.Otidimorphae	>	2014.Otidiformes	inferred
2015.Otidimorphae	>	2014.Otidimorphae_Clade1	inferred
2015.Otidimorphae	<	2014.Passarea	inferred
2015.Otidimorphae	!	2014.Passarea_Clade1	inferred
2015.Otidimorphae	!	2014.Passarea_Clade2	inferred
2015.Otidimorphae	!	2014.Passarea_Clade3	inferred
2015.Otidimorphae	<	2014.Passarea_Clade4	inferred
2015.Otidimorphae	!	2014.Phoenicopterimorphae	inferred
2015.Otidimorphae	!	2014.Telluraves	inferred
2015.Otidimorphae_Clade1	!	2014.Ardeae	inferred
2015.Otidimorphae_Clade1	!	2014.Caprimulgimorphae	inferred
2015.Otidimorphae_Clade1	!	2014.Charadriiformes	inferred
2015.Otidimorphae_Clade1	!	2014.Columbea	inferred
2015.Otidimorphae_Clade1	!	2014.Columbimorphae	inferred
2015.Otidimorphae_Clade1	>	2014.Cuculiformes	inferred
2015.Otidimorphae_Clade1	!	2014.Cursorimorphae	inferred
2015.Otidimorphae_Clade1	!	2014.Gruiformes	inferred
2015.Otidimorphae_Clade1	!	2014.Musophagiformes	inferred
2015.Otidimorphae_Clade1	<	2014.Neoaves	inferred
2015.Otidimorphae_Clade1	!	2014.Opisthocomiformes	inferred
2015.Otidimorphae_Clade1	>	2014.Otidiformes	inferred
2015.Otidimorphae_Clade1	<	2014.Otidimorphae	inferred
2015.Otidimorphae_Clade1	><	2014.Otidimorphae_Clade1	inferred
2015.Otidimorphae_Clade1	<	2014.Passarea	inferred
2015.Otidimorphae_Clade1	!	2014.Passarea_Clade1	inferred
2015.Otidimorphae_Clade1	!	2014.Passarea_Clade2	inferred
2015.Otidimorphae_Clade1	!	2014.Passarea_Clade3	inferred
2015.Otidimorphae_Clade1	<	2014.Passarea_Clade4	inferred
2015.Otidimorphae_Clade1	!	2014.Phoenicopterimorphae	inferred
2015.Otidimorphae_Clade1	!	2014.Telluraves	inferred
2015.Phoenicopterimorphae	!	2014.Ardeae	inferred
2015.Phoenicopterimorphae	!	2014.Caprimulgimorphae	inferred
2015.Phoenicopterimorphae	!	2014.Charadriiformes	inferred
2015.Phoenicopterimorphae	<	2014.Columbea	inferred
2015.Phoenicopterimorphae	!	2014.Columbimorphae	inferred
2015.Phoenicopterimorphae	!	2014.Cuculiformes	inferred
2015.Phoenicopterimorphae	!	2014.Cursorimorphae	inferred
2015.Phoenicopterimorphae	!	2014.Gruiformes	inferred
2015.Phoenicopterimorphae	!	2014.Musophagiformes	inferred
2015.Phoenicopterimorphae	<	2014.Neoaves	inferred
2015.Phoenicopterimorphae	!	2014.Opisthocomiformes	inferred
2015.Phoenicopterimorphae	!	2014.Otidiformes	inferred
2015.Phoenicopterimorphae	!	2014.Otidimorphae	inferred
2015.Phoenicopterimorphae	!	2014.Otidimorphae_Clade1	inferred
2015.Phoenicopterimorphae	!	2014.Passarea	inferred
2015.Phoenicopterimorphae	!	2014.Passarea_Clade1	inferred
2015.Phoenicopterimorphae	!	2014.Passarea_Clade2	inferred
2015.Phoenicopterimorphae	!	2014.Passarea_Clade3	inferred
2015.Phoenicopterimorphae	!	2014.Passarea_Clade4	inferred
2015.Phoenicopterimorphae	!	2014.Telluraves	inferred
2015.Strisores	!	2014.Ardeae	inferred
2015.Strisores	!	2014.Charadriiformes	inferred
2015.Strisores	!	2014.Columbea	inferred
2015.Strisores	!	2014.Columbimorphae	inferred
2015.Strisores	!	2014.Cuculiformes	inferred
2015.Strisores	!	2014.Cursorimorphae	inferred
2015.Strisores	!	2014.Gruiformes	inferred
2015.Strisores	!	2014.Musophagiformes	inferred
2015.Strisores	<	2014.Neoaves	inferred
2015.Strisores	!	2014.Opisthocomiformes	inferred
2015.Strisores	!	2014.Otidiformes	inferred
2015.Strisores	!	2014.Otidimorphae	inferred
2015.Strisores	!	2014.Otidimorphae_Clade1	inferred
2015.Strisores	<	2014.Passarea	inferred
2015.Strisores	!	2014.Passarea_Clade1	inferred
2015.Strisores	!	2014.Passarea_Clade2	inferred
2015.Strisores	!	2014.Passarea_Clade3	inferred
2015.Strisores	<	2014.Passarea_Clade4	inferred
2015.Strisores	!	2014.Phoenicopterimorphae	inferred
2015.Strisores	!	2014.Telluraves	inferred
2015.Telluraves	!	2014.Ardeae	inferred
2015.Telluraves	!	2014.Caprimulgimorphae	inferred
2015.Telluraves	!	2014.Charadriiformes	inferred
2015.Telluraves	!	2014.Columbea	inferred
2015.Telluraves	!	2014.Columbimorphae	inferred
2015.Telluraves	!	2014.Cuculiformes	inferred
2015.Telluraves	!	2014.Cursorimorphae	inferred
2015.Telluraves	!	2014.Gruiformes	inferred
2015.Telluraves	!	2014.Musophagiformes	inferred
2015.Telluraves	<	2014.Neoaves	inferred
2015.Telluraves	!	2014.Opisthocomiformes	inferred
2015.Telluraves	!	2014.Otidiformes	inferred
2015.Telluraves	!	2014.Otidimorphae	inferred
2015.Telluraves	!	2014.Otidimorphae_Clade1	inferred
2015.Telluraves	<	2014.Passarea	inferred
2015.Telluraves	<	2014.Passarea_Clade1	inferred
2015.Telluraves	<	2014.Passarea_Clade2	inferred
2015.Telluraves	!	2014.Passarea_Clade3	inferred
2015.Telluraves	!	2014.Passarea_Clade4	inferred
2015.Telluraves	!	2014.Phoenicopterimorphae	inferred
2015.Ardeae	=	2014.Ardeae	input
2015.Charadriiformes	=	2014.Charadriiformes	input
2015.Columbimorphae	=	2014.Columbimorphae	input
2015.Cuculiformes	=	2014.Cuculiformes	input
2015.Gruiformes	=	2014.Gruiformes	input
2015.Musophagiformes	=	2014.Musophagiformes	input
2015.Neoaves	=	2014.Neoaves	input
2015.Opisthocomiformes	=	2014.Opisthocomiformes	input
2015.Otidiformes	=	2014.Otidiformes	input
2015.Otidimorphae	=	2014.Otidimorphae	input
2015.Phoenicopterimorphae	=	2014.Phoenicopterimorphae	input
2015.Strisores	=	2014.Caprimulgimorphae	input
2015.Telluraves	=	2014.Telluraves	input
