# Supplementary material for: Verbalizing phylogenomic conflict: Representation of node congruence across competing reconstructions of the neoavian explosion
Source: PLoS Comput Biol. 2019 Feb 15;15(2):e1006493. doi: 10.1371/journal.pcbi.1006493 (PMC6395011; doi:10.1371/journal.pcbi.1006493)
Supplement: S19 File — (TRE) [file pcbi.1006493.s019.tre]

#NEXUS
begin trees;
tree t = ((Tinamiformes,Struthioniformes)Palaeognathae,(((((((((((((Piciformes,Meropidae)[&conflict=1.0],Bucerotiformes)[&conflict=1.0],Trogoniformes)[&conflict=1.0],Leptosomidae)[&conflict=1.0],Coliiformes)[&conflict=1.0],Strigiformes)[&conflict=1.0],(Cathartidae,(Haliaeetus_albicilla,Haliaeetus_leucocephalus)Haliaeetus)[&conflict=1.0])[&conflict=1.0],((((Psittacidae,Psittaculidae)Psittaciformes,((((Passeroidea,Thraupidae)[&conflict=1.0],Corvoidea)[&conflict=1.0],Pipridae)[&conflict=1.0],Acanthisittidae)Passeriformes),Falconidae),Cariamidae))[&conflict=1.0],((((((Pelecanidae,Ardeidae)[&conflict=1.0],Threskiornithidae)[&conflict=1.0],Phalacrocoracidae)[&conflict=1.0],(Procellariiformes,(Pygoscelis,Aptenodytes)Spheniscidae))[&conflict=1.0],Gaviiformes)[&conflict=1.0],(Eurypygidae,Phaethontidae))[&conflict=1.0])[&conflict=1.0],((Charadriiformes,Gruidae)[&conflict=1.0],Opisthocomiformes)[&conflict=1.0])[&conflict=1.0],(((Musophagiformes,Otididae)[&conflict=1.0],Cuculiformes),((Apodiformes,Trochiliformes),Caprimulgiformes))[&conflict=1.0])[&conflict=1.0],(((Pteroclidae,Mesitornithidae),Columbiformes),(Phoenicopteriformes,Podicipediformes))[&conflict=1.0])[&conflict=1.0],(Anseriformes,(Phasianinae,Meleagridinae)Phasianidae)Galloanserae)Neognathae)Aves;
end;
