# Supplementary material for: Verbalizing phylogenomic conflict: Representation of node congruence across competing reconstructions of the neoavian explosion
Source: PLoS Comput Biol. 2019 Feb 15;15(2):e1006493. doi: 10.1371/journal.pcbi.1006493 (PMC6395011; doi:10.1371/journal.pcbi.1006493)
Supplement: S20 File — (TRE) [file pcbi.1006493.s020.tre]

#NEXUS
begin trees;
tree t = (((((((Eudromia,Nothoprocta),(Tinamus,Crypturellus))Tinamidae,(Dromaiidae,Casuariidae)Casuariiformes),Apterygiformes),Rheiformes),Struthioniformes)Palaeognathae,(((((((((((((((Pelecanidae,Balaenicipitidae),Scopidae),(Tigrisoma,(Ardea,Ixobrychus))Ardeidae),Threskiornithidae),(((Anhingidae,Phalacrocoracidae),Sulidae),Fregatidae)),(Ciconia,Leptoptilos)Ciconiidae),(Sphenisciformes,(Diomedeidae,(((((Pterodroma,Pelecanoididae),Puffinus),Fulmarus),Oceanodroma),(Oceanites,Pelagodroma)))Procellariiformes)),Gaviiformes),(Eurypygidae,Phaethontidae)),((((((Rostratulidae,Jacanidae),Pedionomidae),((Tringa,Arenaria),Limosa)Scolopacidae),(((Alcidae,((Sterna,Rynchops),Chroicocephalus)Laridae),Glareolidae),Turniciformes)),(((Haematopodidae,Recurvirostridae),Charadriidae),Burhinidae)),(Phoenicopteriformes,Podicipediformes))[&conflict=1.0])[&conflict=1.0],(((((((((((((Alcedinidae,Cerylidae),Momotidae),Todidae),((Coraciidae,Brachypteraciidae),Meropidae)),(((Indicatoridae,(Jynx,Picus)Picidae),((Lybiidae,(Capito,Ramphastos)Ramphastidae),Megalaimidae))Piciformes,(Galbulidae,(Bucco,Chelidoptera)Bucconidae)Galbuliformes)),((Bucerotidae,Bucorvidae)Bucerotiformes,(Upupidae,Phoeniculidae)Upupiformes)),(Apaloderma,Trogon)Trogonidae),Leptosomidae),(Urocolius,Colius)Coliidae),(Tytonidae,Strigidae)Strigiformes),((((Nestor,(((Psittacus,Deroptyus),(Psittrichas,Barnardius)),Cacatuidae))Psittaciformes,(((((((((((((Tyrannus,Hymenops),Elaenia),Hirundinea),Rhynchocyclus),Piprites),(Tityra,Schiffornis)),(Myiobius,Oxyruncus)),(Rupicola,Cotinga)),((Pipra,Cryptopipo),Neopelma)),((((Dendrocolaptidae,Furnarius),Sclerurus),Formicariidae),(Rhinocryptidae,(Myrmornis,(Thamnophilus,Terenura))Thamnophilidae))),(((Calyptomena,Smithornis),Pittidae),(Eurylaimus,Philepittidae))),((((((((Pycnonotidae,Sylviidae),Alaudidae),Paridae),((Fringillidae,Passerellidae),Turdidae)),(Corvidae,Paradisaeidae)Corvoidea)[&conflict=1.0],Maluridae)[&conflict=1.0],(Climacteridae,(Ptilonorhynchus,Sericulus)Ptilonorhynchidae))[&conflict=1.0],Menuridae)[&conflict=1.0])[&conflict=1.0],Acanthisittidae)Passeriformes),(((Caracara,Daptrius),Falco),Micrastur)Falconidae),(Cariama,Chunga)Cariamidae))[&conflict=1.0],((Sagittariidae,(Pandioninae,((Buteo,Accipiter),Elanus)Accipitrinae)Accipitridae),(Cathartes,Vultur)Cathartidae)),Opisthocomiformes)[&conflict=1.0])[&conflict=1.0],((((Porphyrio,Micropygia),Rallus),(Sarothrura,Heliornithidae)),((Aramidae,(Grus,Balearica)Gruidae),Psophiidae)))[&conflict=1.0],(((Otididae,(Neomorphidae,((Cuculidae,Coccyzidae),Centropidae))Cuculiformes)[&conflict=1.0],(Tauraco,Corythaeola)Musophagidae),(((Pterocles,Syrrhaptes)Pteroclidae,(Monias,Mesitornis)Mesitornithidae),((Ptilinopus,Treron),((Leptotila,Columba),Columbina))Columbidae))[&conflict=1.0])[&conflict=1.0],((((((Hemiprocnidae,(Chaetura,Streptoprocne)Apodidae)Apodiformes,((Topaza,Phaethornis),Archilochus)Trochilidae),Aegothelidae),Podargidae),(Nyctibiidae,Steatornithidae)),(Eurostopodidae,(Chordeilinae,Caprimulginae)Caprimulgidae))),((Anhimidae,(Anseranatidae,(Dendrocygna,(((Aythya,Anas),Anser),Oxyura))Anatidae))Anseriformes,(((((Colinus,Odontophorus)Odontophoridae,((Phasianinae,Tetraoninae),Perdicinae)Phasianidae),Numididae),(Ortalis,Crax)Cracidae),Megapodiidae)Galliformes)Galloanserae)Neognathae)Aves;
end;
